# Supplementary material for: Synthesis, structural characterization, and optical properties of benzo[f]naphtho[2,3-b]phosphoindoles
Source: Beilstein J Org Chem. 2021 Mar 5;17:671–7. doi: 10.3762/bjoc.17.56 (PMC7940816; doi:10.3762/bjoc.17.56)
Supplement: File 2 — X-ray crystal structure of 2. [file Beilstein_J_Org_Chem-17-671-s002.cif]

 
data_AG15-4-5
 
_audit_creation_method            'SHELXL-2014/7'
_shelx_SHELXL_version_number      '2014/7'
_chemical_name_systematic         ?
_chemical_name_common             ?
_chemical_melting_point           ?
_chemical_formula_moiety          ?
_chemical_formula_sum
 'C26 H17 P' 
_chemical_formula_weight          360.36

loop_
 _atom_type_symbol
 _atom_type_description
 _atom_type_scat_dispersion_real
 _atom_type_scat_dispersion_imag
 _atom_type_scat_source
 'C'  'C'   0.0181   0.0091
 'International Tables Vol C Tables 4.2.6.8 and 6.1.1.4'
 'H'  'H'   0.0000   0.0000
 'International Tables Vol C Tables 4.2.6.8 and 6.1.1.4'
 'P'  'P'   0.2955   0.4335
 'International Tables Vol C Tables 4.2.6.8 and 6.1.1.4'
 
_space_group_crystal_system       monoclinic
_space_group_IT_number            14
_space_group_name_H-M_alt         'P 21/n'
_space_group_name_Hall            '-P 2yn'
 
_shelx_space_group_comment
;
The symmetry employed for this shelxl refinement is uniquely defined
by the following loop, which should always be used as a source of
symmetry information in preference to the above space-group names.
They are only intended as comments.
;
 
loop_
 _space_group_symop_operation_xyz
 'x, y, z'
 '-x+1/2, y+1/2, -z+1/2'
 '-x, -y, -z'
 'x-1/2, -y-1/2, z-1/2'
 
_cell_length_a                    12.2188(7)
_cell_length_b                    8.1128(5)
_cell_length_c                    18.0118(10)
_cell_angle_alpha                 90
_cell_angle_beta                  91.876(2)
_cell_angle_gamma                 90
_cell_volume                      1784.53(18)
_cell_formula_units_Z             4
_cell_measurement_temperature     100(2)
_cell_measurement_reflns_used      9866
_cell_measurement_theta_min        4.31
_cell_measurement_theta_max       78.61
 
_exptl_crystal_description        block
_exptl_crystal_colour             colourless
_exptl_crystal_density_meas       ?
_exptl_crystal_density_method     ?
_exptl_crystal_density_diffrn     1.341          
_exptl_crystal_F_000              752
_exptl_transmission_factor_min    ?
_exptl_transmission_factor_max    ?
_exptl_crystal_size_max           0.200
_exptl_crystal_size_mid           0.050
_exptl_crystal_size_min           0.020
_exptl_absorpt_coefficient_mu     1.396
_shelx_estimated_absorpt_T_min    0.768
_shelx_estimated_absorpt_T_max    0.973
_exptl_absorpt_correction_type    empirical
_exptl_absorpt_correction_T_min   0.8311
_exptl_absorpt_correction_T_max   0.9115
_exptl_absorpt_process_details    'SADABS Sheldrick 1996'
_exptl_absorpt_special_details    ?
_diffrn_ambient_temperature       100(2)
_diffrn_radiation_wavelength      1.54178
_diffrn_radiation_type            CuK\a
_diffrn_source                    'rotating-anode X-ray tube'
_diffrn_measurement_device_type   'BrukerD8 goniometer'
_diffrn_measurement_method        'omega and phi scans'
_diffrn_detector_area_resol_mean  '10.24'
_diffrn_reflns_number             23358
_diffrn_reflns_av_unetI/netI      0.0178
_diffrn_reflns_av_R_equivalents   0.0302
_diffrn_reflns_limit_h_min        -15
_diffrn_reflns_limit_h_max        15
_diffrn_reflns_limit_k_min        -10
_diffrn_reflns_limit_k_max        9
_diffrn_reflns_limit_l_min        -22
_diffrn_reflns_limit_l_max        21
_diffrn_reflns_theta_min          4.308
_diffrn_reflns_theta_max          78.986
_diffrn_reflns_theta_full         67.679
_diffrn_measured_fraction_theta_max   0.982
_diffrn_measured_fraction_theta_full  1.000
_diffrn_reflns_Laue_measured_fraction_max    0.982
_diffrn_reflns_Laue_measured_fraction_full   1.000
_diffrn_reflns_point_group_measured_fraction_max   0.982
_diffrn_reflns_point_group_measured_fraction_full  1.000
_reflns_number_total              3789
_reflns_number_gt                 3436
_reflns_threshold_expression      'I > 2\s(I)'
_reflns_Friedel_coverage          0.000
_reflns_Friedel_fraction_max      .
_reflns_Friedel_fraction_full     .
 
_reflns_special_details
;
 Reflections were merged by SHELXL according to the crystal
 class for the calculation of statistics and refinement.
 
 _reflns_Friedel_fraction is defined as the number of unique
 Friedel pairs measured divided by the number that would be
 possible theoretically, ignoring centric projections and
 systematic absences.
;
 
_computing_data_collection        'APEX2 (Bruker AXS, 2006)'
_computing_data_refinement        'SAINT (Bruker AXS, 2004)'
_computing_data_reduction         'SAINT (Bruker AXS, 2004)'
_computing_structure_solution     'SHELXT 2014/5 (Sheldrick, 2014)'
_computing_structure_refinement   'SHELXL-2014/7 (Sheldrick, 2014)'
_computing_molecular_graphics     'ORTEP-3 for Windows (Farrugia, 1997)'
_computing_publication_material   'SHELXLE (H\"ubschle et al., 2011)'
_refine_special_details           ?
_refine_ls_structure_factor_coef  Fsqd
_refine_ls_matrix_type            full
_refine_ls_weighting_scheme       calc
_refine_ls_weighting_details
'w=1/[\s^2^(Fo^2^)+(0.0511P)^2^+0.8466P] where P=(Fo^2^+2Fc^2^)/3'
_atom_sites_solution_primary      ?
_atom_sites_solution_secondary    ?
_atom_sites_solution_hydrogens    geom
_refine_ls_hydrogen_treatment     constr
_refine_ls_extinction_method      none
_refine_ls_extinction_coef        .
_refine_ls_number_reflns          3789
_refine_ls_number_parameters      244
_refine_ls_number_restraints      0
_refine_ls_R_factor_all           0.0384
_refine_ls_R_factor_gt            0.0347
_refine_ls_wR_factor_ref          0.0948
_refine_ls_wR_factor_gt           0.0919
_refine_ls_goodness_of_fit_ref    1.049
_refine_ls_restrained_S_all       1.049
_refine_ls_shift/su_max           0.000
_refine_ls_shift/su_mean          0.000
 
loop_
 _atom_site_label
 _atom_site_type_symbol
 _atom_site_fract_x
 _atom_site_fract_y
 _atom_site_fract_z
 _atom_site_U_iso_or_equiv
 _atom_site_adp_type
 _atom_site_occupancy
 _atom_site_site_symmetry_order  
 _atom_site_calc_flag
 _atom_site_refinement_flags_posn
 _atom_site_refinement_flags_adp
 _atom_site_refinement_flags_occupancy
 _atom_site_disorder_assembly
 _atom_site_disorder_group
C1 C 0.40045(10) 0.54402(16) 0.39944(7) 0.0175(2) Uani 1 1 d . . . . .
C2 C 0.48913(10) 0.64215(16) 0.42837(7) 0.0169(2) Uani 1 1 d . . . . .
C3 C 0.47161(10) 0.75340(16) 0.48446(7) 0.0180(3) Uani 1 1 d . . . . .
H3 H 0.5311 0.8166 0.5044 0.022 Uiso 1 1 calc R U . . .
C4 C 0.36570(10) 0.77452(16) 0.51267(7) 0.0183(3) Uani 1 1 d . . . . .
C5 C 0.34507(11) 0.88750(16) 0.57079(7) 0.0207(3) Uani 1 1 d . . . . .
H5 H 0.4038 0.9497 0.5924 0.025 Uiso 1 1 calc R U . . .
C6 C 0.24157(12) 0.90766(17) 0.59598(7) 0.0239(3) Uani 1 1 d . . . . .
H6 H 0.2291 0.9838 0.6349 0.029 Uiso 1 1 calc R U . . .
C7 C 0.15338(11) 0.81659(18) 0.56486(8) 0.0253(3) Uani 1 1 d . . . . .
H7 H 0.0815 0.8339 0.5819 0.030 Uiso 1 1 calc R U . . .
C8 C 0.17063(11) 0.70318(18) 0.51008(7) 0.0233(3) Uani 1 1 d . . . . .
H8 H 0.1109 0.6402 0.4904 0.028 Uiso 1 1 calc R U . . .
C9 C 0.27679(10) 0.67885(16) 0.48243(7) 0.0191(3) Uani 1 1 d . . . . .
C10 C 0.29725(10) 0.56177(16) 0.42602(7) 0.0190(3) Uani 1 1 d . . . . .
H10 H 0.2391 0.4953 0.4066 0.023 Uiso 1 1 calc R U . . .
C11 C 0.58180(10) 0.48479(16) 0.33538(7) 0.0175(2) Uani 1 1 d . . . . .
C12 C 0.59310(10) 0.60672(15) 0.39237(7) 0.0166(3) Uani 1 1 d . . . . .
C13 C 0.69397(10) 0.67495(16) 0.40908(7) 0.0184(3) Uani 1 1 d . . . . .
H13 H 0.7013 0.7547 0.4475 0.022 Uiso 1 1 calc R U . . .
C14 C 0.78709(10) 0.62718(16) 0.36939(7) 0.0185(3) Uani 1 1 d . . . . .
C15 C 0.89255(11) 0.69458(17) 0.38562(7) 0.0219(3) Uani 1 1 d . . . . .
H15 H 0.9017 0.7733 0.4244 0.026 Uiso 1 1 calc R U . . .
C16 C 0.98130(11) 0.64729(18) 0.34603(8) 0.0246(3) Uani 1 1 d . . . . .
H16 H 1.0511 0.6943 0.3572 0.030 Uiso 1 1 calc R U . . .
C17 C 0.96935(11) 0.52898(18) 0.28884(8) 0.0252(3) Uani 1 1 d . . . . .
H17 H 1.0312 0.4972 0.2616 0.030 Uiso 1 1 calc R U . . .
C18 C 0.86914(11) 0.45967(18) 0.27235(7) 0.0229(3) Uani 1 1 d . . . . .
H18 H 0.8623 0.3790 0.2342 0.027 Uiso 1 1 calc R U . . .
C19 C 0.77524(10) 0.50736(16) 0.31176(7) 0.0190(3) Uani 1 1 d . . . . .
C20 C 0.67103(10) 0.43551(16) 0.29658(7) 0.0192(3) Uani 1 1 d . . . . .
H20 H 0.6629 0.3529 0.2594 0.023 Uiso 1 1 calc R U . . .
C21 C 0.38121(10) 0.47401(16) 0.24492(7) 0.0173(2) Uani 1 1 d . . . . .
C22 C 0.42495(11) 0.59921(16) 0.20206(7) 0.0209(3) Uani 1 1 d . . . . .
H22 H 0.4927 0.6487 0.2168 0.025 Uiso 1 1 calc R U . . .
C23 C 0.36935(11) 0.65185(19) 0.13766(8) 0.0257(3) Uani 1 1 d . . . . .
H23 H 0.3996 0.7369 0.1084 0.031 Uiso 1 1 calc R U . . .
C24 C 0.27025(12) 0.5813(2) 0.11588(7) 0.0265(3) Uani 1 1 d . . . . .
H24 H 0.2327 0.6182 0.0720 0.032 Uiso 1 1 calc R U . . .
C25 C 0.22599(11) 0.45691(19) 0.15809(7) 0.0249(3) Uani 1 1 d . . . . .
H25 H 0.1576 0.4092 0.1435 0.030 Uiso 1 1 calc R U . . .
C26 C 0.28174(11) 0.40196(17) 0.22190(7) 0.0212(3) Uani 1 1 d . . . . .
H26 H 0.2520 0.3148 0.2501 0.025 Uiso 1 1 calc R U . . .
P1 P 0.44552(3) 0.39329(4) 0.33111(2) 0.01729(10) Uani 1 1 d . . . . .
 
loop_
 _atom_site_aniso_label
 _atom_site_aniso_U_11
 _atom_site_aniso_U_22
 _atom_site_aniso_U_33
 _atom_site_aniso_U_23
 _atom_site_aniso_U_13
 _atom_site_aniso_U_12
C1 0.0215(6) 0.0171(6) 0.0138(5) 0.0017(4) -0.0014(4) -0.0006(5)
C2 0.0179(6) 0.0177(6) 0.0148(5) 0.0038(4) -0.0019(4) 0.0007(5)
C3 0.0201(6) 0.0186(6) 0.0153(6) 0.0018(5) -0.0025(4) -0.0010(5)
C4 0.0226(6) 0.0178(6) 0.0146(5) 0.0041(5) -0.0002(5) 0.0014(5)
C5 0.0255(7) 0.0195(6) 0.0171(6) 0.0016(5) -0.0002(5) 0.0008(5)
C6 0.0309(7) 0.0226(7) 0.0183(6) 0.0010(5) 0.0047(5) 0.0035(5)
C7 0.0231(6) 0.0305(7) 0.0225(6) 0.0033(5) 0.0063(5) 0.0023(6)
C8 0.0224(6) 0.0268(7) 0.0208(6) 0.0033(5) 0.0021(5) -0.0020(5)
C9 0.0211(6) 0.0206(6) 0.0156(6) 0.0049(5) 0.0005(5) 0.0004(5)
C10 0.0202(6) 0.0199(6) 0.0167(6) 0.0024(5) -0.0013(5) -0.0030(5)
C11 0.0188(6) 0.0170(6) 0.0164(6) 0.0020(5) -0.0032(4) 0.0000(5)
C12 0.0192(6) 0.0158(6) 0.0148(6) 0.0025(4) -0.0019(4) 0.0011(4)
C13 0.0215(6) 0.0175(6) 0.0162(6) 0.0008(5) -0.0021(5) 0.0004(5)
C14 0.0182(6) 0.0195(6) 0.0177(6) 0.0050(5) -0.0024(5) 0.0021(5)
C15 0.0211(6) 0.0231(6) 0.0213(6) 0.0032(5) -0.0034(5) -0.0001(5)
C16 0.0172(6) 0.0297(7) 0.0266(7) 0.0082(6) -0.0028(5) -0.0002(5)
C17 0.0198(6) 0.0306(8) 0.0253(7) 0.0065(6) 0.0025(5) 0.0058(5)
C18 0.0230(6) 0.0250(7) 0.0206(6) 0.0018(5) 0.0007(5) 0.0058(5)
C19 0.0193(6) 0.0200(6) 0.0176(6) 0.0039(5) -0.0013(5) 0.0037(5)
C20 0.0215(6) 0.0185(6) 0.0176(6) -0.0006(5) -0.0017(5) 0.0027(5)
C21 0.0178(6) 0.0190(6) 0.0150(5) -0.0030(5) 0.0005(4) 0.0024(5)
C22 0.0173(6) 0.0228(7) 0.0226(6) 0.0005(5) 0.0003(5) 0.0006(5)
C23 0.0243(7) 0.0311(7) 0.0218(6) 0.0062(6) 0.0043(5) 0.0051(6)
C24 0.0241(7) 0.0395(8) 0.0156(6) -0.0013(5) -0.0021(5) 0.0085(6)
C25 0.0185(6) 0.0344(8) 0.0217(6) -0.0082(6) -0.0023(5) 0.0006(5)
C26 0.0199(6) 0.0242(7) 0.0195(6) -0.0043(5) 0.0014(5) -0.0023(5)
P1 0.01814(17) 0.01699(17) 0.01662(17) -0.00052(11) -0.00146(12) -0.00108(11)
 
_geom_special_details
;
 All esds (except the esd in the dihedral angle between two l.s. planes)
 are estimated using the full covariance matrix.  The cell esds are taken
 into account individually in the estimation of esds in distances, angles
 and torsion angles; correlations between esds in cell parameters are only
 used when they are defined by crystal symmetry.  An approximate (isotropic)
 treatment of cell esds is used for estimating esds involving l.s. planes.
;
 
loop_
 _geom_bond_atom_site_label_1
 _geom_bond_atom_site_label_2
 _geom_bond_distance
 _geom_bond_site_symmetry_2
 _geom_bond_publ_flag
C1 C10 1.3709(18) . ?
C1 C2 1.4292(17) . ?
C1 P1 1.8325(13) . ?
C2 C3 1.3766(18) . ?
C2 C12 1.4735(17) . ?
C3 C4 1.4161(18) . ?
C3 H3 0.9500 . ?
C4 C5 1.4201(18) . ?
C4 C9 1.4285(18) . ?
C5 C6 1.3673(19) . ?
C5 H5 0.9500 . ?
C6 C7 1.408(2) . ?
C6 H6 0.9500 . ?
C7 C8 1.370(2) . ?
C7 H7 0.9500 . ?
C8 C9 1.4184(18) . ?
C8 H8 0.9500 . ?
C9 C10 1.4191(18) . ?
C10 H10 0.9500 . ?
C11 C20 1.3736(17) . ?
C11 C12 1.4290(17) . ?
C11 P1 1.8224(13) . ?
C12 C13 1.3754(18) . ?
C13 C14 1.4176(18) . ?
C13 H13 0.9500 . ?
C14 C15 1.4214(18) . ?
C14 C19 1.4260(18) . ?
C15 C16 1.3719(19) . ?
C15 H15 0.9500 . ?
C16 C17 1.412(2) . ?
C16 H16 0.9500 . ?
C17 C18 1.371(2) . ?
C17 H17 0.9500 . ?
C18 C19 1.4224(18) . ?
C18 H18 0.9500 . ?
C19 C20 1.4189(18) . ?
C20 H20 0.9500 . ?
C21 C22 1.3929(18) . ?
C21 C26 1.3992(18) . ?
C21 P1 1.8375(13) . ?
C22 C23 1.3920(19) . ?
C22 H22 0.9500 . ?
C23 C24 1.385(2) . ?
C23 H23 0.9500 . ?
C24 C25 1.384(2) . ?
C24 H24 0.9500 . ?
C25 C26 1.3901(19) . ?
C25 H25 0.9500 . ?
C26 H26 0.9500 . ?
 
loop_
 _geom_angle_atom_site_label_1
 _geom_angle_atom_site_label_2
 _geom_angle_atom_site_label_3
 _geom_angle
 _geom_angle_site_symmetry_1
 _geom_angle_site_symmetry_3
 _geom_angle_publ_flag
C10 C1 C2 120.61(12) . . ?
C10 C1 P1 127.21(10) . . ?
C2 C1 P1 112.07(9) . . ?
C3 C2 C1 119.90(11) . . ?
C3 C2 C12 127.44(11) . . ?
C1 C2 C12 112.65(11) . . ?
C2 C3 C4 120.57(12) . . ?
C2 C3 H3 119.7 . . ?
C4 C3 H3 119.7 . . ?
C3 C4 C5 121.94(12) . . ?
C3 C4 C9 119.34(11) . . ?
C5 C4 C9 118.73(12) . . ?
C6 C5 C4 120.69(13) . . ?
C6 C5 H5 119.7 . . ?
C4 C5 H5 119.7 . . ?
C5 C6 C7 120.61(13) . . ?
C5 C6 H6 119.7 . . ?
C7 C6 H6 119.7 . . ?
C8 C7 C6 120.35(13) . . ?
C8 C7 H7 119.8 . . ?
C6 C7 H7 119.8 . . ?
C7 C8 C9 120.68(13) . . ?
C7 C8 H8 119.7 . . ?
C9 C8 H8 119.7 . . ?
C8 C9 C10 121.94(12) . . ?
C8 C9 C4 118.90(12) . . ?
C10 C9 C4 119.15(11) . . ?
C1 C10 C9 120.39(12) . . ?
C1 C10 H10 119.8 . . ?
C9 C10 H10 119.8 . . ?
C20 C11 C12 120.48(12) . . ?
C20 C11 P1 126.82(10) . . ?
C12 C11 P1 112.27(9) . . ?
C13 C12 C11 120.05(12) . . ?
C13 C12 C2 127.19(12) . . ?
C11 C12 C2 112.75(11) . . ?
C12 C13 C14 120.52(12) . . ?
C12 C13 H13 119.7 . . ?
C14 C13 H13 119.7 . . ?
C13 C14 C15 121.90(12) . . ?
C13 C14 C19 119.31(12) . . ?
C15 C14 C19 118.80(12) . . ?
C16 C15 C14 120.81(13) . . ?
C16 C15 H15 119.6 . . ?
C14 C15 H15 119.6 . . ?
C15 C16 C17 120.31(13) . . ?
C15 C16 H16 119.8 . . ?
C17 C16 H16 119.8 . . ?
C18 C17 C16 120.47(12) . . ?
C18 C17 H17 119.8 . . ?
C16 C17 H17 119.8 . . ?
C17 C18 C19 120.64(13) . . ?
C17 C18 H18 119.7 . . ?
C19 C18 H18 119.7 . . ?
C20 C19 C18 121.70(12) . . ?
C20 C19 C14 119.30(11) . . ?
C18 C19 C14 118.97(12) . . ?
C11 C20 C19 120.31(12) . . ?
C11 C20 H20 119.8 . . ?
C19 C20 H20 119.8 . . ?
C22 C21 C26 119.07(12) . . ?
C22 C21 P1 124.52(10) . . ?
C26 C21 P1 116.41(10) . . ?
C23 C22 C21 119.98(12) . . ?
C23 C22 H22 120.0 . . ?
C21 C22 H22 120.0 . . ?
C24 C23 C22 120.51(13) . . ?
C24 C23 H23 119.7 . . ?
C22 C23 H23 119.7 . . ?
C25 C24 C23 119.98(13) . . ?
C25 C24 H24 120.0 . . ?
C23 C24 H24 120.0 . . ?
C24 C25 C26 119.89(13) . . ?
C24 C25 H25 120.1 . . ?
C26 C25 H25 120.1 . . ?
C25 C26 C21 120.55(12) . . ?
C25 C26 H26 119.7 . . ?
C21 C26 H26 119.7 . . ?
C11 P1 C1 89.66(6) . . ?
C11 P1 C21 104.80(6) . . ?
C1 P1 C21 101.53(6) . . ?
 
loop_
 _geom_torsion_atom_site_label_1
 _geom_torsion_atom_site_label_2
 _geom_torsion_atom_site_label_3
 _geom_torsion_atom_site_label_4
 _geom_torsion
 _geom_torsion_site_symmetry_1
 _geom_torsion_site_symmetry_2
 _geom_torsion_site_symmetry_3
 _geom_torsion_site_symmetry_4
 _geom_torsion_publ_flag
C10 C1 C2 C3 1.27(18) . . . . ?
P1 C1 C2 C3 -175.14(9) . . . . ?
C10 C1 C2 C12 -179.37(11) . . . . ?
P1 C1 C2 C12 4.22(13) . . . . ?
C1 C2 C3 C4 -1.51(18) . . . . ?
C12 C2 C3 C4 179.23(12) . . . . ?
C2 C3 C4 C5 179.61(12) . . . . ?
C2 C3 C4 C9 0.10(18) . . . . ?
C3 C4 C5 C6 178.74(12) . . . . ?
C9 C4 C5 C6 -1.74(18) . . . . ?
C4 C5 C6 C7 0.1(2) . . . . ?
C5 C6 C7 C8 1.7(2) . . . . ?
C6 C7 C8 C9 -1.7(2) . . . . ?
C7 C8 C9 C10 179.68(12) . . . . ?
C7 C8 C9 C4 0.05(19) . . . . ?
C3 C4 C9 C8 -178.80(11) . . . . ?
C5 C4 C9 C8 1.67(18) . . . . ?
C3 C4 C9 C10 1.56(18) . . . . ?
C5 C4 C9 C10 -177.97(11) . . . . ?
C2 C1 C10 C9 0.42(19) . . . . ?
P1 C1 C10 C9 176.24(9) . . . . ?
C8 C9 C10 C1 178.56(12) . . . . ?
C4 C9 C10 C1 -1.81(18) . . . . ?
C20 C11 C12 C13 -0.42(18) . . . . ?
P1 C11 C12 C13 172.59(9) . . . . ?
C20 C11 C12 C2 -179.28(11) . . . . ?
P1 C11 C12 C2 -6.27(13) . . . . ?
C3 C2 C12 C13 1.8(2) . . . . ?
C1 C2 C12 C13 -177.46(12) . . . . ?
C3 C2 C12 C11 -179.39(12) . . . . ?
C1 C2 C12 C11 1.30(15) . . . . ?
C11 C12 C13 C14 0.98(18) . . . . ?
C2 C12 C13 C14 179.65(11) . . . . ?
C12 C13 C14 C15 -179.60(12) . . . . ?
C12 C13 C14 C19 0.00(18) . . . . ?
C13 C14 C15 C16 -179.51(12) . . . . ?
C19 C14 C15 C16 0.89(19) . . . . ?
C14 C15 C16 C17 -0.7(2) . . . . ?
C15 C16 C17 C18 -0.2(2) . . . . ?
C16 C17 C18 C19 0.9(2) . . . . ?
C17 C18 C19 C20 -178.94(12) . . . . ?
C17 C18 C19 C14 -0.72(19) . . . . ?
C13 C14 C19 C20 -1.53(18) . . . . ?
C15 C14 C19 C20 178.09(12) . . . . ?
C13 C14 C19 C18 -179.79(11) . . . . ?
C15 C14 C19 C18 -0.17(18) . . . . ?
C12 C11 C20 C19 -1.13(19) . . . . ?
P1 C11 C20 C19 -173.04(10) . . . . ?
C18 C19 C20 C11 -179.70(12) . . . . ?
C14 C19 C20 C11 2.09(18) . . . . ?
C26 C21 C22 C23 0.51(19) . . . . ?
P1 C21 C22 C23 -179.79(10) . . . . ?
C21 C22 C23 C24 0.3(2) . . . . ?
C22 C23 C24 C25 -0.3(2) . . . . ?
C23 C24 C25 C26 -0.7(2) . . . . ?
C24 C25 C26 C21 1.5(2) . . . . ?
C22 C21 C26 C25 -1.44(19) . . . . ?
P1 C21 C26 C25 178.83(10) . . . . ?
C20 C11 P1 C1 179.67(12) . . . . ?
C12 C11 P1 C1 7.20(9) . . . . ?
C20 C11 P1 C21 -78.48(12) . . . . ?
C12 C11 P1 C21 109.05(9) . . . . ?
C10 C1 P1 C11 177.42(12) . . . . ?
C2 C1 P1 C11 -6.45(9) . . . . ?
C10 C1 P1 C21 72.39(12) . . . . ?
C2 C1 P1 C21 -111.49(9) . . . . ?
C22 C21 P1 C11 -9.75(12) . . . . ?
C26 C21 P1 C11 169.96(10) . . . . ?
C22 C21 P1 C1 82.99(12) . . . . ?
C26 C21 P1 C1 -97.31(10) . . . . ?
 
_refine_diff_density_max    0.439
_refine_diff_density_min   -0.250
_refine_diff_density_rms    0.051

_shelx_res_file
;

    data1_p21n_a.res created by SHELXL-2014/7


TITL data1_p21n_a.res in P2(1)/n
REM Old TITL data1_p21n in P2(1)/n
REM SHELXT solution in P2(1)/n
REM R1 0.088,  Rweak 0.001,  Alpha 0.027,  Orientation as input
REM Formula found by SHELXT:  C26 P
CELL  1.54178  12.2188   8.1128  18.0118   90.000   91.876   90.000
ZERR    4.000   0.0007   0.0005   0.0010    0.000    0.002    0.000
LATT  1
SYMM 1/2-X, 1/2+Y, 1/2-Z
SFAC C H P
UNIT 104 68 4
TEMP -173.000
SIZE 0.02 0.05 0.20
L.S. 10
ACTA
CONF
WPDB -2
BOND $H
LIST 6
FMAP 2
PLAN 20
WGHT    0.051100    0.846600
FVAR       0.51163
C1    1    0.400450    0.544024    0.399437    11.00000    0.02149    0.01709 =
         0.01382    0.00175   -0.00137   -0.00062
C2    1    0.489131    0.642151    0.428375    11.00000    0.01795    0.01767 =
         0.01484    0.00380   -0.00189    0.00072
C3    1    0.471608    0.753402    0.484456    11.00000    0.02008    0.01857 =
         0.01528    0.00180   -0.00247   -0.00099
AFIX  43
H3    2    0.531077    0.816555    0.504403    11.00000   -1.20000
AFIX   0
C4    1    0.365701    0.774519    0.512669    11.00000    0.02263    0.01776 =
         0.01458    0.00415   -0.00024    0.00138
C5    1    0.345065    0.887504    0.570785    11.00000    0.02554    0.01951 =
         0.01708    0.00159   -0.00021    0.00084
AFIX  43
H5    2    0.403780    0.949727    0.592378    11.00000   -1.20000
AFIX   0
C6    1    0.241569    0.907660    0.595985    11.00000    0.03093    0.02265 =
         0.01833    0.00104    0.00468    0.00351
AFIX  43
H6    2    0.229057    0.983827    0.634860    11.00000   -1.20000
AFIX   0
C7    1    0.153381    0.816595    0.564857    11.00000    0.02310    0.03055 =
         0.02250    0.00331    0.00634    0.00234
AFIX  43
H7    2    0.081526    0.833853    0.581915    11.00000   -1.20000
AFIX   0
C8    1    0.170631    0.703175    0.510078    11.00000    0.02239    0.02676 =
         0.02075    0.00335    0.00207   -0.00199
AFIX  43
H8    2    0.110875    0.640205    0.490424    11.00000   -1.20000
AFIX   0
C9    1    0.276793    0.678846    0.482428    11.00000    0.02106    0.02059 =
         0.01560    0.00489    0.00054    0.00039
C10   1    0.297251    0.561766    0.426016    11.00000    0.02015    0.01988 =
         0.01674    0.00242   -0.00134   -0.00295
AFIX  43
H10   2    0.239089    0.495286    0.406554    11.00000   -1.20000
AFIX   0
C11   1    0.581798    0.484788    0.335377    11.00000    0.01884    0.01696 =
         0.01635    0.00201   -0.00319    0.00003
C12   1    0.593105    0.606724    0.392367    11.00000    0.01917    0.01580 =
         0.01478    0.00250   -0.00187    0.00113
C13   1    0.693967    0.674951    0.409084    11.00000    0.02146    0.01749 =
         0.01620    0.00085   -0.00211    0.00038
AFIX  43
H13   2    0.701285    0.754719    0.447540    11.00000   -1.20000
AFIX   0
C14   1    0.787091    0.627184    0.369386    11.00000    0.01819    0.01950 =
         0.01765    0.00495   -0.00236    0.00209
C15   1    0.892555    0.694580    0.385616    11.00000    0.02113    0.02312 =
         0.02129    0.00318   -0.00341   -0.00006
AFIX  43
H15   2    0.901700    0.773346    0.424352    11.00000   -1.20000
AFIX   0
C16   1    0.981301    0.647286    0.346033    11.00000    0.01723    0.02969 =
         0.02664    0.00818   -0.00278   -0.00023
AFIX  43
H16   2    1.051120    0.694346    0.357153    11.00000   -1.20000
AFIX   0
C17   1    0.969351    0.528978    0.288837    11.00000    0.01978    0.03064 =
         0.02533    0.00653    0.00252    0.00582
AFIX  43
H17   2    1.031183    0.497185    0.261588    11.00000   -1.20000
AFIX   0
C18   1    0.869138    0.459668    0.272351    11.00000    0.02300    0.02504 =
         0.02062    0.00181    0.00070    0.00582
AFIX  43
H18   2    0.862350    0.379013    0.234241    11.00000   -1.20000
AFIX   0
C19   1    0.775243    0.507364    0.311759    11.00000    0.01927    0.02005 =
         0.01756    0.00389   -0.00132    0.00366
C20   1    0.671029    0.435515    0.296578    11.00000    0.02145    0.01852 =
         0.01761   -0.00058   -0.00175    0.00273
AFIX  43
H20   2    0.662928    0.352943    0.259405    11.00000   -1.20000
AFIX   0
C21   1    0.381206    0.474008    0.244917    11.00000    0.01780    0.01904 =
         0.01499   -0.00300    0.00050    0.00236
C22   1    0.424953    0.599210    0.202065    11.00000    0.01726    0.02277 =
         0.02259    0.00048    0.00031    0.00058
AFIX  43
H22   2    0.492718    0.648667    0.216785    11.00000   -1.20000
AFIX   0
C23   1    0.369354    0.651848    0.137665    11.00000    0.02434    0.03107 =
         0.02179    0.00625    0.00434    0.00511
AFIX  43
H23   2    0.399639    0.736863    0.108439    11.00000   -1.20000
AFIX   0
C24   1    0.270250    0.581254    0.115875    11.00000    0.02411    0.03954 =
         0.01559   -0.00129   -0.00206    0.00849
AFIX  43
H24   2    0.232652    0.618166    0.071964    11.00000   -1.20000
AFIX   0
C25   1    0.225994    0.456913    0.158087    11.00000    0.01852    0.03438 =
         0.02170   -0.00818   -0.00230    0.00064
AFIX  43
H25   2    0.157631    0.409187    0.143481    11.00000   -1.20000
AFIX   0
C26   1    0.281736    0.401959    0.221899    11.00000    0.01989    0.02419 =
         0.01951   -0.00429    0.00141   -0.00230
AFIX  43
H26   2    0.252045    0.314754    0.250115    11.00000   -1.20000
AFIX   0
P1    3    0.445524    0.393285    0.331105    11.00000    0.01814    0.01699 =
         0.01662   -0.00052   -0.00146   -0.00108
HKLF 4

REM  data1_p21n_a.res in P2(1)/n
REM R1 =  0.0347 for    3436 Fo > 4sig(Fo)  and  0.0384 for all    3789 data
REM    244 parameters refined using      0 restraints

END

WGHT      0.0511      0.8466

REM Highest difference peak  0.439,  deepest hole -0.250,  1-sigma level  0.051
Q1    1   0.4019  0.4621  0.2866  11.00000  0.05    0.44
Q2    1   0.4313  0.2510  0.3442  11.00000  0.05    0.42
Q3    1   0.5212  0.4508  0.3304  11.00000  0.05    0.41
Q4    1   0.8200  0.4924  0.2903  11.00000  0.05    0.33
Q5    1   0.4147  0.4888  0.3699  11.00000  0.05    0.32
Q6    1   0.5409  0.6386  0.4107  11.00000  0.05    0.31
Q7    1   0.7394  0.6628  0.3824  11.00000  0.05    0.30
Q8    1   0.8415  0.6476  0.3825  11.00000  0.05    0.30
Q9    1   0.7254  0.4824  0.3001  11.00000  0.05    0.29
Q10   1   0.3333  0.4437  0.2351  11.00000  0.05    0.29
Q11   1   0.9157  0.5126  0.2731  11.00000  0.05    0.29
Q12   1   0.7802  0.5762  0.3403  11.00000  0.05    0.28
Q13   1   0.2842  0.6450  0.4494  11.00000  0.05    0.27
Q14   1   0.3251  0.7216  0.4974  11.00000  0.05    0.27
Q15   1   0.3568  0.8275  0.5449  11.00000  0.05    0.27
Q16   1   0.2265  0.7053  0.4912  11.00000  0.05    0.27
Q17   1   0.9344  0.6807  0.3599  11.00000  0.05    0.26
Q18   1   0.4157  0.7601  0.4982  11.00000  0.05    0.26
Q19   1   0.4413  0.6082  0.4119  11.00000  0.05    0.25
Q20   1   0.5845  0.5663  0.3602  11.00000  0.05    0.25
;
_shelx_res_checksum   20887

_shelx_hkl_file
;
  -1   0   0   -0.90    0.20
  -1   0   0   -1.30    0.20
  -1   0   0   -1.30    1.10
   1   0   0   -0.80    0.20
   1   0   0   -0.80    0.30
   1   0   0   -0.80    0.20
   1   0   0   -1.10    0.20
   1   0   0   -0.50    1.00
  -1   0   0   -1.10    0.30
  -1   0   0   -1.10    0.20
   2   0   0  726.93   21.10
   2   0   0  703.33   21.10
  -2   0   0  674.53   21.20
  -2   0   0  699.03   22.60
  -2   0   0  717.83   21.10
   2   0   0  720.73   22.60
   2   0   0  687.43   21.10
   2   0   0  683.93   21.20
  -2   0   0  678.33   21.10
  -2   0   0  705.53   21.10
  -3   0   0   -0.20    0.60
  -3   0   0    0.50    0.70
   3   0   0   -0.50    0.80
   3   0   0   -1.20    0.70
   3   0   0    1.10    0.70
   3   0   0    0.80    3.40
  -3   0   0   -1.10    4.40
  -3   0   0    0.10    0.70
  -3   0   0   -0.90    0.90
  -4   0   0   26.60    1.80
  -4   0   0   28.30    1.70
  -4   0   0   26.10    4.70
   4   0   0   29.60    1.80
   4   0   0   29.00    1.80
   4   0   0   28.60    2.10
   4   0   0   26.80    5.90
  -4   0   0   27.40    1.80
  -5   0   0   -0.30    0.90
   5   0   0    5.10    6.50
  -5   0   0   -0.20    4.50
  -5   0   0   -3.60    3.80
  -5   0   0   -0.80    0.40
  -5   0   0    0.00    0.90
   5   0   0    0.50    1.10
   5   0   0    1.20    1.00
  -5   0   0    0.90    0.80
   5   0   0   -0.50    1.20
  -6   0   0  243.58   14.70
  -6   0   0  262.77    9.00
   6   0   0  267.97    9.10
   6   0   0  255.97   15.70
   6   0   0  267.37    8.10
   6   0   0  257.47    9.20
  -6   0   0  264.27    8.90
  -6   0   0  259.47    9.00
  -6   0   0  269.27    8.10
   6   0   0  265.07    9.00
  -6   0   0  276.37   18.00
   7   0   0   -0.30    2.30
   7   0   0   -0.30    1.00
  -7   0   0    0.40    1.20
  -7   0   0    9.50   11.60
   7   0   0   -1.20    2.20
   7   0   0    1.90    2.20
  -7   0   0    0.00    2.00
   7   0   0  -14.90   15.20
  -7   0   0    0.50    1.80
  -7   0   0   -0.10    0.50
  -7   0   0   -7.40   13.00
   7   0   0    0.80    0.80
  -8   0   0   10.70    2.00
   8   0   0   12.70    1.70
  -8   0   0   12.70    1.10
  -8   0   0   15.50    1.60
  -9   0   0    0.20    0.60
   9   0   0   -1.00    1.00
  -9   0   0    0.70    2.70
  -9   0   0    0.10    1.10
 -10   0   0   14.50    1.30
  10   0   0   14.90    2.10
 -10   0   0   11.40    1.40
 -10   0   0   12.00    4.90
 -11   0   0   -0.90    1.20
  11   0   0    0.60    1.30
 -11   0   0    0.30    0.80
 -12   0   0   75.99    2.80
 -12   0   0   72.59    3.50
  12   0   0   76.39    3.40
 -13   0   0    0.20    1.00
  13   0   0    0.90    1.00
  14   0   0   36.90    1.90
 -14   0   0   35.00    2.10
  15   0   0   -0.10    0.60
   0  -1   0   -1.70    0.90
   0  -1   0   -1.70    0.90
   0   1   0   -1.90    0.20
   0   1   0   -1.80    0.20
   0   1   0   -1.50    0.90
  -1  -1   0 2182.38   65.49
   1  -1   0 2147.69   64.99
  -1  -1   0 2114.89   64.49
  -1  -1   0 2071.09   64.49
   1   1   0 2127.69   64.49
  -1   1   0 2258.47   64.99
   1   1   0 2230.48   65.49
  -2  -1   0  279.37   11.00
  -2  -1   0  255.87    8.60
  -2  -1   0  287.37    8.50
  -2  -1   0  276.67   10.60
  -2  -1   0  274.57    8.50
   2  -1   0  251.17    8.50
  -2  -1   0  274.77    8.50
   2  -1   0  275.57    8.40
  -2   1   0  260.37    8.40
  -2   1   0  262.77   10.50
   2   1   0  281.47    8.60
  -2   1   0  288.97    8.40
  -2   1   0  277.37    8.50
   2   1   0  263.17    8.60
   2   1   0  275.37    8.50
   2   1   0  283.67   11.30
   2   1   0  280.27    8.50
  -2   1   0  274.57    8.40
   3  -1   0   92.29    3.30
  -3  -1   0   92.99    8.40
  -3  -1   0   92.79    3.40
  -3  -1   0   95.79    3.50
  -3  -1   0   97.99    6.80
   3  -1   0   95.79    3.40
  -3  -1   0   97.29    3.40
  -3   1   0   98.29    7.30
   3   1   0   93.59    3.60
   3   1   0  100.09    7.10
   3   1   0   98.99    3.50
   3   1   0   95.39    3.50
  -3   1   0   92.39    3.60
  -3   1   0   95.79    3.40
   3   1   0   89.89    3.80
  -3   1   0   99.59    3.30
  -3   1   0   94.79    3.40
   4  -1   0   -0.30    4.40
   4  -1   0    1.90    0.80
  -4  -1   0    2.00    0.90
  -4  -1   0   -0.10    4.00
   4  -1   0    1.00    1.20
   4  -1   0    1.30    0.80
  -4  -1   0    1.50    0.90
  -4   1   0    0.90    0.80
  -4   1   0    2.80    1.40
  -4   1   0    1.00    0.80
  -4   1   0    0.70    0.70
   4   1   0   -0.30    5.40
  -4   1   0   -3.80    4.50
   4   1   0    1.80    1.10
   4   1   0    1.60    0.90
   4   1   0    0.30    0.90
  -5  -1   0  316.27   10.50
   5  -1   0  324.27   10.30
   5  -1   0  326.27   15.90
  -5  -1   0  302.87   16.80
  -5  -1   0  341.37   15.40
  -5  -1   0  326.67   10.40
   5  -1   0  325.77   10.30
  -5  -1   0  319.27   10.40
  -5  -1   0  307.67    9.70
   5   1   0  321.57    9.80
  -5   1   0  312.07   10.30
   5   1   0  325.57   10.50
   5   1   0  317.87   10.60
  -5   1   0  320.67   10.30
  -5   1   0  321.17   10.20
  -5   1   0  310.27    9.70
   5   1   0  317.47   10.40
   5   1   0  316.97   17.20
  -5   1   0  331.87   15.00
  -6  -1   0   38.00    2.90
   6  -1   0   33.20    2.90
   6  -1   0   38.70    3.10
  -6  -1   0   29.80   10.00
  -6  -1   0   37.70    1.50
  -6  -1   0   15.00    7.10
  -6  -1   0   39.40    2.90
  -6  -1   0   34.30    2.80
   6  -1   0   36.60    8.30
   6   1   0   36.40    3.10
   6   1   0   33.00    3.00
   6   1   0   16.30    7.30
  -6   1   0   38.30    1.50
  -6   1   0   38.10    2.40
  -6   1   0   29.00    8.00
  -6   1   0   29.00    7.40
   6   1   0   37.40    1.60
   6   1   0   28.80    3.00
  -6   1   0   39.00    2.50
  -6   1   0   37.00    2.80
  -7  -1   0  653.23   18.70
  -7  -1   0  605.54   18.90
   7  -1   0  634.34   19.20
   7  -1   0  596.04   19.90
   7  -1   0  607.04   18.80
   7  -1   0  604.74   20.10
  -7  -1   0  604.44   29.80
  -7  -1   0  637.04   19.90
  -7  -1   0  593.14   20.00
  -7  -1   0  584.24   19.90
  -7  -1   0  613.14   29.60
   7  -1   0  564.74   34.20
  -7   1   0  596.34   20.20
   7   1   0  669.03   18.70
   7   1   0  653.23   20.20
   7   1   0  603.54   20.10
  -7   1   0  608.94   32.50
   7   1   0  621.24   31.10
  -7   1   0  618.64   19.90
   7   1   0  605.84   20.20
  -7   1   0  656.93   18.70
   7   1   0  603.94   18.90
  -7   1   0  635.64   19.70
  -8  -1   0   10.50   28.50
  -8  -1   0  -54.49   53.59
  -8  -1   0    2.40    5.20
  -8  -1   0   13.10    4.50
   8   1   0   12.20    3.30
  -9  -1   0   33.90    1.60
  -9  -1   0   28.80    2.10
   9  -1   0   33.80    2.20
  -9   1   0   34.80    1.70
   9   1   0   33.80    1.90
  -9   1   0   33.90    4.00
   9   1   0   32.90    2.40
 -10  -1   0  354.86   11.50
  10  -1   0  385.86   11.50
 -10  -1   0  361.16   11.20
  10   1   0  357.16   11.50
 -10   1   0  370.26   11.20
 -10   1   0  341.17   13.90
 -11  -1   0   38.40    2.40
  11  -1   0   35.40    2.60
  11   1   0   35.90    2.60
 -11   1   0   37.30    1.80
 -11   1   0   36.40   13.80
 -12  -1   0   42.80    2.50
  12  -1   0   42.90    2.60
  12   1   0   44.80    2.80
 -12   1   0   40.50    1.90
 -13  -1   0    0.20    0.80
  13  -1   0    1.10    1.00
  13   1   0    0.70    1.00
 -13   1   0    2.10    0.80
  14  -1   0   86.09    3.10
 -14  -1   0   80.49    3.00
  14   1   0   84.99    3.20
  15  -1   0   15.20    1.10
  15   1   0   12.70    1.20
   0  -2   0 1344.77   41.20
   0  -2   0 1348.17   41.20
   0   2   0 1389.36   41.60
   0   2   0 1391.06   40.90
   0   2   0 1367.56   40.90
  -1  -2   0  511.25   16.30
  -1  -2   0  531.55   17.80
  -1  -2   0  549.15   16.30
  -1  -2   0  527.95   17.80
   1   2   0  560.54   18.10
   1   2   0  532.45   16.30
   1   2   0  534.65   16.30
  -1   2   0  546.65   17.00
   1   2   0  562.14   16.30
   1   2   0  539.85   16.30
   2  -2   0  182.18    5.70
   2  -2   0  181.88    5.70
  -2  -2   0  185.98    5.90
   2  -2   0  184.88    7.50
  -2  -2   0  196.98    9.20
  -2   2   0  191.08    5.80
  -2   2   0  177.98    5.80
  -2   2   0  194.08    5.80
  -2   2   0  182.78    5.80
   2   2   0  188.28    6.00
  -2   2   0  189.08    7.60
   2   2   0  183.48    6.10
   2   2   0  192.28    9.10
   2   2   0  184.08    6.00
   2   2   0  181.28    6.10
  -3  -2   0   55.59    7.90
   3  -2   0   56.39    2.20
   3  -2   0   54.09    6.20
   3  -2   0   55.09    2.20
  -3  -2   0   54.19    2.40
   3   2   0   54.19    3.10
   3   2   0   55.69    2.40
  -3   2   0   56.99    2.10
  -3   2   0   45.20    2.40
   3   2   0   58.09    2.40
  -3   2   0   54.89    5.00
  -3   2   0   55.99    2.10
   3   2   0   53.89    2.60
   3   2   0   55.09    6.10
  -3   2   0   57.09    2.30
   4  -2   0   72.89    2.90
  -4  -2   0   74.99    7.40
   4  -2   0   74.29    2.90
  -4  -2   0   75.09    3.10
  -4  -2   0   53.79    7.50
   4  -2   0   66.69    8.70
  -4  -2   0   75.19    3.20
  -4  -2   0   61.69    3.00
   4   2   0   77.09    3.20
  -4   2   0   75.29    2.90
  -4   2   0   71.29    2.80
   4   2   0   83.49    7.70
  -4   2   0   73.39    3.60
   4   2   0   79.39    3.20
  -4   2   0   74.29    2.80
   4   2   0   72.09    2.50
  -4   2   0   75.19    6.60
  -5  -2   0  460.75   21.80
  -5  -2   0  473.55   15.10
  -5  -2   0  469.05   15.00
   5  -2   0  483.25   14.80
   5  -2   0  499.55   20.30
  -5  -2   0  474.45   20.40
  -5  -2   0  473.45   15.00
   5  -2   0  464.75   14.80
  -5   2   0  451.35   16.00
   5   2   0  475.95   15.20
  -5   2   0  461.35   20.20
   5   2   0  486.75   15.10
   5   2   0  444.36   21.80
   5   2   0  478.35   15.00
  -5   2   0  467.65   14.70
   5   2   0  483.25   14.30
  -5   2   0  461.85   14.30
  -5   2   0  480.75   14.90
  -5   2   0  466.75   14.80
   6  -2   0  740.03   23.40
  -6  -2   0  759.72   23.70
  -6  -2   0  748.73   23.60
   6  -2   0  716.93   23.10
  -6  -2   0  738.03   23.60
  -6  -2   0  711.63   30.80
  -6  -2   0  766.72   33.40
  -6  -2   0  731.63   22.80
   6   2   0  739.53   33.00
   6   2   0  757.62   23.70
   6   2   0  798.52   23.90
  -6   2   0  720.83   29.80
   6   2   0  802.52   22.70
  -6   2   0  790.22   23.50
  -6   2   0  758.12   23.30
  -6   2   0  741.13   31.10
  -6   2   0  735.73   23.40
  -6   2   0  769.02   22.60
   6   2   0  746.03   23.80
  -7  -2   0   63.79   19.80
  -7  -2   0   65.89    2.80
   7  -2   0   69.09    3.10
   7  -2   0   68.89    2.80
  -7  -2   0   61.69    5.30
  -7  -2   0   50.89    5.30
   7  -2   0   63.69    3.40
  -7  -2   0   59.49    6.70
  -7  -2   0    7.20   31.40
  -7  -2   0   67.89    3.00
   7   2   0   67.89    3.70
   7   2   0   64.89    6.00
   7   2   0   52.39   22.30
  -7   2   0   71.99    3.60
   7   2   0   70.79    6.30
   7   2   0   73.39    2.50
  -7   2   0   69.89    2.40
   7   2   0   68.19    4.50
   8  -2   0    2.10    0.90
   8  -2   0    1.50    1.40
   8  -2   0    0.20    1.40
  -8  -2   0    2.40    1.10
  -8  -2   0    1.90    0.90
   8   2   0    1.90    3.00
  -8   2   0    1.10    0.60
   8   2   0    2.50    1.40
   8   2   0    0.90    0.80
  -8   2   0    2.50    1.60
   9  -2   0   14.30    1.80
   9  -2   0   12.50    1.80
  -9  -2   0   13.20    1.70
   9  -2   0   12.30    1.70
   9   2   0   13.20    1.50
  -9   2   0   13.90    1.30
   9   2   0   19.40    5.60
   9   2   0   14.50    1.60
  -9   2   0   12.50    2.30
 -10  -2   0   -0.40    1.00
  10  -2   0    0.90    1.10
  10   2   0    0.10    1.40
  10   2   0    1.00    1.00
 -10   2   0    0.50    0.80
 -10   2   0    4.50    3.20
  11  -2   0    2.40    1.20
 -11  -2   0    3.50    1.10
 -11   2   0    3.00    0.80
  11   2   0    3.20    1.30
  12  -2   0   -0.50    1.10
 -12  -2   0    1.90    0.90
 -12   2   0    0.00    0.60
  12   2   0    2.00    1.10
 -13  -2   0   52.79    2.30
 -13   2   0   50.09    2.00
  13   2   0   52.79    2.40
 -14  -2   0    4.80    0.80
  14  -2   0    3.20    0.80
  14   2   0    2.60    0.90
 -15  -2   0    5.90    0.70
  15   2   0    6.80    0.80
  -1  -3   0   52.79    4.60
  -1  -3   0   45.10    5.00
   1   3   0   50.39    2.20
  -1   3   0   54.59    2.90
   1   3   0   52.79    2.00
   1   3   0   49.80    2.20
   1   3   0   52.89    2.00
  -2  -3   0    1.60    3.90
  -2  -3   0    1.90    0.70
  -2  -3   0    2.60    0.70
  -2  -3   0    1.00    3.40
  -2   3   0    6.60    2.10
   2   3   0    0.10    0.80
   2   3   0    2.70    0.70
   2   3   0    3.10    0.70
   2   3   0    0.20    1.10
  -3  -3   0   30.90    6.60
  -3  -3   0   29.70    1.90
  -3  -3   0   36.70    6.10
  -3  -3   0   29.80    1.90
   3   3   0   31.80    2.10
   3   3   0   32.00    5.70
   3   3   0   29.40    2.10
  -3   3   0   30.10    1.40
  -3   3   0   30.60    1.60
   3   3   0   23.90    3.40
   3   3   0   28.00    2.00
  -3   3   0   34.60    5.00
  -3   3   0   31.20    1.40
  -3   3   0   28.40    2.00
  -4  -3   0 1076.69   33.00
  -4  -3   0 1049.09   38.20
   4  -3   0 1079.49   35.20
   4  -3   0 1079.79   32.60
   4  -3   0 1092.79   32.60
   4   3   0 1100.19   33.10
  -4   3   0 1046.60   33.20
   4   3   0 1051.59   32.50
  -4   3   0 1114.09   32.90
   4   3   0 1075.89   33.20
   4   3   0 1130.19   33.30
  -4   3   0 1110.19   32.80
  -4   3   0 1105.09   35.90
  -4   3   0 1107.39   32.80
   4   3   0 1035.30   38.20
  -5  -3   0  307.17   10.50
  -5  -3   0  303.67    9.70
   5  -3   0  318.77   10.00
  -5  -3   0  294.27   20.10
  -5  -3   0  300.47    9.80
  -5  -3   0  293.57   20.30
  -5  -3   0  315.77   10.50
   5  -3   0  320.67   17.50
   5  -3   0  300.57   10.00
   5  -3   0  313.37   10.00
   5  -3   0  296.67    9.80
   5   3   0  303.27   10.60
   5   3   0  314.47   10.60
  -5   3   0  327.97   10.10
  -5   3   0  306.47   10.00
   5   3   0  325.97    9.50
  -5   3   0  294.37    9.50
  -5   3   0  325.77   10.10
  -5   3   0  321.47   16.40
   5   3   0  305.47   10.50
  -5   3   0  344.97   17.20
   5   3   0  260.27   19.60
  -6  -3   0   34.70    2.00
   6  -3   0   30.10    2.10
   6  -3   0   32.40    1.90
  -6  -3   0   31.90    1.90
   6  -3   0   31.70    2.70
  -6   3   0   33.70    2.30
   6   3   0   36.70    3.30
  -6   3   0   32.30    1.50
   6   3   0   34.60    1.60
   6   3   0   21.80    3.90
  -7  -3   0   52.59    2.50
   7  -3   0   52.59    2.60
   7  -3   0   53.19    2.40
   7  -3   0   53.99    3.20
  -7  -3   0   52.79    2.60
   7   3   0   55.39    2.20
  -7   3   0   55.29    2.10
   7   3   0   55.39    4.70
  -7   3   0   58.39    3.30
   8  -3   0    7.10    1.10
  -8  -3   0    7.40    1.20
  -8  -3   0    6.20    1.00
   8  -3   0    6.50    1.60
   8  -3   0    5.30    1.20
  -8   3   0    9.20    2.00
   8   3   0    3.00    3.10
  -8   3   0    6.20    0.80
   8   3   0    6.80    1.90
   8   3   0    7.40    1.00
   9  -3   0   -0.20    1.00
  -9  -3   0    1.60    1.20
   9  -3   0    0.60    1.20
   9  -3   0   -1.40    1.60
  -9  -3   0   -0.10    0.90
   9   3   0    2.30    5.40
   9   3   0    0.60    0.90
   9   3   0    0.40    1.60
  -9   3   0   -0.20    0.70
  -9   3   0   -0.90    2.30
  10  -3   0   37.70    2.60
  10  -3   0   36.80    3.00
 -10  -3   0   43.20    2.30
  10  -3   0   38.40    2.30
  10   3   0   38.50    2.10
 -10   3   0   40.20    2.00
 -10   3   0   50.99    6.30
  10   3   0   38.80    3.10
 -11  -3   0  222.48    7.20
  11  -3   0  209.08    7.30
  11  -3   0  220.48    7.10
  11   3   0  203.28    6.90
  11   3   0  215.98    7.50
 -11   3   0  220.78    6.90
 -12  -3   0   29.60    1.80
 -12   3   0   27.50    1.50
  12   3   0   28.90    2.00
 -13  -3   0   16.50    1.40
  13  -3   0   15.00    1.30
  13   3   0   18.00    1.60
 -13   3   0   15.20    1.10
 -14  -3   0  165.38    5.20
  14   3   0  163.08    5.30
   0   4   0  541.95   16.60
   1   4   0   13.90    1.30
   1   4   0   19.20    1.50
   1   4   0   18.20    1.30
   1   4   0   20.10    2.20
  -2  -4   0   11.50    5.40
  -2  -4   0   14.50    5.10
   2   4   0   12.00    1.60
   2   4   0    8.30    1.10
   2   4   0   11.50    2.10
   2   4   0    9.40    1.20
  -3  -4   0   63.19    3.10
  -3  -4   0   60.19    3.10
   3  -4   0   62.69    2.80
  -3  -4   0   44.70    8.50
  -3  -4   0   60.49    8.60
  -3  -4   0   63.59    2.70
   3   4   0   67.89    3.10
  -3   4   0   59.69    3.20
  -3   4   0   69.59    2.60
   3   4   0   69.79    3.20
   3   4   0   63.19    2.30
  -3   4   0   57.29    4.70
  -3   4   0   52.39    4.10
   3   4   0   64.99    3.20
  -4  -4   0  188.18   22.50
  -4  -4   0  156.88    5.40
  -4  -4   0  155.68    6.40
   4  -4   0  158.58    5.50
  -4  -4   0  163.28    6.30
  -4  -4   0  165.48    5.60
   4  -4   0  164.18    5.80
   4   4   0  165.38    6.20
   4   4   0  171.38    6.50
  -4   4   0  173.98   11.30
   4   4   0  161.98    5.20
  -4   4   0  173.38    5.70
   5  -4   0  370.46   11.70
  -5  -4   0  380.16   11.70
  -5  -4   0  358.96   11.50
   5  -4   0  365.56   11.90
   5   4   0  374.36   11.40
  -5   4   0  388.86   12.10
   5   4   0  373.56   12.80
  -6  -4   0    1.40    0.80
   6  -4   0    0.60    1.00
   6  -4   0    1.50    1.30
   6  -4   0    1.20    1.10
  -6  -4   0    0.10    1.00
  -6   4   0    0.60    1.20
   6   4   0    0.30    0.70
  -6   4   0    0.60    0.70
   6   4   0   -0.30    1.90
   7  -4   0    3.20    1.10
   7  -4   0    4.20    1.00
  -7  -4   0    1.90    0.90
   7  -4   0    2.30    1.50
  -7  -4   0    2.40    1.10
  -7   4   0    2.20    0.70
  -7   4   0    0.60    1.50
   7   4   0    2.10    0.90
   7   4   0    4.60    2.70
   8  -4   0  133.59    5.40
  -8  -4   0  136.09    4.80
  -8  -4   0  135.49    4.70
   8  -4   0  129.49    4.60
   8  -4   0  131.09    4.80
  -8   4   0  132.99    4.40
   8   4   0  131.99    4.50
   8   4   0  129.49    8.30
  -8   4   0  129.99    6.20
   9  -4   0   62.59    3.00
  -9  -4   0   70.09    3.00
  -9  -4   0   64.39    2.90
   9  -4   0   62.89    3.60
   9  -4   0   61.29    2.70
  -9   4   0   64.19    2.60
   9   4   0   56.39    8.20
   9   4   0   61.29    2.70
  -9   4   0   66.09    5.70
  10  -4   0   44.20    2.30
 -10  -4   0   45.30    2.40
  10  -4   0   39.90    2.50
  10  -4   0   39.10    3.00
 -10   4   0   45.00    1.90
  10   4   0   43.60    2.10
 -11  -4   0   13.40    1.50
  11  -4   0   10.90    1.50
  11  -4   0   10.20    1.50
  11   4   0   10.80    1.40
 -11   4   0   11.40    1.20
 -12  -4   0    1.20    0.70
 -12   4   0    0.40    0.60
 -13  -4   0   18.20    1.50
 -13   4   0   15.20    1.00
 -14  -4   0   57.29    2.20
 -14  -4   0   53.49    1.90
   0  -5   0   -1.20    1.30
   0  -5   0   -0.20    1.00
   0  -5   0    0.50    1.20
   0   5   0   -0.20    0.80
   1  -5   0  583.54   17.90
  -1  -5   0  587.34   17.90
   1  -5   0  567.34   18.10
  -1  -5   0  588.44   18.10
   1  -5   0  562.14   17.90
   1   5   0  603.34   18.10
   2  -5   0   85.89    3.40
  -2  -5   0   84.19    3.30
   2  -5   0   86.29    3.70
   2  -5   0   80.79    3.60
  -2  -5   0   86.09    3.70
   2   5   0   86.69    3.80
  -3  -5   0   71.69    2.90
  -3  -5   0   74.99    3.10
  -3  -5   0   72.99    3.50
   3  -5   0   75.79    3.10
   3  -5   0   73.89    3.40
  -3   5   0   78.39    3.10
   3   5   0   74.29    3.80
   3   5   0   72.79    2.80
   4  -5   0    6.80    1.40
  -4  -5   0    6.90    1.10
   4  -5   0    6.70    1.20
  -4  -5   0    8.10    1.00
   4   5   0    6.40    0.80
  -4   5   0    6.50    1.10
   4   5   0    4.20    1.70
   5  -5   0   -0.50    1.00
  -5  -5   0    0.90    1.00
   5  -5   0   -0.10    1.30
  -5  -5   0    0.10    0.90
  -5   5   0   -2.20    1.30
   5   5   0   -0.90    0.70
   5   5   0   -0.70    2.00
   6  -5   0  153.68    5.40
  -6  -5   0  152.98    5.10
  -6  -5   0  157.38    5.40
   6  -5   0  152.98    5.70
   6   5   0  152.38    5.10
  -6   5   0  148.39    6.10
  -6   5   0  144.59    5.00
   6   5   0  149.49    7.20
   7  -5   0  256.97    8.70
   7  -5   0  249.48    8.20
  -7  -5   0  250.57    8.00
  -7  -5   0  257.07    8.30
   7   5   0  251.97    8.00
  -7   5   0  245.18    7.90
  -7   5   0  245.98    9.40
   7   5   0  239.08   11.00
  -8  -5   0    7.10    1.30
   8  -5   0    6.00    1.30
   8  -5   0    6.50    1.90
  -8  -5   0    6.80    1.10
   8   5   0    6.90    1.10
   8   5   0    8.20    5.50
  -8   5   0    3.70    3.10
  -8   5   0    5.70    0.90
   9  -5   0   25.20    2.20
   9  -5   0   23.80    2.90
  -9  -5   0   25.20    2.00
  -9  -5   0   23.80    1.90
  -9   5   0   25.10    1.40
   9   5   0   24.70    1.70
 -10  -5   0   43.50    2.10
  10  -5   0   44.20    2.10
  10  -5   0   37.10    2.70
 -10   5   0   44.50    1.90
  10   5   0   40.50    2.00
  11  -5   0   79.79    3.00
 -11  -5   0   83.19    3.00
 -11   5   0   84.59    2.90
  11   5   0   78.09    3.00
  12  -5   0   -0.40    1.10
 -12  -5   0    1.90    0.70
 -12  -5   0    1.60    0.90
 -12   5   0    0.80    0.60
 -13  -5   0   -0.90    0.60
 -13  -5   0    0.60    0.50
 -13   5   0    0.80    0.60
   0  -6   0   29.60    2.50
   0  -6   0   28.70    2.10
   0  -6   0   23.10    2.40
   0   6   0   29.30    2.90
   1  -6   0  152.88    5.40
  -1  -6   0  155.28    5.70
  -1  -6   0  144.19    5.30
   1  -6   0  157.48    5.70
   1  -6   0  152.18    5.40
   1   6   0  156.68    6.00
   2  -6   0    2.10    1.40
  -2  -6   0    4.00    1.00
  -2  -6   0    3.20    1.20
   2  -6   0    4.10    1.10
   2  -6   0    3.90    1.30
   2   6   0    1.70    1.80
  -3  -6   0   16.50    1.80
  -3  -6   0   17.50    2.40
   3  -6   0   16.40    1.90
   3  -6   0   14.30    2.20
   3   6   0   13.90    1.60
   3   6   0   13.50    2.30
   4  -6   0    7.10    1.30
  -4  -6   0    8.90    1.60
  -4  -6   0    8.40    1.30
   4  -6   0    7.20    1.50
  -4  -6   0    7.90    1.10
  -4   6   0    7.60    1.80
   4   6   0    9.00    1.00
   4   6   0   10.80    2.60
   5  -6   0   65.89    3.40
   5  -6   0   64.89    3.00
  -5  -6   0   61.69    3.00
  -5  -6   0   61.99    2.60
  -5  -6   0   62.29    3.50
  -5   6   0   51.89    4.10
   5   6   0   61.89    2.60
   5   6   0   64.49    5.80
   6  -6   0   54.19    2.80
  -6  -6   0   54.89    2.80
  -6  -6   0   55.29    2.50
   6  -6   0   56.69    3.40
  -6  -6   0   56.39    3.40
  -6   6   0   50.19    4.90
  -6   6   0   49.20    3.30
   6   6   0   55.49    2.50
   6   6   0   47.40    7.10
  -7  -6   0   71.39    3.00
   7  -6   0   74.89    3.30
  -7  -6   0   73.69    3.30
  -7  -6   0   76.19    4.00
   7  -6   0   78.29    4.10
   7   6   0   75.39    2.90
  -7   6   0   75.39    2.80
   8  -6   0   91.69    3.70
  -8  -6   0   92.29    3.40
   8  -6   0   90.79    4.50
  -8  -6   0   91.99    3.70
  -8  -6   0   89.79    4.30
  -8   6   0   92.19    3.20
   8   6   0   91.89    3.40
  -9  -6   0   58.79    2.60
   9  -6   0   63.69    2.80
  -9  -6   0   60.49    2.70
  -9  -6   0   65.99    3.30
   9  -6   0   64.49    3.40
   9   6   0   64.69    2.60
  -9   6   0   64.89    2.30
  10  -6   0  102.49    4.10
 -10  -6   0  101.99    4.00
  10  -6   0  104.79    3.70
 -10  -6   0  108.39    4.10
  10   6   0  100.89    3.60
 -10   6   0  106.09    3.50
  11  -6   0   43.60    1.80
 -11  -6   0   43.00    1.70
 -11  -6   0   43.50    2.30
  11   6   0   38.40    1.80
 -11   6   0   43.40    1.70
 -12  -6   0    0.70    0.70
   0  -7   0   -0.30    1.40
   0  -7   0    1.40    1.40
   0  -7   0   -0.20    1.20
   0   7   0   -1.00    2.80
   1  -7   0   10.20    1.60
   1  -7   0   10.20    1.40
  -1  -7   0    9.00    1.50
   1  -7   0   10.80    1.50
  -1  -7   0   12.30    1.50
   1   7   0   10.30    3.10
   2  -7   0   16.10    2.40
   2  -7   0   18.20    2.00
  -2  -7   0   17.30    2.50
   2  -7   0   21.00    2.40
  -2  -7   0   18.50    2.00
   2   7   0   19.30    2.70
   2   7   0   15.10    3.50
  -3  -7   0    4.90    1.20
   3  -7   0    3.10    1.20
   3  -7   0    3.20    1.40
  -3  -7   0    4.20    1.50
   3   7   0    4.30    3.90
   3   7   0    5.00    1.10
  -4  -7   0  260.67    8.80
   4  -7   0  245.78    8.70
  -4  -7   0  248.78    8.40
   4  -7   0  253.47    8.30
   4   7   0  260.77    8.00
   5  -7   0  122.99    4.60
   5  -7   0  122.69    5.00
  -5  -7   0  119.29    4.60
  -5  -7   0  119.39    5.10
   5   7   0  126.59    4.20
  -6  -7   0  213.48    7.30
  -6  -7   0  221.08    7.70
   6  -7   0  221.68    7.30
   6  -7   0  213.78    7.70
   6   7   0  220.18    7.00
   7  -7   0  123.49    4.40
   7  -7   0  127.19    5.10
  -7  -7   0  121.09    4.80
  -7  -7   0  116.89    4.40
  -7   7   0  122.69    4.10
   7   7   0  121.29    4.20
   8  -7   0  122.29    4.80
  -8  -7   0  120.69    4.60
  -8  -7   0  116.69    4.30
   8  -7   0  120.09    4.20
  -8   7   0  121.59    4.00
   8   7   0  115.39    4.10
  -9  -7   0    1.10    1.10
   9  -7   0    1.40    0.90
   9  -7   0    1.50    1.30
  -9   7   0    0.50    0.70
   9   7   0    0.50    0.80
  10  -7   0    0.30    1.00
  10  -7   0    0.90    0.80
 -10  -7   0    0.70    0.90
  10   7   0    1.70    0.70
 -10   7   0    1.30    0.70
  11  -7   0    3.20    0.70
   0  -8   0   30.40    2.70
   0  -8   0   27.40    2.20
   1  -8   0   54.29    2.70
   1  -8   0   51.19    2.70
   1  -8   0   53.69    3.10
  -1  -8   0   57.59    3.20
  -1  -8   0   50.89    2.70
  -2  -8   0  235.08    8.00
   2  -8   0  245.68    8.40
   2  -8   0  247.98    8.00
  -2  -8   0  245.68    8.40
   2   8   0  253.77    7.90
  -3  -8   0  134.29    4.70
   3  -8   0  135.29    4.60
  -3  -8   0  124.59    5.10
   3  -8   0  113.49    5.00
   3   8   0  138.79    4.40
  -4  -8   0   34.60    2.60
  -4  -8   0   38.20    2.20
   4  -8   0   38.50    2.70
   4  -8   0   35.30    2.60
   4   8   0   33.40    1.70
  -5  -8   0   17.20    2.10
  -5  -8   0   22.30    1.80
   5  -8   0   16.80    1.70
   5  -8   0   22.00    2.40
   5   8   0   15.30    1.30
  -6  -8   0   23.00    1.80
  -6  -8   0   21.50    2.00
   6  -8   0   20.30    1.70
   6  -8   0   27.00    2.50
   6   8   0   21.90    1.40
  -7  -8   0   18.60    1.90
   7  -8   0   18.80    1.60
  -7  -8   0   14.00    1.40
   7  -8   0   18.90    2.30
   7   8   0   15.20    1.30
   8  -8   0    3.70    1.00
   8  -8   0    2.30    1.20
  -8  -8   0    3.20    1.00
   8   8   0    1.20    0.80
  -9  -8   0    6.90    1.10
   9  -8   0    3.80    0.70
   9  -8   0    4.10    0.80
   9   8   0    5.40    0.90
   0  -9   0    0.90    1.10
   0  -9   0   -2.90    1.30
  -1  -9   0   31.70    2.00
  -1  -9   0   31.70    2.20
   1  -9   0   35.20    2.30
  -2  -9   0   28.40    1.80
  -2  -9   0   26.70    2.10
   2  -9   0   29.40    2.30
   3  -9   0  248.58    8.00
  -3  -9   0  240.28    7.80
   3  -9   0  240.68    7.70
  -3  -9   0  253.77    8.00
   3   9   0  235.08    7.60
  -4  -9   0    4.40    1.10
   4  -9   0    5.60    1.30
   4  -9   0    5.10    1.00
  -4  -9   0    5.80    1.10
   4   9   0    5.80    0.90
   5  -9   0   82.99    3.50
  -5  -9   0   74.79    2.90
   5  -9   0   80.19    2.90
  -5  -9   0   82.79    3.30
   5   9   0   80.59    2.80
   6  -9   0  101.59    3.60
  -6  -9   0   97.99    3.50
   6  -9   0   96.09    3.40
   7  -9   0   66.19    2.40
   7  -9   0   71.39    2.60
  -7  -9   0   67.39    2.50
   0 -10   0   60.99    2.50
   1 -10   0   49.90    2.20
  -1 -10   0   50.29    2.20
  -2 -10   0   -0.20    0.70
   3 -10   0   -0.30    1.20
  -3 -10   0    0.40    0.70
  15   0  -1   13.70    1.20
  14   0  -1   -1.20    0.80
 -14   0   1    0.40    1.20
 -13   0   1  354.26   11.10
  12   0  -1    0.10    1.20
 -12   0   1    2.00    1.30
 -12   0   1   -0.40    0.70
 -11   0   1    9.70    1.40
 -11   0   1   11.40    1.30
  11   0  -1   11.30    1.50
 -10   0   1   -0.10    0.70
  10   0  -1    0.50    1.20
 -10   0   1    1.40    4.30
 -10   0   1   -0.10    1.10
  -9   0   1   27.10    1.50
  -9   0   1   25.40    2.20
   9   0  -1   30.30    2.10
  -9   0   1   29.80    4.30
  -8   0   1    0.80    0.60
  -8   0   1    1.90    1.10
  -8   0   1   -0.60    1.60
   8   0  -1    0.20    0.90
   7   0  -1  177.88    6.00
  -7   0   1  183.68    7.00
   7   0  -1  179.58    7.40
  -7   0   1  191.78    6.90
  -7   0   1  176.88   17.60
  -7   0   1  184.28   20.00
  -7   0   1  198.08    5.70
   7   0  -1  183.38    7.50
  -7   0   1  156.78    7.20
   7   0  -1  182.98    7.70
   7   0  -1  168.68   19.30
   6   0  -1    9.90    9.20
  -6   0   1   -1.10    1.00
   6   0  -1   -1.40    1.40
  -6   0   1    1.50    8.30
  -6   0   1    0.20    1.30
   6   0  -1    1.40    0.90
  -6   0   1    0.10    7.80
   6   0  -1    0.00    1.50
   6   0  -1   -1.40    1.60
  -6   0   1    0.50    0.50
  -6   0   1    0.90    1.20
  -5   0   1 1131.99   40.00
  -5   0   1 1197.88   35.00
  -5   0   1 1165.08   35.00
   5   0  -1 1144.09   35.00
  -5   0   1 1155.78   39.70
  -5   0   1 1156.78   35.10
  -5   0   1 1137.09   34.40
   5   0  -1 1141.39   35.00
   5   0  -1 1164.78   40.00
   5   0  -1 1109.99   35.10
  -4   0   1    0.00    0.80
   4   0  -1    0.60    0.80
  -4   0   1   -1.00    0.70
   4   0  -1   -0.40    0.90
   4   0  -1   -0.10    0.80
  -4   0   1    0.10    0.80
  -4   0   1    1.80    3.30
  -4   0   1    4.70    5.40
   4   0  -1    2.00    5.30
  -3   0   1  283.07    9.50
   3   0  -1  284.17    9.30
  -3   0   1  290.87    9.20
   3   0  -1  290.37    9.20
   3   0  -1  301.97   13.00
  -3   0   1  303.27    9.20
  -3   0   1  298.47   12.70
  -3   0   1  287.87    9.30
  -3   0   1  289.67   12.00
   2   0  -1   -0.30    0.50
   2   0  -1    0.00    0.50
   2   0  -1   -0.50    0.50
  -2   0   1   -0.50    0.50
  -2   0   1    0.00    3.00
  -2   0   1    0.00    0.50
   2   0  -1   -0.30    0.60
  -2   0   1    0.10    0.50
  -2   0   1    0.00    0.50
   2   0  -1   -0.50    3.20
  -2   0   1   -0.60    2.30
  -1   0   1  848.62   24.80
   1   0  -1  826.62   24.80
  -1   0   1  837.82   24.90
   1   0  -1  812.92   24.80
   1   0  -1  815.22   25.70
  -1   0   1  816.02   24.80
  -1   0   1  838.62   25.70
  -1   0   1  830.62   25.70
  -1   0   1  826.12   24.80
   0   0   1    0.00    0.20
   0   0  -1   -0.20    0.10
   0   0   1   -0.10    0.10
   0   0   1   -0.10    0.40
   0   0   1   -0.20    0.10
   0   0  -1   -0.10    0.70
   0   0  -1   -0.20    0.10
   0   0   1   -0.20    0.10
   0   0  -1   -0.10    0.20
   0   0  -1   -0.10    0.20
  -1   0  -1 2062.09   62.49
   1   0   1 2065.39   62.49
   2   0   1    0.00    0.60
  -2   0  -1   -0.10    0.40
  -2   0  -1   -0.20    0.50
   2   0   1    0.10    0.50
   2   0   1   -0.30    0.60
   2   0   1   -0.60    0.50
  -2   0  -1   -0.10    0.50
  -2   0  -1   -0.40    0.50
  -2   0  -1   -1.70    3.30
   2   0   1    0.80    2.40
  -3   0  -1    5.40    0.90
  -3   0  -1    6.20    0.80
  -3   0  -1    4.30    1.00
   3   0   1    5.90    1.00
   3   0   1    6.40    3.50
  -3   0  -1    2.80    3.30
   3   0   1    5.50    0.90
   3   0   1    4.90    0.80
  -3   0  -1    5.20    0.80
  -4   0  -1    0.00    0.80
   4   0   1   -0.70    0.80
  -4   0  -1    0.90    3.80
   4   0   1   -0.10    0.90
   4   0   1    3.80    3.90
   4   0   1    0.10    1.00
  -4   0  -1    0.40    0.80
  -4   0  -1   -0.20    0.70
  -5   0  -1  458.75   20.30
   5   0   1  462.85   14.50
  -5   0  -1  463.35   14.50
  -5   0  -1  458.45   14.60
   5   0   1  460.55   14.50
  -5   0  -1  459.75   13.90
   5   0   1  459.85   14.70
   5   0   1  470.65   19.40
  -5   0  -1  457.35   14.50
   6   0   1    0.60    1.50
  -6   0  -1    0.40    1.30
  -6   0  -1   -1.60    1.00
   6   0   1    3.70    7.10
  -6   0  -1    4.10    8.90
  -6   0  -1   -1.70    1.10
  -6   0  -1   -0.40    0.50
   6   0   1    0.50    0.70
   6   0   1    0.50    1.50
   6   0   1   -0.20    1.60
  -6   0  -1   -0.60    5.90
   7   0   1   19.00    2.80
   7   0   1   24.40    2.90
  -7   0  -1   28.30   14.20
   7   0   1   23.70    1.60
  -7   0  -1   23.60    2.60
   7   0   1   21.60    1.90
   7   0   1    0.70   16.10
   7   0   1   20.60    2.90
  -7   0  -1   30.20    3.80
  -7   0  -1   21.00    2.40
  -7   0  -1   11.30    9.10
  -7   0  -1   24.30    1.20
  -8   0  -1    0.50    0.60
   8   0   1   -0.50    1.00
  -8   0  -1    1.10    1.80
  -8   0  -1    1.40    1.20
  -9   0  -1   -1.20    2.80
  -9   0  -1    2.40    0.70
   9   0   1    1.60    1.10
  -9   0  -1    0.90    1.20
 -10   0  -1   -0.50    7.40
 -10   0  -1   -0.70    0.70
  10   0   1    1.30    1.10
 -10   0  -1    0.60    1.10
 -11   0  -1   32.00    1.70
 -11   0  -1   32.20    2.40
  11   0   1   37.60    2.60
  12   0   1   -0.50    1.20
 -12   0  -1    1.50    0.90
 -12   0  -1    1.00    1.30
  13   0   1  164.28    5.60
 -13   0  -1  164.08    5.50
 -14   0  -1   -1.30    1.00
  15   0   1  162.48    5.20
  15  -1  -1   26.50    1.30
  15   1  -1   26.60    1.50
 -14  -1   1   84.09    3.10
  14  -1  -1   91.39    3.20
  14   1  -1   87.79    3.20
 -13  -1   1    1.80    0.80
 -13   1   1    0.60    0.70
  12  -1  -1   92.79    3.70
 -12  -1   1   89.69    3.70
  12   1  -1   91.59    3.90
 -12   1   1   93.59    3.60
 -11  -1   1   87.39    3.60
  11  -1  -1   86.09    3.60
 -11   1   1   85.69    3.10
 -11   1   1   83.69   11.90
  11   1  -1   85.29    3.70
 -10  -1   1  793.12   24.40
  10  -1  -1  832.02   24.60
 -10  -1   1  813.42   24.70
 -10   1   1  824.52   24.40
  10   1  -1  819.02   24.70
 -10   1   1  759.32   26.70
  -9  -1   1   25.60    4.60
   9  -1  -1   25.10    1.90
  -9  -1   1   26.80    1.40
  -9  -1   1   23.40    1.90
  -9   1   1   25.70    3.10
  -9   1   1   28.60    1.50
   9   1  -1   24.10    1.80
   9   1  -1   25.20    2.30
  -8  -1   1  147.19    5.30
  -8  -1   1  152.68    9.40
  -8  -1   1  140.29   31.70
  -8  -1   1  140.59   24.30
   8  -1  -1  155.08    5.30
  -8  -1   1  134.39    9.20
  -8  -1   1  159.48    5.00
   8  -1  -1  162.38    5.70
  -8  -1   1  161.08    7.10
   8   1  -1  155.48    5.40
   8   1  -1  162.38    5.00
  -8   1   1  160.48    6.50
  -8   1   1  156.38    5.00
   8   1  -1  146.39    8.00
  -7  -1   1    3.30    0.60
  -7  -1   1    5.30    2.10
  -7  -1   1    5.10    1.80
  -7  -1   1   17.00   14.20
   7  -1  -1    2.90    2.70
   7  -1  -1   23.60   17.00
   7  -1  -1    6.80    2.40
  -7  -1   1   -3.40   14.50
  -7  -1   1    3.30    1.00
   7  -1  -1    3.90    1.30
  -7  -1   1    1.40    2.20
   7  -1  -1    5.00    1.00
  -7   1   1   -0.50    2.20
   7   1  -1    6.40    2.20
   7   1  -1   -9.60   12.40
   7   1  -1    3.20    0.70
   7   1  -1    5.20    1.20
  -7   1   1   -1.50   13.90
  -7   1   1    3.30    1.80
  -7   1   1   15.20   11.40
   7   1  -1    3.10    2.60
  -7   1   1    2.80    1.20
   7   1  -1    7.90    2.70
  -7   1   1    2.60    0.50
  -6  -1   1   75.89    3.90
  -6  -1   1   63.09   11.20
  -6  -1   1   69.69    3.60
  -6  -1   1   63.29    8.70
   6  -1  -1   71.49    3.70
  -6  -1   1   70.69    3.80
   6  -1  -1   70.69    3.60
  -6  -1   1   70.99    2.50
   6  -1  -1   76.59   11.30
  -6   1   1   89.19   10.80
   6   1  -1   78.39   11.30
   6   1  -1   74.19    2.60
   6   1  -1   76.59    4.10
  -6   1   1   67.69    9.10
  -6   1   1   76.99    3.40
   6   1  -1   72.89    3.90
  -6   1   1   74.59    3.70
  -6   1   1   74.19    2.50
   6   1  -1   74.39    3.90
  -6   1   1   76.79    3.40
   5  -1  -1  104.69    4.00
  -5  -1   1  100.79    3.40
  -5  -1   1  117.69   11.40
   5  -1  -1   83.69   10.40
  -5  -1   1  105.69    9.90
  -5  -1   1  105.79    4.20
   5  -1  -1  107.79    4.10
  -5  -1   1  106.39    4.10
  -5  -1   1  103.09    4.20
  -5   1   1  101.79   10.70
  -5   1   1   96.59    9.40
  -5   1   1  104.09    3.90
  -5   1   1  105.99    4.00
  -5   1   1  101.09    4.00
   5   1  -1  103.79    3.40
  -5   1   1  100.59    3.40
   5   1  -1  112.09    4.20
   5   1  -1  108.19    4.20
   5   1  -1  114.79   10.00
   5   1  -1  104.89    4.50
  -4  -1   1  372.86   11.50
   4  -1  -1  342.87   11.50
  -4  -1   1  375.76   15.40
  -4  -1   1  374.66   11.50
   4  -1  -1  362.66   11.30
  -4  -1   1  360.16   11.50
  -4  -1   1  358.96   15.40
  -4   1   1  354.36   11.80
  -4   1   1  358.76   11.40
   4   1  -1  363.26   11.50
  -4   1   1  360.36   11.40
  -4   1   1  367.46   15.10
   4   1  -1  365.46   11.50
  -4   1   1  367.56   11.30
   4   1  -1  379.76   15.50
   4   1  -1  363.46   11.70
  -4   1   1  356.46   15.30
  -3  -1   1    2.60    0.70
   3  -1  -1    2.40    0.70
  -3  -1   1    3.10    4.40
  -3  -1   1    2.10    0.80
  -3  -1   1    0.80    4.70
  -3  -1   1    3.70    0.80
   3  -1  -1    2.30    0.70
   3   1  -1    1.20    1.10
   3   1  -1    3.00    0.80
  -3   1   1    2.40    0.70
  -3   1   1    2.70    0.60
   3   1  -1    4.00    3.60
  -3   1   1    6.60    3.70
   3   1  -1    3.20    1.00
  -3   1   1    6.30    3.60
   3   1  -1    2.70    0.80
  -3   1   1    2.70    0.70
  -3   1   1    2.20    0.90
   2  -1  -1 5030.80  148.59
  -2  -1   1 4545.85  147.59
  -2  -1   1 4904.51  149.29
  -2  -1   1 4994.30  149.29
   2   1  -1 4845.72  147.59
   2   1  -1 4980.60  149.29
  -2   1   1 5178.88  148.69
   2   1  -1 5043.90  149.29
  -2   1   1 4984.50  148.59
   1  -1  -1  932.01   27.80
  -1  -1   1  919.21   28.00
  -1  -1   1  904.51   29.20
  -1  -1   1  886.71   28.00
   1   1  -1  912.51   29.10
  -1   1   1  964.60   27.80
   1   1  -1  927.91   27.90
  -1   1   1  986.50   28.40
  -1   1   1  958.00   27.80
   1   1  -1  926.11   28.00
   1   1  -1  951.40   29.20
  -1   1   1  924.81   28.40
   1   1  -1  930.81   28.00
   1   1  -1  926.11   28.00
   0  -1   1 1228.18   40.60
   0  -1   1 1174.28   42.00
   0  -1  -1 1425.16   40.70
   0  -1   1 1316.37   40.60
   0   1  -1 1355.56   40.60
   0   1   1 1392.46   40.90
   0   1  -1 1406.66   40.60
   0   1  -1 1454.05   41.50
   0   1  -1 1358.06   40.60
   0   1  -1 1372.76   40.60
  -1  -1  -1  138.29    4.20
  -1  -1  -1  136.39    5.90
   1  -1   1  120.79    6.30
  -1  -1  -1  134.69    4.20
  -1  -1  -1  135.19    4.30
   1  -1   1  133.09    4.30
   1  -1   1  122.89    4.40
   1   1   1  141.49    4.30
  -1   1  -1  144.49    4.30
   1   1   1  138.79    4.30
  -1   1  -1  151.68    5.90
  -1   1  -1  134.89    4.30
  -1   1  -1  152.28    4.30
  -1   1  -1  135.19    4.30
   1   1   1  144.69    5.90
   1   1   1  139.99    4.30
  -2  -1  -1  376.06   11.00
  -2  -1  -1  325.87   11.10
  -2  -1  -1  341.47   10.90
   2  -1   1  344.07   11.10
   2  -1   1  365.46   10.90
   2  -1   1  325.47   10.90
  -2  -1  -1  357.06   13.00
   2   1   1  363.86   11.10
  -2   1  -1  367.96   11.10
  -2   1  -1  348.17   11.00
  -2   1  -1  366.66   10.90
   2   1   1  370.66   13.60
   2   1   1  352.76   11.10
  -2   1  -1  369.26   13.10
   2   1   1  369.76   11.00
  -2   1  -1  368.96   10.90
   2   1   1  373.26   11.00
   3  -1   1  468.05   14.50
  -3  -1  -1  457.55   17.90
  -3  -1  -1  470.65   14.70
  -3  -1  -1  484.55   14.60
  -3  -1  -1  476.35   14.60
   3   1   1  482.35   14.60
  -3   1  -1  462.55   14.80
   3   1   1  429.26   14.80
   3   1   1  490.45   17.60
  -3   1  -1  468.75   17.00
  -3   1  -1  477.65   14.60
  -3   1  -1  497.35   14.50
  -3   1  -1  487.45   14.60
   3   1   1  483.75   14.60
   3   1   1  484.05   14.80
   4  -1   1  209.38    6.80
  -4  -1  -1  214.38    6.90
   4  -1   1  220.28   11.60
  -4  -1  -1  213.58   11.00
  -4  -1  -1  206.88    7.00
   4  -1   1  213.28    6.80
  -4  -1  -1  210.98    6.90
  -4   1  -1  219.58    6.80
  -4   1  -1  205.08    6.80
  -4   1  -1  192.68    7.40
  -4   1  -1  204.78   11.50
   4   1   1  202.58    6.90
   4   1   1  207.38    6.90
  -4   1  -1  207.38    6.90
   4   1   1  197.28   11.00
  -5  -1  -1  333.67   11.10
  -5  -1  -1  331.87   16.00
   5  -1   1  339.47   10.90
   5  -1   1  340.97   15.50
  -5  -1  -1  337.27   11.00
  -5  -1  -1  342.77   15.90
  -5  -1  -1  320.17   10.30
   5  -1   1  340.47   10.90
   5  -1   1  335.57   11.10
  -5  -1  -1  347.37   11.00
  -5   1  -1  345.17   10.90
   5   1   1  340.17   11.00
   5   1   1  406.16   20.20
   5   1   1  338.77   10.40
   5   1   1  342.37   11.30
  -5   1  -1  332.77   10.90
  -5   1  -1  327.97   16.80
   5   1   1  342.97   11.20
  -5   1  -1  333.47   10.30
  -5   1  -1  342.87   11.00
   6  -1   1  196.68    7.30
  -6  -1  -1  201.98    7.20
  -6  -1  -1  199.48   14.50
   6  -1   1  195.48    7.20
  -6  -1  -1  204.08    6.20
  -6  -1  -1  204.28    7.30
   6  -1   1  198.28    7.60
  -6  -1  -1  210.18   14.40
  -6  -1  -1  195.08    7.20
   6  -1   1  204.88   17.70
   6   1   1  206.28    6.30
   6   1   1  200.68    7.40
  -6   1  -1  198.48    7.20
  -6   1  -1  198.68    6.20
  -6   1  -1  197.78    7.00
   6   1   1  204.78   14.90
  -6   1  -1  193.28    7.00
   6   1   1  187.98    7.30
  -6   1  -1  186.48   16.60
   6   1   1  203.38    7.50
   7  -1   1  182.18    6.30
   7  -1   1  168.48    7.80
  -7  -1  -1  171.78   24.40
   7  -1   1  170.98    5.80
  -7  -1  -1  158.68   18.60
   7  -1   1  144.29   20.80
  -7  -1  -1  174.18    5.90
  -7  -1  -1  167.98    7.30
   7  -1   1  171.58    7.30
  -7  -1  -1  182.38    7.00
  -7  -1  -1  184.48    5.50
  -7  -1  -1  166.88    7.40
   7   1   1  175.98    7.60
  -7   1  -1  162.38   16.00
  -7   1  -1  180.18    6.70
   7   1   1  171.58    6.00
  -7   1  -1  162.28    7.20
  -7   1  -1  173.38    6.90
  -7   1  -1  182.68    5.50
   7   1   1  184.18    7.40
   7   1   1  171.88    7.90
  -7   1  -1  168.08   23.70
   7   1   1  156.58   21.10
   7   1   1  186.58    5.60
  -8  -1  -1  144.09    6.90
  -8  -1  -1  148.49    4.80
  -8  -1  -1  143.09    5.10
   8  -1   1  141.09    5.00
   8  -1   1  148.69    5.50
   8   1   1  144.79    5.20
  -8   1  -1  149.59    4.80
   8   1   1  118.49   14.40
  -8   1  -1  153.28    6.80
   8   1   1  151.78    7.80
   8   1   1  155.98    4.80
  -9  -1  -1  355.16   11.10
   9  -1   1  352.26   11.10
  -9  -1  -1  345.87   10.80
  -9   1  -1  349.96   12.70
   9   1   1  360.36   11.20
   9   1   1  353.86   10.80
  -9   1  -1  350.36   10.80
  -9   1  -1  337.17   12.20
 -10  -1  -1   23.40    1.70
  10  -1   1   26.70    2.20
 -10  -1  -1   23.70    2.10
  10   1   1   25.70    2.40
 -10   1  -1   27.80    2.90
 -10   1  -1   25.60    4.30
 -10   1  -1   22.80    1.50
  11  -1   1    0.40    1.20
 -11  -1  -1    1.70    1.00
 -11   1  -1    0.50    0.70
  11   1   1    1.50    1.30
 -11   1  -1    2.80    1.80
  12  -1   1    7.20    1.30
 -12  -1  -1    7.20    1.30
 -12   1  -1    7.40    0.80
  12   1   1    6.50    1.40
  13  -1   1   54.49    2.50
 -13  -1  -1   53.09    2.30
 -13   1  -1   50.79    2.20
  13   1   1   53.59    2.60
 -14  -1  -1   52.39    2.20
  14  -1   1   58.89    2.40
  14   1   1   58.09    2.40
  15  -1   1   59.99    2.10
  15   1   1   60.49    2.20
 -15  -2   1   32.80    1.60
  15   2  -1   30.50    1.50
 -14  -2   1   36.20    1.70
  14  -2  -1   38.80    1.80
  14   2  -1   36.80    2.00
 -13  -2   1    4.10    0.90
  13  -2  -1    4.20    0.90
 -13   2   1    4.60    1.10
  13   2  -1    4.20    1.00
  12  -2  -1    0.30    1.10
 -12  -2   1   -1.20    0.80
 -12   2   1   -0.80    0.70
  11  -2  -1  152.08    5.20
 -11  -2   1  147.69    5.30
  11   2  -1  145.09    5.50
 -11   2   1  150.58    4.90
  10  -2  -1   26.20    2.10
 -10  -2   1   28.00    2.00
 -10   2   1   20.30    3.70
  10   2  -1   21.80    1.80
 -10   2   1   24.80    1.60
  10   2  -1   25.30    2.50
   9  -2  -1  101.99    3.80
   9  -2  -1  102.69    4.10
  -9  -2   1  103.59    3.80
   9  -2  -1   99.79    4.40
   9   2  -1   99.49    4.10
  -9   2   1   97.49    5.50
   9   2  -1  102.69   12.10
  -9   2   1   96.79    3.50
   9   2  -1  101.49    3.60
   8  -2  -1  388.76   12.40
   8  -2  -1  395.26   12.70
   8  -2  -1  385.86   12.30
  -8  -2   1  389.76   12.30
  -8   2   1  402.26   12.10
  -8   2   1  407.86   13.50
   8   2  -1  400.16   12.20
   8   2  -1  399.76   14.60
  -7  -2   1   38.30    4.40
  -7  -2   1   50.09   19.80
   7  -2  -1   45.00    2.20
   7  -2  -1   45.30    2.60
  -7  -2   1   33.90   18.00
  -7  -2   1   45.80    2.20
  -7  -2   1   45.40    4.80
   7  -2  -1   47.10    2.90
  -7  -2   1   53.39    2.40
  -7  -2   1   37.60    2.10
  -7  -2   1   49.90    5.20
   7   2  -1   47.50    1.90
   7   2  -1   28.10   17.00
   7   2  -1   50.99    5.90
   7   2  -1   45.30    4.00
   7   2  -1   44.00    4.50
  -7   2   1   46.40    1.80
  -7   2   1   47.80    3.00
   7   2  -1   39.20    3.10
   6  -2  -1   36.20    3.00
  -6  -2   1   26.80   11.90
  -6  -2   1   35.20    3.30
  -6  -2   1   37.80    3.40
   6  -2  -1   35.90    3.20
  -6  -2   1   23.40    9.00
   6  -2  -1   33.50    2.70
  -6  -2   1   31.80    1.70
  -6  -2   1   37.50    3.30
   6  -2  -1   45.30   11.10
  -6  -2   1   36.00    2.10
  -6   2   1   36.10    2.60
  -6   2   1   44.80   10.00
  -6   2   1   34.70    3.00
  -6   2   1   39.90    2.40
   6   2  -1   39.60    3.70
   6   2  -1   38.30    3.10
   6   2  -1   37.10    1.60
   6   2  -1   33.60    3.50
   6   2  -1   38.70   13.30
  -6   2   1   34.80    1.50
  -6   2   1   28.30    7.90
   5  -2  -1  292.17    9.40
   5  -2  -1  286.57   15.00
  -5  -2   1  293.27    9.70
  -5  -2   1  293.17    9.70
   5  -2  -1  290.17    9.40
  -5  -2   1  285.57   15.20
  -5  -2   1  286.17    9.60
  -5  -2   1  274.77   17.70
  -5   2   1  270.57    8.90
  -5   2   1  306.27    9.50
   5   2  -1  296.97    9.70
   5   2  -1  303.37   10.00
  -5   2   1  292.47   14.20
  -5   2   1  303.47    9.50
   5   2  -1  299.07    8.90
  -5   2   1  287.27    9.30
  -5   2   1  288.77   15.90
  -5   2   1  273.77   10.70
   5   2  -1  286.07    9.70
   5   2  -1  275.47   15.30
  -4  -2   1  149.88   11.90
  -4  -2   1  165.28    5.70
   4  -2  -1  158.88    5.30
   4  -2  -1  164.18    5.30
  -4  -2   1  154.18    5.60
  -4  -2   1  145.89   11.10
  -4  -2   1  161.38    5.60
   4  -2  -1  166.18    9.40
  -4   2   1  165.28    8.90
  -4   2   1  165.58    5.30
   4   2  -1  160.98    5.10
  -4   2   1  165.28    5.40
   4   2  -1  161.98   10.10
  -4   2   1  152.68    8.60
  -4   2   1  154.88    5.90
  -4   2   1  166.08    5.30
   4   2  -1  158.68    5.70
   4   2  -1  152.58    5.80
   4   2  -1  159.78    5.60
  -3  -2   1  257.67    8.20
  -3  -2   1  277.07   13.00
   3  -2  -1  252.97    8.00
   3  -2  -1  255.37    8.00
  -3  -2   1  260.07    8.20
  -3  -2   1  255.97   12.40
   3  -2  -1  254.37   10.70
  -3   2   1  253.87    8.00
   3   2  -1  253.97    8.40
  -3   2   1  262.17   10.60
  -3   2   1  266.97    8.00
  -3   2   1  258.97   10.40
   3   2  -1  258.97    8.30
  -3   2   1  256.47    8.20
   3   2  -1  255.47    8.20
  -3   2   1  260.37    8.00
   3   2  -1  236.38    8.60
   3   2  -1  253.67   12.60
  -2  -2   1  215.18    6.90
  -2  -2   1  216.78   10.40
  -2  -2   1  215.08    6.80
   2   2  -1  210.88    7.10
   2   2  -1  212.08    7.10
   2   2  -1  232.18   10.50
   2   2  -1  214.78    7.00
  -2   2   1  226.38    6.70
   2   2  -1  214.58   10.50
  -2   2   1  223.88    6.70
  -2   2   1  218.78    8.20
   2   2  -1  217.48    6.90
  -1  -2   1  183.28    5.90
  -1  -2   1  181.38    8.70
  -1  -2   1  189.08    8.60
  -1  -2   1  185.48    5.80
   1   2  -1  187.58    6.00
   1   2  -1  191.28    5.90
   1   2  -1  180.88    5.90
   1   2  -1  184.68    8.30
   1   2  -1  190.38    5.90
   0  -2   1  632.84   19.60
   0  -2   1  649.74   19.60
   0  -2   1  662.73   20.80
   0  -2   1  655.63   20.80
   0   2  -1  640.44   19.60
   0   2  -1  647.64   19.60
   0   2  -1  630.44   19.60
   0   2  -1  685.33   21.10
   0   2  -1  665.23   19.60
   1  -2   1   22.00    2.90
  -1  -2  -1   22.60    1.10
  -1  -2  -1   22.10    1.10
  -1  -2  -1   20.10    3.00
   1  -2   1   21.90    1.10
   1  -2   1   22.00    1.10
  -1  -2  -1   21.20    3.00
  -1   2  -1   21.20    1.10
  -1   2  -1   24.40    1.10
   1   2   1   22.70    1.20
  -1   2  -1   29.20    4.00
  -1   2  -1   23.10    1.10
  -1   2  -1   22.60    1.10
   1   2   1   23.00    1.20
   1   2   1   24.00    1.10
   1   2   1   19.80    3.10
   1   2   1   22.70    1.10
  -2  -2  -1  237.78   10.30
   2  -2   1  241.48    7.40
  -2  -2  -1  238.68    7.50
  -2  -2  -1  256.77   10.50
   2  -2   1  238.68    7.40
  -2  -2  -1  236.58    7.50
   2  -2   1  235.88    9.90
  -2   2  -1  245.18    7.40
   2   2   1  238.88    7.70
   2   2   1  238.28    7.60
  -2   2  -1  240.68    7.50
   2   2   1  239.28   10.40
  -2   2  -1  242.18    9.50
   2   2   1  239.68    7.60
  -2   2  -1  238.28    7.50
   2   2   1  230.58    7.50
  -2   2  -1  243.78    7.50
   3  -2   1  241.88    7.50
   3  -2   1  231.18    7.50
  -3  -2  -1  239.18   11.80
  -3  -2  -1  234.28    7.60
   3  -2   1  237.98   10.60
  -3  -2  -1  235.58    7.60
   3   2   1  246.28   11.80
  -3   2  -1  249.78   10.50
  -3   2  -1  223.48    7.70
   3   2   1  219.08    8.00
  -3   2  -1  241.78    7.60
   3   2   1  239.18    7.70
  -3   2  -1  244.88    7.50
   3   2   1  243.48    7.70
   3   2   1  240.28    7.80
  -3   2  -1  239.08    7.50
   4  -2   1   24.70    1.80
  -4  -2  -1   29.50    6.00
  -4  -2  -1   25.80    1.90
  -4  -2  -1   23.80    6.50
   4  -2   1   26.50    1.90
  -4  -2  -1   22.70    2.00
  -4  -2  -1   25.20    1.80
   4  -2   1   12.10    6.20
   4   2   1   23.30    1.30
   4   2   1   25.90    2.20
   4   2   1   27.50    2.00
  -4   2  -1   22.50    1.70
   4   2   1   17.80    6.30
  -4   2  -1   27.50    1.80
  -4   2  -1   26.20    1.60
  -4   2  -1   23.70    5.60
   4   2   1   26.30    2.00
  -4   2  -1   23.10    2.70
  -5  -2  -1  254.97    8.70
   5  -2   1  251.87    8.50
  -5  -2  -1  257.07   14.40
  -5  -2  -1  249.48   16.40
  -5  -2  -1  257.57    8.60
  -5  -2  -1  257.57    8.60
  -5   2  -1  258.77    8.50
   5   2   1  243.28   16.30
   5   2   1  255.97    8.80
  -5   2  -1  252.07    8.30
  -5   2  -1  253.27    8.50
   5   2   1  256.47    8.70
   5   2   1  263.97    7.90
   5   2   1  253.07    8.70
  -5   2  -1  262.17   15.00
  -5   2  -1  247.58    7.80
   6  -2   1   71.89    4.00
  -6  -2  -1   55.39   12.70
  -6  -2  -1   75.89   10.80
  -6  -2  -1   66.39    2.70
   6  -2   1   63.89    3.50
  -6  -2  -1   75.59    4.10
  -6  -2  -1   70.19    4.30
  -6  -2  -1   62.99    4.00
   6  -2   1   61.39    2.70
   6   2   1   71.29    2.50
   6   2   1   70.39    4.40
  -6   2  -1   64.39    3.30
  -6   2  -1   65.19   11.70
   6   2   1   70.09    4.20
  -6   2  -1   67.39    2.40
   6   2   1   37.50   12.80
   6   2   1   68.19    3.90
  -6   2  -1   70.99    3.30
  -6   2  -1   62.59    3.80
   7  -2   1    5.30    0.90
  -7  -2  -1    5.10    1.00
  -7  -2  -1    4.40    1.30
   7  -2   1    6.10    1.50
   7  -2   1    6.30    1.30
   7   2   1    6.30    3.80
  -7   2  -1    5.80    0.70
   7   2   1   -8.50   21.40
   7   2   1    8.00    1.50
   7   2   1    6.00    0.80
  -7   2  -1    5.10    1.40
   7   2   1    4.60    2.10
   7   2   1    6.80    3.70
   8  -2   1   48.60    3.00
   8  -2   1   51.39    2.40
  -8  -2  -1   55.09    2.60
  -8  -2  -1   49.99    2.40
   8  -2   1   50.99    2.90
   8   2   1   50.89    3.10
  -8   2  -1   49.10    3.70
   8   2   1   52.99    5.50
   8   2   1   53.29    2.20
  -8   2  -1   49.80    2.00
   9  -2   1    2.50    1.00
   9  -2   1    0.50    1.40
   9  -2   1   -0.10    1.70
  -9  -2  -1    1.70    1.00
  -9   2  -1    1.20    0.70
   9   2   1   -4.50    5.40
  -9   2  -1   -3.30    2.50
   9   2   1    1.30    0.90
   9   2   1    0.60    1.40
  10  -2   1  626.34   18.70
 -10  -2  -1  617.34   18.80
  10   2   1  601.54   18.50
  10   2   1  614.94   18.90
 -10   2  -1  571.14   20.90
 -10   2  -1  617.84   18.60
  11  -2   1   39.80    2.50
 -11  -2  -1   42.00    2.40
 -11   2  -1   41.90    1.90
  11   2   1   40.70    2.90
  12  -2   1  158.78    6.00
 -12  -2  -1  194.78    6.10
  12   2   1  187.18    6.20
 -12   2  -1  180.68    5.80
 -13  -2  -1   12.40    1.30
  13  -2   1   14.60    1.60
 -13   2  -1   12.80    1.10
 -14  -2  -1   60.09    2.40
  14  -2   1   61.99    2.40
  14   2   1   63.19    2.60
 -15  -2  -1    2.60    0.70
  15   2   1    2.90    1.10
 -14  -3   1    0.30    0.60
  14   3  -1   -2.10    0.90
 -13  -3   1    1.00    0.80
  13  -3  -1   -0.70    0.70
 -13   3   1   -0.40    0.60
  13   3  -1    0.60    0.90
 -12  -3   1   29.20    1.80
  12  -3  -1   28.00    1.80
 -12   3   1   29.00    1.50
  12   3  -1   25.20    1.90
  11  -3  -1   19.40    2.40
 -11  -3   1   21.50    1.90
  11  -3  -1   24.10    2.00
 -11   3   1   21.00    1.40
  11   3  -1   17.70    1.80
  10  -3  -1   12.00    1.80
  10  -3  -1   15.70    1.80
 -10  -3   1   14.40    1.80
  10  -3  -1   10.10    1.50
  10   3  -1   14.50    1.60
  10   3  -1   11.70    1.80
 -10   3   1   11.50    1.40
 -10   3   1    6.20    3.50
  -9  -3   1  425.36   13.00
   9  -3  -1  416.26   13.40
   9  -3  -1  422.36   12.80
   9  -3  -1  422.76   13.00
  -9   3   1  421.06   12.80
  -9   3   1  401.16   14.50
   9   3  -1  422.66   12.80
   9   3  -1  399.86   13.20
   9   3  -1  388.06   17.50
   8  -3  -1    8.30    1.70
   8  -3  -1    8.90    1.30
  -8  -3   1   12.60    1.60
   8  -3  -1   10.00    1.10
  -8  -3   1   10.30    1.30
   8   3  -1    8.70    1.00
   8   3  -1   12.70    2.10
   8   3  -1   11.30    3.50
  -8   3   1    6.40    1.80
  -8   3   1    9.80    1.10
   7  -3  -1  152.08    5.70
   7  -3  -1  151.98    5.30
  -7  -3   1  151.88    5.20
  -7  -3   1  155.98    5.30
   7  -3  -1  145.39    5.10
  -7   3   1  152.18    4.90
   7   3  -1  159.38    5.00
  -7   3   1  155.58    6.00
   7   3  -1  156.18    7.00
   7   3  -1  154.28    7.00
   6  -3  -1   82.59    3.30
   6  -3  -1   82.19    3.90
   6  -3  -1   81.29    3.20
  -6  -3   1   92.39    3.40
  -6  -3   1   85.79    3.20
   6   3  -1   89.69    3.00
  -6   3   1   86.49    3.70
  -6   3   1   83.19    2.90
   6   3  -1   74.29    5.80
   6   3  -1   65.29   21.10
   6   3  -1   91.39    4.60
   6   3  -1   78.69    7.40
   5  -3  -1   15.40    1.60
  -5  -3   1   15.50    1.70
  -5  -3   1   14.00    2.10
  -5  -3   1   -0.70    9.90
  -5  -3   1   12.10   11.10
   5  -3  -1   13.30    2.20
  -5  -3   1   13.70    1.50
  -5  -3   1   16.40    2.10
   5  -3  -1   15.30    1.70
   5   3  -1   13.60    2.00
  -5   3   1   24.50    5.90
  -5   3   1   14.60    6.70
   5   3  -1   18.80    2.30
  -5   3   1   17.60    1.60
   5   3  -1   17.00    1.20
   5   3  -1   -2.20   10.70
  -5   3   1   14.20    1.30
  -5   3   1   17.20    1.90
  -5   3   1   14.90    2.00
   5   3  -1   17.80    2.40
  -4  -3   1  845.72   32.90
  -4  -3   1  890.51   27.30
  -4  -3   1  871.31   27.30
  -4  -3   1  871.11   33.00
  -4   3   1  917.41   27.10
  -4   3   1  912.61   26.90
  -4   3   1  877.71   29.80
   4   3  -1  912.31   33.00
   4   3  -1  882.11   26.70
  -4   3   1  920.11   27.00
  -4   3   1  861.31   27.40
  -4   3   1  873.21   29.80
   4   3  -1  917.91   27.60
   4   3  -1  885.81   27.40
   4   3  -1  895.01   27.40
  -3  -3   1   61.69    2.70
  -3  -3   1   62.49    2.70
  -3  -3   1   74.49    9.00
  -3  -3   1   61.09    7.20
   3   3  -1   58.09    4.30
   3   3  -1   60.39    2.90
  -3   3   1   59.49    5.00
  -3   3   1   57.29    5.20
  -3   3   1   52.59    2.30
   3   3  -1   63.39    2.90
   3   3  -1   64.59    2.80
  -3   3   1   61.09    2.60
  -2  -3   1    7.10    1.00
  -2  -3   1    5.50    0.90
  -2  -3   1    6.80    4.70
  -2  -3   1    5.70    4.80
  -2   3   1   11.60    1.50
  -2   3   1    7.80    1.00
   2   3  -1    6.30    1.40
   2   3  -1    5.70    0.80
   2   3  -1    6.90    0.90
   2   3  -1    6.10    1.00
  -1  -3   1  114.09    3.80
  -1  -3   1  122.39    7.50
  -1  -3   1  116.79    7.30
  -1  -3   1  117.19    3.90
   1   3  -1  116.69    3.90
   1   3  -1  112.99    6.90
   1   3  -1  115.99    4.10
   1   3  -1  116.99    4.10
   1   3  -1  116.09    3.90
   0  -3   1   85.29    5.10
   0  -3   1   73.39    5.00
   0   3  -1   81.19    2.90
   0   3  -1   80.79    3.00
   0   3  -1   85.69    2.90
   0   3  -1   92.69    5.60
   0   3  -1   85.09    2.80
  -1  -3  -1   99.09    4.80
  -1  -3  -1  105.49    4.80
   1  -3   1  106.29    4.00
   1  -3   1  102.09    3.90
   1   3   1  100.99    3.40
  -1   3  -1  101.99    3.50
   1   3   1   98.99    3.50
  -1   3  -1  102.69    5.80
  -1   3  -1  104.39    3.30
   1   3   1  101.29    3.30
   1   3   1  100.99    3.50
  -1   3  -1  101.99    3.30
  -1   3  -1   97.39    3.40
  -2  -3  -1    8.10    3.90
  -2  -3  -1   12.30    1.20
  -2  -3  -1   12.90    1.20
   2  -3   1   11.90    2.70
  -2  -3  -1    7.10    4.20
   2   3   1    7.30    3.40
  -2   3  -1   11.60    1.20
   2   3   1    7.90    0.90
  -2   3  -1   11.60    0.90
  -2   3  -1   11.20    1.30
   2   3   1   11.00    1.10
  -2   3  -1   12.60    1.00
   2   3   1    8.80    1.20
  -2   3  -1    8.30    2.80
  -3  -3  -1  398.96   17.20
  -3  -3  -1  425.06   17.40
  -3  -3  -1  423.16   13.30
   3  -3   1  427.16   13.10
  -3  -3  -1  422.76   13.30
   3  -3   1  421.96   15.60
   3   3   1  432.06   13.40
  -3   3  -1  440.86   13.20
   3   3   1  432.56   13.40
  -3   3  -1  448.16   13.30
   3   3   1  401.36   13.90
   3   3   1  439.66   17.60
  -3   3  -1  443.26   16.00
   3   3   1  440.36   13.60
  -3   3  -1  407.26   13.40
  -3   3  -1  442.96   13.20
   4  -3   1  140.59    4.90
   4  -3   1  144.69    4.90
  -4  -3  -1  138.49    5.20
   4  -3   1  134.29   11.00
  -4  -3  -1  133.49   12.50
  -4   3  -1  157.48    9.90
   4   3   1  145.59    5.40
   4   3   1  141.39    5.30
   4   3   1  137.19   11.80
  -4   3  -1  144.29    4.90
  -4   3  -1  131.79    5.80
  -4   3  -1  147.29    5.00
   4   3   1  142.09    5.30
   4   3   1  139.89    4.50
  -4   3  -1  145.09    4.90
  -5  -3  -1  490.65   15.70
  -5  -3  -1  498.35   16.40
  -5  -3  -1  506.75   16.40
   5  -3   1  493.75   15.80
   5  -3   1  494.75   23.00
   5  -3   1  512.55   16.10
   5  -3   1  514.15   16.00
  -5  -3  -1  532.85   25.50
  -5  -3  -1  497.15   25.20
   5  -3   1  512.25   16.00
  -5  -3  -1  455.15   15.80
  -5   3  -1  549.45   16.20
  -5   3  -1  509.95   16.00
  -5   3  -1  505.95   15.50
   5   3   1  537.75   16.60
   5   3   1  519.35   16.50
   5   3   1  546.45   15.60
  -5   3  -1  529.15   23.00
  -5   3  -1  539.75   16.20
   5   3   1  491.75   24.60
   5   3   1  519.15   16.50
  -6  -3  -1   79.29    3.10
   6  -3   1   73.89    3.00
   6  -3   1   77.19    3.20
  -6  -3  -1   86.29    3.20
   6  -3   1   78.99    3.70
  -6   3  -1   80.49    3.70
   6   3   1   81.49    2.80
  -6   3  -1   76.69    2.80
   6   3   1   83.79    4.40
   7  -3   1   29.60    2.70
   7  -3   1   24.60    1.80
   7  -3   1   27.50    2.00
  -7  -3  -1   27.90    2.10
  -7  -3  -1   28.00    1.90
  -7   3  -1   26.90    2.60
   7   3   1   26.10    1.60
  -7   3  -1   27.60    1.40
   8  -3   1   25.00    2.10
  -8  -3  -1   20.70    1.90
   8  -3   1   24.70    1.80
  -8  -3  -1   24.50    1.90
   8  -3   1   25.50    2.70
   8   3   1   22.10    2.60
   8   3   1   25.10    1.60
   8   3   1   26.80    3.80
  -8   3  -1   25.80    3.20
  -8   3  -1   25.50    1.40
   9  -3   1   75.39    3.40
  -9  -3  -1   80.99    3.20
   9  -3   1   76.69    4.00
   9  -3   1   78.69    3.20
  -9  -3  -1   86.09    3.30
  -9   3  -1   71.99    5.30
  -9   3  -1   75.79    2.90
   9   3   1   74.99    4.00
   9   3   1   78.69    3.00
   9   3   1   67.79    9.60
  10  -3   1   98.99    3.80
  10  -3   1   94.29    4.00
  10  -3   1   97.59    4.40
 -10  -3  -1   94.39    3.80
 -10   3  -1  102.79    3.50
  10   3   1   95.99    4.40
  10   3   1  101.99    3.70
 -11  -3  -1   86.39    3.40
  11  -3   1   86.59    3.40
  11   3   1   80.09    4.00
  11   3   1   79.79    3.20
 -11   3  -1   87.39    3.10
 -12  -3  -1    7.60    1.00
  12  -3   1    8.80    1.10
 -12   3  -1   10.60    1.10
 -13  -3  -1   75.89    2.90
  13  -3   1   78.09    2.70
 -13   3  -1   74.19    2.70
  13   3   1   72.39    3.00
  14   3   1    4.00    1.10
 -14  -4   1   14.70    1.10
 -14  -4   1   12.80    0.90
 -13  -4   1   87.79    3.10
 -13   4   1   83.09    2.90
 -12  -4   1    3.30    0.80
  12   4  -1    3.70    1.50
 -12   4   1    3.80    0.70
  11  -4  -1   14.00    1.50
 -11  -4   1   18.10    1.60
  11  -4  -1   13.70    1.50
  11   4  -1   18.20    1.60
 -11   4   1   16.30    1.30
  11   4  -1   15.70    1.70
  10  -4  -1   53.19    2.70
  10  -4  -1   53.09    3.30
 -10  -4   1   53.29    2.60
  10   4  -1   54.19    2.40
 -10   4   1   57.19    2.30
  -9  -4   1   77.89    3.20
  -9  -4   1   83.39    3.30
   9  -4  -1   80.29    3.40
   9  -4  -1   75.89    3.10
   9  -4  -1   76.69    4.00
  -9   4   1   60.69    5.90
   9   4  -1   77.59    3.10
   9   4  -1   65.99    8.50
  -9   4   1   77.99    2.90
  -8  -4   1    0.00    1.10
   8  -4  -1   -0.30    1.10
   8  -4  -1    0.70    1.00
  -8  -4   1    1.00    0.90
   8  -4  -1    2.60    1.70
   8   4  -1    0.60    0.90
   8   4  -1   -1.30    4.00
  -8   4   1   -2.10    2.10
  -8   4   1    0.60    0.70
   7  -4  -1   35.70    2.10
  -7  -4   1   33.30    2.00
   7  -4  -1   33.20    2.90
  -7  -4   1   31.70    2.10
   7  -4  -1   32.30    2.10
  -7   4   1   26.10    2.90
  -7   4   1   30.40    1.60
   7   4  -1   31.40    1.70
   7   4  -1   28.00    4.50
   6  -4  -1   20.90    2.10
   6  -4  -1   27.10    1.90
  -6  -4   1   25.60    1.80
  -6  -4   1   28.00    1.90
   6  -4  -1   27.60    2.50
   6   4  -1   24.00    3.40
  -6   4   1   25.40    2.30
   6   4  -1   25.30    1.50
  -6   4   1   23.20    1.50
  -5  -4   1  342.97   10.60
  -5  -4   1  327.27   10.50
   5  -4  -1  332.27   10.80
   5  -4  -1  331.37   10.60
   5   4  -1  338.27   11.70
   5   4  -1  340.37   10.40
  -5   4   1  343.07   10.90
   4  -4  -1  378.76   12.00
  -4  -4   1  373.56   11.60
  -4  -4   1  395.86   11.80
  -4  -4   1  368.16   13.10
   4  -4  -1  377.36   11.70
  -4  -4   1  342.97   12.50
  -4  -4   1  371.76   26.70
   4   4  -1  354.26   12.40
   4   4  -1  383.86   11.50
   4   4  -1  371.76   12.70
  -4   4   1  389.06   14.00
   4   4  -1  387.76   12.60
  -4   4   1  402.66   11.90
  -4   4   1  352.56   13.70
  -3  -4   1  219.48    7.20
  -3  -4   1  197.38   15.90
  -3  -4   1  215.18    7.50
   3  -4  -1  246.28    8.10
  -3  -4   1  187.28   15.70
  -3  -4   1  215.48    7.50
   3  -4  -1  217.18    7.20
   3   4  -1  231.88    7.60
   3   4  -1  223.48    7.50
   3   4  -1  231.88    7.80
   3   4  -1  212.28    6.90
  -2  -4   1    6.60    1.10
  -2  -4   1    3.90    5.80
  -2  -4   1    5.20    5.80
  -2  -4   1    7.20    1.10
   2   4  -1    5.20    1.20
   2   4  -1    6.40    1.10
   2   4  -1    5.20    1.10
  -1  -4   1   80.09    5.60
  -1  -4   1   96.39    5.60
   1   4  -1   90.09    3.20
   1   4  -1   82.49    4.00
   1   4  -1   90.09    3.40
   1   4  -1   89.19    3.20
   0   4  -1  593.64   18.70
   0   4  -1  622.14   18.60
   1   4   1   32.60    2.20
  -1   4  -1   34.50    1.70
  -1   4  -1   32.30    2.10
   1   4   1   33.70    1.80
  -1   4  -1   28.00    3.30
  -2  -4  -1    3.60    4.20
  -2  -4  -1    0.60    3.60
  -2   4  -1    1.90    1.20
  -2   4  -1    3.30    0.80
   2   4   1    2.40    1.00
   2   4   1    3.40    1.00
   2   4   1    3.90    1.00
  -2   4  -1   -0.20    3.10
   2   4   1    4.60    1.80
  -3  -4  -1  107.99    4.20
   3  -4   1  106.89    4.30
  -3  -4  -1  121.29   11.90
  -3  -4  -1   80.79   11.40
  -3  -4  -1  108.69    4.00
  -3  -4  -1  110.49    4.20
   3   4   1  112.19    4.40
   3   4   1  116.99    4.40
  -3   4  -1  112.99    4.00
   3   4   1  107.49    3.70
   3   4   1  115.69    4.30
  -3   4  -1  100.79    8.50
  -3   4  -1  101.49    4.80
  -4  -4  -1    0.60    0.90
  -4  -4  -1   -2.60    2.00
  -4  -4  -1    0.00    1.80
  -4  -4  -1   15.10   13.70
  -4  -4  -1  -19.30   17.70
  -4  -4  -1    0.30    0.80
   4  -4   1    0.60    1.00
   4  -4   1    1.20    1.20
   4   4   1   -0.60    2.00
   4   4   1    0.00    0.60
   4   4   1    0.30    2.00
  -4   4  -1   14.20    7.50
  -4   4  -1    0.10    1.20
  -4   4  -1    1.60    1.40
   4   4   1    1.10    1.20
   4   4   1   -9.80   10.60
  -4   4  -1    1.30    0.90
   5  -4   1  254.77    8.80
  -5  -4  -1  298.27    9.10
   5  -4   1  278.57    9.30
  -5  -4  -1  281.67    8.90
   5  -4   1  285.37    9.10
  -5   4  -1  292.47    9.50
   5   4   1  289.47    8.80
   5   4   1  292.77   10.10
   6  -4   1   70.59    3.50
  -6  -4  -1   70.69    2.90
  -6  -4  -1   74.69    3.00
   6  -4   1   70.39    3.10
   6  -4   1   69.79    2.90
   6   4   1   72.29    2.70
   6   4   1   77.19    4.70
  -6   4  -1   71.39    3.60
  -6   4  -1   69.29    2.60
  -7  -4  -1   54.09    2.50
   7  -4   1   53.49    2.60
  -7  -4  -1   56.69    2.70
   7  -4   1   50.59    2.40
   7  -4   1   54.89    3.30
   7   4   1   55.49    2.40
   7   4   1   53.49    4.90
  -7   4  -1   54.79    3.60
  -7   4  -1   51.79    2.20
  -8  -4  -1    0.30    1.00
   8  -4   1    0.80    1.70
   8  -4   1   -1.00    1.00
  -8  -4  -1    0.30    1.10
   8  -4   1   -0.80    1.10
  -8   4  -1    0.80    2.20
   8   4   1    4.60    3.90
   8   4   1    1.00    0.90
  -8   4  -1    0.60    0.70
   9  -4   1   71.69    3.90
   9  -4   1   73.49    3.20
  -9  -4  -1   71.89    3.10
  -9  -4  -1   72.69    3.00
   9  -4   1   72.19    3.00
  -9   4  -1   70.89    2.70
   9   4   1   49.00    7.70
   9   4   1   68.79    2.90
  -9   4  -1   67.79    6.00
  10  -4   1    0.50    1.30
 -10  -4  -1    0.70    1.00
  10  -4   1    2.30    1.10
  10  -4   1   -1.30    1.50
  10   4   1    3.50    1.00
 -10   4  -1    2.00    0.70
 -11  -4  -1   78.39    3.10
  11  -4   1   81.49    3.10
 -11   4  -1   84.29    3.00
  11   4   1   79.09    3.00
 -12  -4  -1  164.88    5.40
 -12   4  -1  163.78    5.30
 -13  -4  -1  111.99    3.70
 -13   4  -1  105.19    3.60
 -14  -4  -1   39.90    1.50
 -14  -4  -1   40.10    1.70
 -13  -5   1    5.80    0.80
 -13  -5   1    7.20    0.80
 -13   5   1    6.80    0.90
  12  -5  -1  273.97    8.90
 -12  -5   1  297.07    9.30
 -12  -5   1  298.07    9.00
 -12   5   1  291.57    8.90
  11  -5  -1  123.79    4.20
 -11  -5   1  129.99    4.30
 -11   5   1  126.79    4.10
  11   5  -1  117.39    4.20
  10  -5  -1  108.49    4.50
  10  -5  -1  111.59    4.00
 -10  -5   1  115.99    4.00
  10   5  -1  107.09    3.90
 -10   5   1  113.59    3.80
  -9  -5   1   19.80    1.90
   9  -5  -1   17.20    2.00
   9  -5  -1   18.60    2.80
  -9  -5   1   20.00    1.80
   9   5  -1   20.20    1.60
  -9   5   1   20.30    1.20
  -8  -5   1    7.10    1.40
   8  -5  -1    5.50    1.80
  -8  -5   1    3.20    1.00
   8  -5  -1    5.00    1.20
  -8   5   1    0.50    3.10
   8   5  -1  -10.50    8.60
  -8   5   1    4.40    0.90
   8   5  -1    4.40    1.00
  -7  -5   1   57.99    2.90
   7  -5  -1   56.69    2.80
   7  -5  -1   62.29    3.60
  -7  -5   1   59.49    2.70
  -7   5   1   56.99    2.40
   7   5  -1   57.89    6.50
   7   5  -1   57.29    2.50
  -7   5   1   58.89    4.40
  -6  -5   1  437.86   13.30
  -6  -5   1  459.25   13.60
   6  -5  -1  437.06   13.50
   6  -5  -1  426.46   13.80
  -6   5   1  426.96   14.20
  -6   5   1  389.26   13.30
   6   5  -1  443.96   15.40
   6   5  -1  430.36   13.30
  -5  -5   1    1.20    1.00
   5  -5  -1    0.40    1.30
   5  -5  -1    1.60    1.00
  -5  -5   1    0.00    0.80
  -5   5   1   -0.70    1.30
   5   5  -1    1.00    0.70
   5   5  -1    1.50    2.00
  -4  -5   1   18.70    2.20
   4  -5  -1   18.50    2.20
  -4  -5   1   18.20    1.60
  -4  -5   1   22.70    1.80
   4  -5  -1   20.10    1.80
  -4   5   1   19.10    1.90
   4   5  -1   20.80    2.90
   4   5  -1   22.60    1.40
   3  -5  -1   27.90    2.00
  -3  -5   1   30.60    2.50
   3  -5  -1   30.10    2.40
  -3  -5   1   31.60    1.90
  -3  -5   1   31.50    2.00
   3  -5  -1   26.90    2.60
   3   5  -1   28.40    1.60
   3   5  -1   29.90    2.70
   2  -5  -1  635.34   19.80
  -2  -5   1  604.24   19.50
  -2  -5   1  669.43   19.80
   2  -5  -1  649.74   19.70
  -2  -5   1  656.53   20.00
   2  -5  -1  656.53   20.00
   2   5  -1  616.14   19.60
   2   5  -1  665.93   20.30
  -1  -5   1  237.78    7.80
   1  -5  -1  235.98    7.80
  -1  -5   1  236.78    8.10
   1  -5  -1  245.28    7.90
   1   5  -1  248.98    8.20
   0  -5  -1   41.40    2.20
   0  -5   1   38.90    2.30
   0  -5  -1   34.00    2.60
   0  -5  -1   38.90    2.60
   0  -5   1   38.70    2.70
   0   5  -1   40.00    2.40
   1  -5   1  142.09    5.00
  -1  -5  -1  138.29    5.20
   1  -5   1  139.89    5.20
  -1  -5  -1  140.29    4.90
   1  -5   1  132.59    5.10
  -1   5  -1  147.69    5.00
   1   5   1  148.39    5.10
  -2  -5  -1   82.29    3.70
   2  -5   1   82.09    3.70
   2  -5   1   85.39    3.40
  -2  -5  -1   85.29    3.30
   2   5   1   86.69    3.70
  -2   5  -1   87.19    3.40
  -3  -5  -1   61.99    2.70
   3  -5   1   62.89    2.80
   3  -5   1   60.39    3.10
  -3  -5  -1   63.39    2.70
  -3   5  -1   66.19    2.90
   3   5   1   62.29    3.40
   3   5   1   61.29    2.50
  -4  -5  -1  172.38    5.90
   4  -5   1  177.78    6.20
  -4  -5  -1  166.58    5.70
   4  -5   1  178.78    5.90
   4   5   1  169.98    6.90
  -4   5  -1  180.28    6.30
   4   5   1  169.38    5.60
   5  -5   1    9.00    1.20
   5  -5   1    8.30    1.50
  -5  -5  -1    8.60    1.20
  -5  -5  -1    7.90    1.00
   5   5   1    7.90    2.20
  -5   5  -1    8.10    1.60
   5   5   1    9.90    1.30
  -6  -5  -1  312.67    9.70
   6  -5   1  303.47    9.90
   6  -5   1  310.47   10.20
  -6  -5  -1  323.67    9.90
   6   5   1  296.07   11.70
   6   5   1  309.57    9.70
  -6   5  -1  308.77   10.70
  -6   5  -1  299.77    9.60
   7  -5   1   22.30    2.10
   7  -5   1   26.30    3.00
  -7  -5  -1   22.70    2.00
  -7  -5  -1   20.20    1.80
  -7   5  -1   17.20    2.50
   7   5   1   16.50    3.90
  -7   5  -1   18.90    1.50
   7   5   1   20.40    1.70
   8  -5   1   20.20    3.10
  -8  -5  -1   20.20    2.00
  -8  -5  -1   21.10    1.80
   8  -5   1   23.30    2.10
  -8   5  -1   17.60    3.30
  -8   5  -1   22.00    1.50
   8   5   1   17.90    5.80
   8   5   1   21.80    1.70
   9  -5   1    1.10    1.20
  -9  -5  -1    3.10    1.00
   9  -5   1    2.20    1.70
  -9  -5  -1    2.10    1.20
  -9   5  -1    1.60    0.70
   9   5   1    2.20    0.90
  10  -5   1   14.10    1.50
  10  -5   1   10.90    1.70
 -10  -5  -1   14.00    1.50
 -10   5  -1   14.50    1.20
  10   5   1   16.70    1.40
  11  -5   1    2.50    1.20
 -11  -5  -1    3.70    0.80
  11  -5   1    3.90    0.90
  11   5   1    2.50    0.90
 -11   5  -1    4.90    0.70
 -12  -5  -1   35.10    1.60
 -12  -5  -1   36.40    2.10
 -12   5  -1   33.90    1.50
 -13  -5  -1   -0.30    0.60
 -13  -5  -1   -0.10    0.50
 -12  -6   1   14.20    1.20
  11  -6  -1   12.90    1.20
 -11  -6   1   14.20    1.20
 -11  -6   1   18.10    1.70
  11   6  -1   13.10    1.30
 -11   6   1   15.70    1.00
 -10  -6   1    0.90    1.10
  10  -6  -1   -0.30    0.90
 -10  -6   1    0.70    0.70
 -10   6   1    0.80    0.60
  10   6  -1   -0.10    0.80
   9  -6  -1  113.79    4.70
   9  -6  -1  117.19    4.20
  -9  -6   1  113.29    4.00
  -9  -6   1  117.19    4.70
   9   6  -1  112.89    4.00
  -9   6   1  113.99    3.80
  -8  -6   1   46.10    2.50
  -8  -6   1   44.30    3.20
   8  -6  -1   47.90    3.40
  -8  -6   1   47.50    2.30
   8  -6  -1   45.80    2.60
  -8   6   1   45.80    1.90
   8   6  -1   45.30    2.10
  -7  -6   1  135.19    5.10
   7  -6  -1  140.59    5.10
  -7  -6   1  145.89    5.70
   7  -6  -1  143.69    5.70
  -7  -6   1  139.39    4.80
   7   6  -1  146.29    4.80
  -7   6   1  139.99    4.70
   6  -6  -1    7.50    1.70
   6  -6  -1    5.10    1.20
  -6  -6   1    5.10    1.60
  -6  -6   1    7.20    1.40
  -6  -6   1    6.10    1.00
  -6   6   1   13.20    2.90
   6   6  -1   -6.00    4.20
   6   6  -1    4.90    1.00
   5  -6  -1  156.58    5.90
  -5  -6   1  161.28    5.60
  -5  -6   1  153.68    5.20
  -5  -6   1  155.48    6.00
   5  -6  -1  158.28    5.50
   5   6  -1  154.88    5.20
   5   6  -1  164.78    7.90
  -5   6   1  146.79    6.30
   4  -6  -1   11.50    1.40
  -4  -6   1   12.40    1.80
   4  -6  -1   10.50    1.60
  -4  -6   1   11.50    1.70
  -4  -6   1   10.40    1.10
   4   6  -1   10.40    1.40
   4   6  -1   11.00    2.70
   3  -6  -1    4.90    1.50
   3  -6  -1    3.80    1.30
  -3  -6   1    5.90    1.20
   3  -6  -1    4.20    1.20
  -3  -6   1    6.00    1.50
   3   6  -1    4.50    0.90
   2  -6  -1    3.30    1.30
   2  -6  -1    2.40    1.30
   2  -6  -1    3.60    1.10
  -2  -6   1    3.80    1.20
  -2  -6   1    3.90    1.40
   2   6  -1    1.20    1.90
   2   6  -1    3.20    1.00
  -1  -6   1  494.95   15.30
   1  -6  -1  482.85   14.90
   1  -6  -1  491.25   15.00
   1  -6  -1  496.75   15.30
  -1  -6   1  430.76   14.90
   1   6  -1  494.95   15.70
   0  -6   1   14.30    1.90
   0  -6   1   16.20    2.30
   0  -6   1   17.90    2.30
   0  -6  -1   16.10    2.30
   0  -6  -1   14.00    1.60
   0  -6  -1   16.50    1.80
   0   6  -1   16.10    1.90
  -1  -6  -1    8.20    1.20
  -1  -6  -1    6.40    1.50
   1  -6   1    5.00    1.40
   1  -6   1    7.30    1.30
   1  -6   1    5.90    1.30
   1   6   1    4.00    1.60
  -1   6  -1    5.70    1.50
  -2  -6  -1  333.37   10.70
  -2  -6  -1  325.87   10.30
   2  -6   1  323.27   10.60
   2  -6   1  333.97   10.30
   2  -6   1  288.77   11.30
   2   6   1  324.37   11.00
  -2   6  -1  327.67   10.60
   3  -6   1   32.70    2.60
  -3  -6  -1   36.10    2.80
  -3  -6  -1   33.30    2.10
   3  -6   1   34.70    2.30
  -3   6  -1   29.10    2.90
   3   6   1   32.70    2.00
   3   6   1   38.20    3.80
   4  -6   1  212.28    7.40
  -4  -6  -1  212.98    7.10
  -4  -6  -1  209.48    7.50
   4  -6   1  210.58    7.10
   4   6   1  207.98    6.70
   4   6   1  211.58    8.60
  -4   6  -1  205.18    7.60
  -5  -6  -1  427.46   13.30
   5  -6   1  435.76   14.00
  -5  -6  -1  437.96   13.70
   5  -6   1  438.16   13.70
  -5  -6  -1  446.96   14.10
   5   6   1  434.46   15.50
   5   6   1  444.96   13.40
  -5   6  -1  414.26   14.30
  -6  -6  -1   35.80    2.90
   6  -6   1   31.90    2.40
  -6  -6  -1   34.10    2.00
   6  -6   1   38.50    2.90
  -6  -6  -1   33.50    2.30
   6   6   1   25.30    4.40
  -6   6  -1   28.50    3.20
  -6   6  -1   30.20    2.00
   6   6   1   31.70    2.00
   7  -6   1    1.60    1.20
  -7  -6  -1   -0.90    1.40
   7  -6   1    3.70    1.70
  -7  -6  -1    3.10    1.30
  -7  -6  -1    0.80    0.90
  -7   6  -1    0.90    0.70
   7   6   1    0.70    0.90
  -8  -6  -1  153.08    5.10
  -8  -6  -1  147.09    5.90
  -8  -6  -1  142.89    5.30
   8  -6   1  152.58    5.40
   8  -6   1  155.88    6.00
   8   6   1  151.48    5.10
  -8   6  -1  155.38    4.90
   9  -6   1    2.50    1.50
  -9  -6  -1    2.50    1.20
   9  -6   1    3.80    1.10
  -9  -6  -1    1.90    1.00
  -9  -6  -1    1.20    0.80
   9   6   1    2.20    0.90
  -9   6  -1    2.10    0.60
 -10  -6  -1   90.09    3.60
  10  -6   1   83.39    3.60
 -10  -6  -1   87.89    3.00
  10  -6   1   87.99    3.20
 -10   6  -1   89.49    3.00
  10   6   1   84.19    3.10
  11  -6   1    5.50    0.80
 -11  -6  -1    5.30    1.10
 -11  -6  -1    5.90    0.70
 -11   6  -1    8.00    0.90
  11   6   1    5.50    0.90
 -12  -6  -1   34.40    1.70
  11  -7  -1   25.80    1.30
 -11  -7   1   29.40    1.40
  10  -7  -1   17.60    1.30
 -10  -7   1   18.20    1.60
  10  -7  -1   15.50    1.90
  10   7  -1   15.20    1.20
 -10   7   1   13.60    1.20
  -9  -7   1    1.70    1.10
   9  -7  -1    0.40    1.20
   9  -7  -1    1.60    0.90
  -9   7   1    3.20    0.80
   9   7  -1    2.10    0.80
  -8  -7   1  123.59    4.70
  -8  -7   1  121.19    4.40
   8  -7  -1  124.19    4.80
   8  -7  -1  127.49    4.40
   8   7  -1  121.79    4.20
  -8   7   1  121.29    4.10
   7  -7  -1   11.40    1.80
   7  -7  -1   10.60    1.30
  -7  -7   1    8.50    1.30
  -7  -7   1    8.70    1.50
   7   7  -1    8.60    1.00
   6  -7  -1    0.90    1.20
  -6  -7   1   -0.60    1.40
   6  -7  -1    1.70    1.60
   6   7  -1   -0.30    0.80
   5  -7  -1    2.40    1.20
   5  -7  -1    3.40    1.50
  -5  -7   1    3.40    1.40
  -5  -7   1    0.00    1.40
  -4  -7   1   19.90    2.00
   4  -7  -1   16.80    2.00
  -4  -7   1   17.90    2.50
   4  -7  -1   21.00    2.60
   4   7  -1   17.60    1.40
   3  -7  -1   51.69    3.10
  -3  -7   1   54.79    2.80
   3  -7  -1   52.79    2.70
  -3  -7   1   55.89    3.30
   3   7  -1   57.09    7.00
   3   7  -1   53.89    2.50
   2  -7  -1   11.10    1.60
   2  -7  -1   17.20    2.00
   2  -7  -1   15.20    2.30
  -2  -7   1   14.60    1.90
  -2  -7   1   10.00    1.60
   2   7  -1   15.80    1.90
   2   7  -1   15.00    3.70
   1  -7  -1    3.20    1.30
   1  -7  -1    3.50    1.30
   1  -7  -1    3.70    1.40
  -1  -7   1    2.10    1.40
  -1  -7   1    3.20    1.30
   0  -7   1   37.80    2.40
   0  -7  -1   34.80    2.70
   0  -7  -1   36.80    2.70
   0  -7   1   37.50    2.80
   0  -7  -1   37.10    2.30
   0  -7   1   32.70    2.60
   0   7  -1   37.60    4.70
  -1  -7  -1  106.59    4.10
   1  -7   1  109.39    4.60
   1  -7   1  110.99    4.10
  -1  -7  -1  110.29    4.60
   1  -7   1  103.99    4.20
   1   7   1  116.99    6.50
  -1   7  -1   89.99    5.70
   2  -7   1   -1.00    1.10
  -2  -7  -1    0.20    1.30
  -2  -7  -1    1.50    1.20
   2  -7   1    2.90    1.40
  -2   7  -1    3.30    3.00
   2   7   1    0.50    3.50
  -3  -7  -1    2.20    1.40
   3  -7   1    1.80    1.20
  -3  -7  -1    3.30    1.30
   3  -7   1    2.90    1.40
   3   7   1    6.60    4.00
   3   7   1    2.50    1.20
  -4  -7  -1  168.78    6.00
   4  -7   1  172.68    6.00
  -4  -7  -1  174.68    6.50
   4  -7   1  173.58    6.40
   4   7   1  181.18    5.70
   5  -7   1  171.48    5.80
  -5  -7  -1  164.98    5.80
  -5  -7  -1  157.68    6.20
   5  -7   1  165.88    6.20
   5   7   1  165.98    5.40
  -6  -7  -1   20.80    2.60
  -6  -7  -1   25.60    2.10
   6  -7   1   21.70    2.10
   6  -7   1   25.40    2.90
   6   7   1   20.00    1.50
  -6   7  -1   22.80    1.90
  -7  -7  -1   58.29    2.70
   7  -7   1   55.69    2.70
   7  -7   1   62.89    3.50
  -7  -7  -1   54.19    3.10
  -7   7  -1   54.79    2.30
   7   7   1   57.79    2.40
  -8  -7  -1    2.00    1.20
  -8  -7  -1   -1.10    1.00
   8  -7   1    0.90    1.40
   8  -7   1    0.80    1.00
   8   7   1   -1.40    0.80
  -8   7  -1    1.20    0.70
   9  -7   1  164.38    5.40
   9  -7   1  164.48    5.70
  -9  -7  -1  167.98    5.70
  -9   7  -1  157.68    5.10
   9   7   1  154.78    5.20
  10  -7   1   35.40    1.70
  10  -7   1   32.90    2.00
 -10  -7  -1   35.00    1.90
 -10   7  -1   32.10    1.50
  10   7   1   32.80    1.60
 -11  -7  -1  181.18    5.80
   9  -8  -1   23.90    1.60
  -9  -8   1   20.90    1.40
   9  -8  -1   20.40    1.20
   9   8  -1   17.90    1.60
   8  -8  -1   78.29    2.90
  -8  -8   1   78.39    3.20
   8   8  -1   73.99    2.80
   7  -8  -1  221.18    6.90
  -7  -8   1  217.68    7.20
   7  -8  -1  220.68    7.20
  -7  -8   1  206.78    6.90
   7   8  -1  209.38    6.80
   6  -8  -1    4.80    1.40
   6  -8  -1    3.80    1.00
  -6  -8   1    3.40    1.20
  -6  -8   1    2.00    1.10
   6   8  -1    3.80    0.80
  -5  -8   1   73.99    3.10
  -5  -8   1   76.59    3.50
   5  -8  -1   75.99    3.00
   5  -8  -1   76.59    3.50
   5   8  -1   75.39    2.80
   4  -8  -1    6.30    1.40
  -4  -8   1    4.10    1.30
   4  -8  -1    3.60    1.50
   4   8  -1    5.90    0.80
  -3  -8   1  169.98    6.50
   3  -8  -1  176.58    6.00
   3  -8  -1  187.38    6.50
  -3  -8   1  177.68    6.10
   3   8  -1  189.58    5.80
  -2  -8   1   11.00    1.70
   2  -8  -1   11.10    1.40
   2  -8  -1    8.80    1.60
  -2  -8   1   10.80    1.50
   2   8  -1   12.30    1.50
   1  -8  -1   61.29    3.30
  -1  -8   1   63.69    3.30
   1  -8  -1   60.19    2.90
   1  -8  -1   53.39    2.80
  -1  -8   1   60.39    2.90
   0  -8   1   23.10    2.50
   0  -8  -1   21.90    2.10
   0  -8   1   20.30    2.10
   0  -8  -1   25.70    2.60
  -1  -8  -1   91.79    4.10
   1  -8   1   85.89    3.60
   1  -8   1   94.99    4.10
  -1  -8  -1   87.49    3.60
  -2  -8  -1  311.07   10.10
  -2  -8  -1  285.77    9.70
   2  -8   1  309.07   10.10
   2  -8   1  302.87    9.60
  -3  -8  -1    9.80    1.50
  -3  -8  -1   11.60    1.70
   3  -8   1    8.60    1.50
   3  -8   1   11.70    1.70
   3   8   1   10.90    1.10
  -4  -8  -1  231.68    7.70
  -4  -8  -1  239.48    8.10
   4  -8   1  239.68    8.10
   4  -8   1  230.98    7.70
   4   8   1  242.18    7.50
  -5  -8  -1   22.70    1.80
  -5  -8  -1   18.10    2.10
   5  -8   1   21.70    2.40
   5  -8   1   19.80    1.70
   5   8   1   16.00    1.30
  -6  -8  -1   60.29    2.90
   6  -8   1   63.29    3.30
   6  -8   1   62.29    2.60
  -6  -8  -1   57.99    2.60
   6   8   1   58.69    2.30
   7  -8   1    3.00    1.40
   7  -8   1    2.40    0.90
  -7  -8  -1    3.50    1.10
  -7  -8  -1    1.40    1.00
   7   8   1    2.20    0.80
   8  -8   1   14.20    1.90
   8  -8   1   12.40    1.30
  -8  -8  -1   11.60    1.70
   8   8   1   14.90    1.20
   9  -8   1   80.09    3.00
   9  -8   1   80.79    2.80
  -9  -8  -1   79.89    2.90
   7  -9  -1   11.80    1.00
  -7  -9   1   10.70    1.10
  -6  -9   1   38.10    1.90
   6  -9  -1   38.40    2.10
   6  -9  -1   42.90    2.00
   6   9  -1   39.50    1.60
   5  -9  -1   22.00    1.50
  -5  -9   1   18.40    1.50
  -5  -9   1   24.40    2.00
   5   9  -1   22.10    1.30
  -4  -9   1    0.20    1.00
   4  -9  -1    0.20    0.90
  -4  -9   1   -0.40    1.00
   4  -9  -1    2.10    1.20
   4   9  -1    1.10    0.80
  -3  -9   1   72.29    3.10
   3  -9  -1   73.89    3.20
  -3  -9   1   66.39    2.80
   3  -9  -1   65.99    2.80
   3   9  -1   68.99    2.60
  -2  -9   1  117.19    4.30
  -2  -9   1  130.09    4.70
   2  -9  -1  130.59    4.70
   1  -9  -1    2.90    1.10
  -1  -9   1    0.20    1.20
  -1  -9   1    1.70    1.00
   0  -9  -1    5.00    1.30
   0  -9   1    5.20    1.10
   0  -9  -1    5.80    1.30
  -1  -9  -1   13.00    1.90
   1  -9   1   12.90    1.90
  -1  -9  -1   11.60    1.60
   2  -9   1    2.00    1.20
   2  -9   1   -0.30    1.80
  -2  -9  -1    0.60    1.10
  -2  -9  -1   -0.80    1.00
   3  -9   1   50.79    2.40
   3  -9   1   61.69    2.90
  -3  -9  -1   58.09    2.80
  -4  -9  -1    0.60    1.00
   4  -9   1    1.60    1.20
   4  -9   1    0.40    0.90
  -4  -9  -1    3.70    1.00
   4   9   1    1.40    1.00
  -5  -9  -1    3.70    1.00
   5  -9   1    5.90    1.30
   5  -9   1    2.90    1.00
  -5  -9  -1    2.10    1.10
   5   9   1    5.00    0.80
  -6  -9  -1  237.58    8.10
   6  -9   1  269.27    8.10
  -6  -9  -1  271.97    8.30
   6  -9   1  272.67    8.40
   7  -9   1    1.80    0.60
  -7  -9  -1    1.10    0.70
   7  -9   1    2.10    0.80
  -3 -10   1   37.60    1.70
  -2 -10   1   10.60    1.20
   2 -10  -1    7.20    1.10
   1 -10  -1   -0.60    0.90
  -1 -10   1    1.80    0.80
   0 -10   1   16.70    1.50
   1 -10   1    0.80    0.80
  -2 -10  -1   23.10    1.60
   2 -10   1   29.50    1.70
   3 -10   1    2.50    0.80
  15   0  -2   -0.60    0.60
  14   0  -2   15.90    1.50
  13   0  -2    0.00    0.90
 -13   0   2   -1.20    1.00
 -12   0   2   15.00    1.30
  12   0  -2   12.50    1.50
 -12   0   2   16.40    2.20
  11   0  -2    1.90    1.20
 -11   0   2    0.20    1.30
 -11   0   2    0.40    0.70
 -10   0   2  363.06   15.30
  10   0  -2  412.36   12.30
 -10   0   2  391.76   12.00
 -10   0   2  386.26   12.30
  -9   0   2   -0.40    2.40
  -9   0   2   -1.20    1.10
   9   0  -2   -0.80    1.00
  -9   0   2   -0.30    0.60
  -8   0   2   68.39    3.30
  -8   0   2   76.69    4.30
   8   0  -2   73.59    3.00
  -8   0   2   73.09    2.60
   7   0  -2    0.20    1.00
   7   0  -2   -3.50    2.20
   7   0  -2   -2.10    2.60
  -7   0   2    0.70    1.50
   7   0  -2   -1.00   16.50
  -7   0   2   -3.80   12.30
  -7   0   2    4.30    2.20
  -7   0   2   -3.30    1.80
  -7   0   2    5.20   13.20
  -7   0   2   -0.20    0.50
   7   0  -2   -3.40    2.30
  -6   0   2 2476.65   82.69
  -6   0   2 2592.64   76.49
   6   0  -2 2570.04   76.49
   6   0  -2 2508.55   76.59
  -6   0   2 2520.15   76.29
  -6   0   2 2550.44   76.39
   6   0  -2 2543.05   76.39
   6   0  -2 2483.35   82.59
  -6   0   2 2462.15   82.29
  -6   0   2 2610.44   75.59
  -5   0   2   -8.00    4.40
   5   0  -2   -0.60    1.00
   5   0  -2   -1.60    1.10
  -5   0   2    0.50    0.40
   5   0  -2   -8.60    4.60
  -5   0   2    0.20    1.00
  -5   0   2   -0.70    0.80
  -5   0   2   -0.20    0.90
  -5   0   2    2.70    4.50
   5   0  -2   -0.60    1.00
  -4   0   2  123.09    4.50
  -4   0   2  121.59    4.40
   4   0  -2  126.69    4.40
   4   0  -2  129.29    4.50
   4   0  -2  123.39    4.60
  -4   0   2  125.89    4.40
  -4   0   2  121.09    8.10
  -4   0   2  119.19   10.00
   4   0  -2  135.19    8.70
  -3   0   2   -4.00    3.00
   3   0  -2   -1.10    0.80
  -3   0   2    0.90    1.10
  -3   0   2   -0.40    0.70
  -3   0   2    0.20    0.70
   3   0  -2   -2.50    3.30
  -3   0   2    0.10    0.70
  -3   0   2   -1.50    4.50
   3   0  -2   -0.70    0.70
   3   0  -2   -0.60    0.70
   2   0  -2  133.39    4.70
  -2   0   2  136.59    4.60
   2   0  -2  142.79    4.60
   2   0  -2  142.39    4.50
   2   0  -2  141.79    4.60
   2   0  -2  144.39    7.00
  -2   0   2  137.99    4.70
  -2   0   2  145.09    4.50
  -2   0   2  137.29    7.00
  -2   0   2  138.09    4.60
  -2   0   2  134.69    6.80
  -1   0   2    0.10    0.40
  -1   0   2    0.30    1.60
   1   0  -2    0.20    0.30
   1   0  -2   -0.20    0.40
   1   0  -2   -0.50    0.40
  -1   0   2   -0.20    0.30
   1   0  -2   -0.10    0.40
  -1   0   2    0.30    0.40
   1   0  -2    2.70    1.90
  -1   0   2   -0.10    0.40
   0   0   2  121.59    3.90
   0   0  -2  118.49    3.90
   0   0   2  127.69    3.90
   0   0   2  121.99    3.90
   0   0  -2  123.89    5.50
   0   0   2  126.79    5.10
   0   0   2  122.79    3.90
   0   0  -2  119.79    3.90
   0   0  -2  122.69    3.90
   1   0   2    0.10    0.50
   1   0   2    0.30    0.40
   1   0   2    0.40    1.90
  -1   0  -2    0.00    0.40
   1   0   2    0.40    0.40
  -1   0  -2    0.00    0.40
   1   0   2    0.00    0.40
  -1   0  -2   -0.20    0.40
  -1   0  -2    0.40    0.40
  -1   0  -2    1.70    2.00
   2   0   2  995.30   29.80
  -2   0  -2  989.40   31.60
  -2   0  -2 1034.40   29.80
  -2   0  -2  995.20   29.80
   2   0   2 1001.20   31.70
   2   0   2 1000.00   29.70
   2   0   2  960.30   29.90
   2   0   2 1000.70   29.80
  -2   0  -2  913.91   29.90
  -2   0  -2 1004.10   29.80
  -3   0  -2   -2.60    0.70
   3   0   2   -1.80    5.10
   3   0   2   -2.30    0.80
  -3   0  -2   -2.30    0.70
   3   0   2   -2.70    0.80
  -3   0  -2   -2.60    0.60
   3   0   2   -2.80    0.70
  -3   0  -2   -0.20    3.40
   4   0   2  172.18    5.80
  -4   0  -2  175.58    5.70
   4   0   2  171.98   11.40
   4   0   2  166.68    5.80
  -4   0  -2  164.58    9.80
  -4   0  -2  170.28    5.80
  -4   0  -2  167.68    5.80
   4   0   2  168.88    6.00
   5   0   2    0.00    0.60
  -5   0  -2   -0.60    0.50
   5   0   2    0.50    1.10
  -5   0  -2   -0.70    1.00
   5   0   2   -1.50    1.10
  -5   0  -2   -1.50    6.40
   5   0   2    0.80    1.30
   5   0   2    7.10    5.60
  -5   0  -2    1.60    1.00
   6   0   2   94.29    4.50
   6   0   2  104.49   12.90
  -6   0  -2   91.99    4.10
  -6   0  -2   96.69    4.40
   6   0   2   96.99    3.30
  -6   0  -2   94.99   11.90
   6   0   2   90.89    4.60
   6   0   2   91.39    4.40
  -6   0  -2   97.19    4.20
  -6   0  -2   95.99    3.10
  -7   0  -2  -11.20   13.10
  -7   0  -2   -3.70    2.00
  -7   0  -2    3.00    2.30
   7   0   2    0.00    2.70
  -7   0  -2    8.40   14.90
   7   0   2   -0.50    0.80
   7   0   2  -18.70   12.50
   7   0   2   -0.40    2.40
  -7   0  -2    0.20    0.50
   7   0   2   -4.30    2.70
  -7   0  -2    0.70    1.50
   7   0   2    0.50    1.00
  -8   0  -2   10.20    1.10
   8   0   2    8.60    1.20
  -8   0  -2    8.70    2.20
  -8   0  -2    6.50    1.20
  -9   0  -2   -1.90    1.10
   9   0   2    0.70    1.10
  -9   0  -2    1.00    2.90
  -9   0  -2   -0.50    0.60
  10   0   2   94.49    3.80
 -10   0  -2   90.29    3.80
 -10   0  -2   91.39    3.30
  11   0   2   -0.70    1.20
 -11   0  -2   -1.50    1.00
 -11   0  -2    0.30    0.70
  12   0   2   88.49    3.70
 -12   0  -2   81.19    3.50
 -13   0  -2    0.40    1.00
  13   0   2    0.40    1.00
  14   0   2    0.90    0.90
 -14   0  -2    0.50    1.00
  15   0   2   -0.80    0.60
  15  -1  -2  127.59    4.10
  15   1  -2  129.49    4.20
 -14  -1   2    0.50    0.70
  14  -1  -2    2.00    0.80
  14   1  -2    3.10    0.90
  13  -1  -2   16.70    1.60
 -13  -1   2   14.20    1.40
  13   1  -2   14.60    1.60
 -13   1   2   16.20    1.20
  12  -1  -2   10.80    1.40
 -12  -1   2    8.10    1.20
 -12   1   2   10.70    1.10
 -11  -1   2  103.29    3.70
 -11  -1   2  107.09    4.20
  11  -1  -2  105.99    4.20
  11   1  -2  109.29    4.30
 -11   1   2   84.89   11.70
 -11   1   2  109.59    3.70
  10  -1  -2   92.69    3.70
 -10  -1   2   89.99    3.30
 -10   1   2   91.09    6.80
  10   1  -2   92.79    3.80
 -10   1   2   93.19    3.30
  -9  -1   2  228.28    8.20
  -9  -1   2  235.58   11.30
   9  -1  -2  261.07    8.20
  -9  -1   2  257.97    8.00
  -9   1   2  268.87    8.00
  -9   1   2  256.27    9.90
   9   1  -2  267.87    8.30
  -8  -1   2   33.10    4.20
  -8  -1   2   -3.50   30.90
   8  -1  -2   34.70    2.60
  -8  -1   2   34.40    1.50
  -8  -1   2   24.60    5.20
  -8  -1   2  -21.60   32.20
  -8  -1   2   30.80    2.00
   8  -1  -2   34.80    2.00
  -8  -1   2   21.90    5.20
   8   1  -2   36.70    5.60
  -8   1   2   34.60    1.60
   8   1  -2   34.00    1.70
  -8   1   2   32.00    2.90
   8   1  -2   32.50    2.30
  -7  -1   2  177.98    6.20
   7  -1  -2  178.98    7.60
  -7  -1   2  183.48    7.40
   7  -1  -2  194.08    6.60
  -7  -1   2  204.48   25.30
  -7  -1   2  174.98   23.90
  -7  -1   2  183.88    7.20
  -7  -1   2  192.08    5.90
   7  -1  -2  179.68    6.10
   7  -1  -2  197.68   28.30
   7  -1  -2  184.38    8.30
  -7  -1   2  182.08    7.80
   7   1  -2  180.38    6.20
   7   1  -2  185.48    8.00
  -7   1   2  191.88    7.00
   7   1  -2  191.48    7.80
   7   1  -2  179.38    7.90
   7   1  -2  146.69   21.50
   7   1  -2  199.38    5.90
  -7   1   2  207.48   23.90
  -7   1   2  225.38   19.50
  -7   1   2  177.88    7.00
  -7   1   2  189.18    5.90
  -7   1   2  191.38    7.60
  -6  -1   2    0.70    1.50
   6  -1  -2    4.20    1.50
  -6  -1   2    3.00    1.40
   6  -1  -2    0.50    3.70
  -6  -1   2    3.40    6.50
   6  -1  -2    3.80    1.70
  -6  -1   2    1.60    1.30
  -6  -1   2    2.30    0.50
   6  -1  -2  -19.90    9.20
  -6  -1   2   -3.40    9.90
   6   1  -2    2.90    0.60
  -6   1   2    1.90    0.50
  -6   1   2    2.10    1.50
  -6   1   2    4.00    1.20
   6   1  -2    5.20    1.70
  -6   1   2    0.90    5.30
  -6   1   2    2.90    1.00
   6   1  -2   -3.10    7.70
   6   1  -2    1.50    1.60
   6   1  -2    2.90    1.70
  -6   1   2   -4.60    6.20
   5  -1  -2  272.07    9.10
  -5  -1   2  287.57    9.20
   5  -1  -2  277.57    9.10
  -5  -1   2  273.17    9.30
   5  -1  -2  283.87    9.10
  -5  -1   2  291.87   14.50
   5  -1  -2  273.37   14.70
  -5  -1   2  271.87    8.50
  -5  -1   2  277.67   16.50
  -5  -1   2  284.47    9.20
   5   1  -2  270.37   16.60
  -5   1   2  273.97    8.50
  -5   1   2  277.87    9.10
  -5   1   2  271.17    9.00
   5   1  -2  282.07    9.20
  -5   1   2  275.07    9.10
   5   1  -2  281.67    8.50
  -5   1   2  271.97   13.70
  -5   1   2  278.67   14.10
   5   1  -2  280.57    9.30
   5   1  -2  282.47    9.50
  -4  -1   2   19.80    1.80
  -4  -1   2   22.40    1.70
  -4  -1   2   20.70    1.60
  -4  -1   2   20.10    4.90
   4  -1  -2    7.40    4.10
  -4  -1   2   22.50    4.50
   4  -1  -2   20.60    1.60
   4  -1  -2   22.40    1.80
  -4   1   2   21.00    1.50
  -4   1   2   17.80    2.50
  -4   1   2   21.60    1.60
   4   1  -2   12.20    4.80
   4   1  -2   19.10    1.70
  -4   1   2    9.40    4.90
   4   1  -2   17.50    1.70
   4   1  -2   17.80    2.00
  -4   1   2   23.50    4.80
  -4   1   2   19.00    1.50
  -3  -1   2  389.06   15.40
  -3  -1   2  379.96   12.20
  -3  -1   2  408.06   15.30
   3  -1  -2  381.16   12.00
  -3  -1   2  393.76   12.10
  -3  -1   2  396.46   12.10
   3   1  -2  377.76   12.10
  -3   1   2  380.56   12.00
   3   1  -2  391.16   12.20
   3   1  -2  383.16   15.30
   3   1  -2  400.46   16.10
  -3   1   2  400.16   12.00
  -3   1   2  377.26   12.20
  -3   1   2  407.26   14.80
  -3   1   2  390.46   12.00
   3   1  -2  379.46   12.30
  -3   1   2  402.36   15.00
  -2  -1   2   12.60    3.40
  -2  -1   2   13.80    1.20
   2  -1  -2   11.30    1.00
  -2  -1   2   12.20    1.30
   2  -1  -2   13.00    1.10
  -2  -1   2   10.20    1.20
  -2  -1   2    9.50    4.60
  -2   1   2   13.30    1.00
  -2   1   2   11.10    1.00
   2   1  -2    9.00    1.40
   2   1  -2   12.40    1.20
   2   1  -2   11.60    1.20
  -2   1   2    9.30    1.10
  -2   1   2    9.70    3.00
  -2   1   2   12.20    1.00
  -2   1   2   10.70    2.90
   2   1  -2    8.90    1.10
   2   1  -2   15.60    4.60
   1  -1  -2 1366.56   40.40
   1  -1  -2 1394.46   40.40
  -1  -1   2 1336.67   40.50
   1  -1  -2 1393.36   41.20
  -1  -1   2 1372.66   40.50
  -1  -1   2 1298.67   40.60
  -1  -1   2 1334.07   40.60
  -1  -1   2 1336.97   42.20
  -1  -1   2 1362.26   42.20
   1   1  -2 1391.16   40.60
   1   1  -2 1334.17   42.30
   1   1  -2 1340.47   40.60
  -1   1   2 1394.96   40.40
  -1   1   2 1357.36   41.30
   1   1  -2 1346.77   40.50
   1   1  -2 1327.97   40.60
  -1   1   2 1315.37   40.40
   0  -1  -2   48.20    3.30
   0  -1  -2   48.40    1.60
   0  -1   2   44.00    1.80
   0  -1  -2   44.40    1.60
   0  -1   2   45.50    1.80
   0   1  -2   43.30    1.80
   0   1  -2   43.40    1.80
   0   1   2   45.50    1.60
   0   1  -2   45.80    1.70
   0   1   2   47.30    1.60
   0   1   2   45.60    1.50
   0   1  -2   43.50    4.60
   0   1  -2   45.90    1.70
   0   1   2   49.00    3.30
  -1  -1  -2  371.46   12.70
   1  -1   2  365.96   11.10
  -1  -1  -2  368.66   11.10
  -1  -1  -2  372.56   11.00
  -1  -1  -2  350.56   11.00
   1  -1   2  332.57   11.10
  -1   1  -2  352.66   11.10
  -1   1  -2  366.06   13.10
   1   1   2  368.26   12.70
   1   1   2  358.96   11.10
   1   1   2  378.56   11.10
  -1   1  -2  369.86   11.10
   1   1   2  375.56   11.10
   1   1   2  358.16   11.10
  -1   1  -2  359.16   11.20
  -1   1  -2  375.56   11.10
  -2  -1  -2   64.99    6.50
   2  -1   2   61.69    2.50
  -2  -1  -2   63.89    2.40
  -2  -1  -2   64.49    2.40
  -2   1  -2   63.79    2.60
  -2   1  -2   67.49    6.60
  -2   1  -2   62.39    2.50
   2   1   2   67.09    2.60
   2   1   2   75.79    6.80
   2   1   2   65.89    2.50
  -2   1  -2   65.99    2.40
  -2   1  -2   68.09    2.40
   2   1   2   65.39    2.50
   2   1   2   64.89    2.60
  -3  -1  -2   11.20    1.30
  -3  -1  -2   15.70    1.30
   3  -1   2   12.00    1.30
   3  -1   2    6.60    4.60
  -3  -1  -2   10.90    1.40
   3  -1   2    7.80    1.10
   3  -1   2   10.80    1.40
  -3  -1  -2   15.40    4.90
  -3   1  -2   11.90    1.20
  -3   1  -2   10.60    1.40
   3   1   2   12.60    1.40
  -3   1  -2   13.10    4.80
   3   1   2   14.80    4.20
   3   1   2   10.80    1.40
   3   1   2   10.70    1.60
   3   1   2   10.70    1.40
  -3   1  -2   10.90    1.20
  -3   1  -2   10.70    1.40
  -4  -1  -2  712.63   26.60
   4  -1   2  738.73   25.90
  -4  -1  -2  749.03   22.30
   4  -1   2  730.83   22.30
   4  -1   2  722.13   22.40
   4  -1   2  743.73   22.30
  -4  -1  -2  713.83   22.40
  -4  -1  -2  733.93   22.30
  -4   1  -2  718.03   22.40
   4   1   2  731.13   22.40
  -4   1  -2  699.93   26.30
  -4   1  -2  742.93   22.30
   4   1   2  718.53   22.30
   4   1   2  737.43   22.60
  -4   1  -2  732.83   22.30
   4   1   2  737.43   26.40
   5  -1   2  338.07   11.10
  -5  -1  -2  349.17   11.10
   5  -1   2  321.47   17.50
  -5  -1  -2  343.77   17.90
   5  -1   2  347.57   11.10
  -5  -1  -2  350.76   11.10
   5  -1   2  341.17   11.20
  -5  -1  -2  326.67   10.40
  -5  -1  -2  342.27   11.20
   5   1   2  338.77   11.10
   5   1   2  342.67   11.40
   5   1   2  355.66   17.50
  -5   1  -2  346.37   11.10
   5   1   2  345.37   10.50
  -5   1  -2  347.97   10.40
  -5   1  -2  334.87   11.10
  -5   1  -2  339.47   11.00
   5   1   2  354.06   11.40
  -5   1  -2  343.87   17.50
   6  -1   2   49.99    3.50
   6  -1   2   62.29   12.10
  -6  -1  -2   53.59    3.40
  -6  -1  -2   54.89    9.20
  -6  -1  -2   52.19    3.30
  -6  -1  -2   40.40   10.70
   6  -1   2   60.39    3.70
  -6  -1  -2   50.79    3.30
   6  -1   2   59.59    4.30
  -6  -1  -2   53.19    2.00
  -6   1  -2   52.29    2.00
   6   1   2   55.39    2.10
  -6   1  -2   55.09    2.90
  -6   1  -2   55.99    3.40
   6   1   2   46.00    9.40
   6   1   2   48.70    3.50
  -6   1  -2   56.99   11.10
   6   1   2   56.19    3.60
  -6   1  -2   52.69    2.90
   6   1   2   45.80    3.50
  -7  -1  -2   39.10    1.60
   7  -1   2   36.20    4.20
  -7  -1  -2   29.70    3.20
   7  -1   2   36.30    2.00
   7  -1   2   40.40    2.70
   7  -1   2   39.50    4.70
  -7  -1  -2   34.00    2.10
  -7  -1  -2   20.80   11.70
  -7  -1  -2   36.20    3.50
   7  -1   2   33.30   20.60
  -7  -1  -2   41.00    4.20
  -7  -1  -2   41.00   12.80
   7   1   2   33.20    3.70
   7   1   2   30.00    1.70
   7   1   2   -7.80   19.00
  -7   1  -2   27.30    3.60
  -7   1  -2   37.60    4.40
  -7   1  -2   39.60    2.90
   7   1   2   33.30    2.50
  -7   1  -2   38.40    1.60
   7   1   2   32.10    3.90
  -7   1  -2   37.70   12.70
   7   1   2   32.30    3.80
  -8  -1  -2    6.60    0.80
  -8  -1  -2    5.20    2.70
  -8  -1  -2    7.30    1.00
   8  -1   2    7.30    1.40
   8  -1   2    7.50    1.10
   8   1   2    6.90    0.90
  -8   1  -2    9.30    2.00
   8   1   2    7.10    1.20
   8   1   2    9.50    3.50
  -8   1  -2    7.90    1.00
  -8   1  -2    4.10    1.90
  -9  -1  -2  120.69    4.30
   9  -1   2  113.19    4.30
  -9  -1  -2  113.29    3.90
   9   1   2  117.79    4.00
  -9   1  -2  117.19    4.70
  -9   1  -2  114.99    3.90
  -9   1  -2  114.79    6.30
   9   1   2  113.89    4.40
  10  -1   2 1440.46   41.00
 -10  -1  -2 1258.77   40.70
 -10  -1  -2 1404.86   41.00
 -10   1  -2 1323.07   41.10
 -10   1  -2 1266.77   43.20
 -10   1  -2 1399.66   40.80
  10   1   2 1403.86   41.10
 -11  -1  -2   22.60    2.00
  11  -1   2   23.40    2.30
 -11   1  -2   24.50    2.80
  11   1   2   20.20    2.50
 -11   1  -2   23.80    1.50
  12  -1   2   38.60    2.50
 -12  -1  -2   38.80    2.30
  12   1   2   36.50    2.70
 -12   1  -2   37.40    1.80
 -12   1  -2   39.30    2.70
 -13  -1  -2   16.90    1.50
  13  -1   2   15.70    1.70
 -13   1  -2   13.90    1.80
  13   1   2   16.60    1.80
 -14  -1  -2   38.80    1.80
  15  -1   2   53.49    2.00
  15   1   2   58.19    2.10
  15   2  -2    0.00    0.70
  14  -2  -2   42.00    2.20
 -14  -2   2   34.80    1.70
  14   2  -2   39.40    2.00
 -14   2   2   29.30    1.80
 -13  -2   2    7.40    0.90
  13  -2  -2    7.00    0.90
  13   2  -2    7.30    1.00
 -13   2   2    7.80    1.00
 -12  -2   2    7.60    1.00
 -12   2   2    5.60    0.80
  12   2  -2    7.00    1.10
 -11  -2   2   83.39    3.40
  11  -2  -2   82.79    3.50
  11   2  -2   79.29    3.80
 -11   2   2   88.09    3.10
  10  -2  -2  129.49    5.20
  10  -2  -2  135.19    4.70
 -10  -2   2  135.39    4.80
  10   2  -2  126.79    4.50
  10   2  -2  134.19    5.00
 -10   2   2  131.29    4.50
 -10   2   2  129.19    7.50
   9  -2  -2   40.60    2.30
   9  -2  -2   43.50    3.00
   9  -2  -2   35.10    2.60
  -9  -2   2   39.40    2.20
  -9   2   2   41.10    4.10
   9   2  -2   43.50    2.00
   9   2  -2   39.90    2.70
  -9   2   2   41.70    1.90
  -8  -2   2   62.89    2.70
   8  -2  -2   63.09    3.00
   8  -2  -2   59.79    3.20
   8  -2  -2   62.09    2.60
   8   2  -2   59.49    6.10
  -8   2   2   57.89    3.90
  -8   2   2   61.19    2.30
   8   2  -2   54.19    3.10
   8   2  -2   62.39    2.40
  -7  -2   2   23.90    3.10
  -7  -2   2   35.20    4.50
   7  -2  -2   30.20    2.60
  -7  -2   2   23.60    3.70
  -7  -2   2    9.00   14.60
  -7  -2   2   27.90    1.50
   7  -2  -2   27.40    1.80
  -7  -2   2   22.50   26.70
  -7  -2   2   25.10    1.80
   7  -2  -2   32.60    2.20
  -7  -2   2   35.30    2.00
   7   2  -2   30.10    1.50
   7   2  -2   11.60   18.10
  -7   2   2   27.80    2.40
  -7   2   2   28.80    1.40
   7   2  -2   23.50    4.00
   7   2  -2   21.70    4.00
   7   2  -2   26.30    3.60
   7   2  -2   25.70    2.50
  -6  -2   2   17.10    1.20
  -6  -2   2   14.00    2.20
   6  -2  -2   12.40    2.30
  -6  -2   2   13.40    9.10
  -6  -2   2   24.20    3.10
  -6  -2   2   18.70    1.70
  -6  -2   2   13.70    2.20
   6  -2  -2   16.80    2.00
  -6  -2   2   14.60    9.30
   6  -2  -2   18.70    1.70
   6  -2  -2   18.80    2.20
   6   2  -2   17.70    2.30
  -6   2   2   16.70    1.00
  -6   2   2   15.20    2.00
   6   2  -2   15.30    2.10
  -6   2   2   16.20    9.60
   6   2  -2    3.30   13.30
  -6   2   2   18.90    1.90
   6   2  -2   18.90    1.20
   6   2  -2   17.50    2.50
  -6   2   2   20.00    8.10
  -6   2   2   15.20    1.60
   5  -2  -2  827.32   25.20
  -5  -2   2  818.12   32.10
  -5  -2   2  807.42   25.40
  -5  -2   2  805.22   31.30
  -5  -2   2  813.82   25.50
  -5  -2   2  819.42   25.50
   5  -2  -2  812.72   25.20
  -5   2   2  764.42   24.70
   5   2  -2  845.02   24.80
  -5   2   2  850.51   25.20
  -5   2   2  796.42   29.40
  -5   2   2  843.32   25.30
  -5   2   2  737.43   26.50
   5   2  -2  839.42   25.70
  -5   2   2  836.32   29.30
  -5   2   2  823.62   25.20
   5   2  -2  850.41   25.50
   5   2  -2  924.51   27.30
  -4  -2   2    4.60    1.10
  -4  -2   2    9.00    1.20
   4  -2  -2    8.50    1.00
  -4  -2   2    4.30    4.40
  -4  -2   2   -4.10    4.70
   4  -2  -2    9.60    1.00
  -4  -2   2    7.70    1.30
  -4   2   2    9.90    1.20
   4   2  -2    8.10    1.30
  -4   2   2    9.80    1.10
  -4   2   2   11.90    4.00
  -4   2   2    6.00    4.30
  -4   2   2    9.20    1.10
   4   2  -2    8.30    0.90
  -4   2   2    8.20    1.50
   4   2  -2    5.80    6.80
   4   2  -2    9.80    1.30
   4   2  -2    9.20    1.30
   3  -2  -2   36.60    1.60
  -3  -2   2   26.00    5.50
  -3  -2   2   37.10    1.90
  -3  -2   2   33.30    1.90
  -3  -2   2   29.40    6.10
  -3  -2   2   34.80    2.00
   3  -2  -2   34.50    1.60
   3   2  -2   34.80    6.20
   3   2  -2   36.00    2.30
  -3   2   2   34.90    1.60
  -3   2   2   37.60    1.60
  -3   2   2   34.10    1.90
  -3   2   2   34.50    4.90
  -3   2   2   38.00    5.00
   3   2  -2   34.50    2.00
   3   2  -2   34.10    2.00
  -3   2   2   33.70    1.60
  -2  -2   2    3.30    4.40
  -2  -2   2   -0.10    0.50
  -2  -2   2    1.30    0.70
  -2  -2   2    2.40    3.10
  -2   2   2    1.60    0.40
  -2   2   2    1.00    2.30
  -2   2   2    1.50    2.10
   2   2  -2    1.40    0.80
  -2   2   2    1.80    0.40
   2   2  -2    0.60    1.00
   2   2  -2    1.20    0.70
   2   2  -2    1.30    0.90
   2   2  -2   -4.20    3.00
  -1  -2   2 1089.59   35.50
  -1  -2   2 1087.89   33.30
   1   2  -2 1068.09   33.40
   1   2  -2 1120.69   33.30
  -1   2   2 1160.38   33.40
  -1   2   2 1134.69   33.40
   1   2  -2 1105.79   33.30
   1   2  -2 1132.09   35.60
   1   2  -2 1058.49   33.40
   0  -2   2 7227.48  225.18
   0   2  -2 7789.32  225.58
   1  -2   2  485.15   14.60
  -1  -2  -2  491.05   14.50
  -1  -2  -2  479.75   16.00
  -1  -2  -2  481.65   16.00
   1  -2   2  481.35   16.80
  -1  -2  -2  469.35   14.50
   1  -2   2  475.35   14.60
   1   2   2  492.45   14.50
   1   2   2  496.25   14.50
  -1   2  -2  479.65   14.60
  -1   2  -2  483.75   16.80
   1   2   2  467.65   14.50
   1   2   2  482.55   16.20
   1   2   2  470.75   14.50
  -1   2  -2  445.26   14.60
  -1   2  -2  490.65   14.60
  -2  -2  -2   -0.20    0.60
   2  -2   2   -0.10    0.70
  -2  -2  -2   -0.40    0.70
   2  -2   2   -0.30    3.60
   2  -2   2    0.10    0.70
  -2  -2  -2    0.00    3.90
   2   2   2   -0.40    0.60
   2   2   2    0.30    3.40
  -2   2  -2   -0.60    0.60
  -2   2  -2   -0.80    0.70
   2   2   2   -0.70    0.70
   2   2   2    0.60    0.60
  -2   2  -2    0.50    3.00
  -2   2  -2    0.90    0.70
  -2   2  -2   -0.60    0.50
   2   2   2    0.10    0.80
   3  -2   2  384.66   15.40
   3  -2   2  383.66   11.90
   3  -2   2  379.16   11.90
  -3  -2  -2  388.56   12.00
  -3  -2  -2  392.56   15.80
  -3  -2  -2  385.56   11.90
   3   2   2  384.86   15.90
  -3   2  -2  405.66   15.60
   3   2   2  383.16   12.20
  -3   2  -2  369.46   12.20
   3   2   2  364.36   12.30
  -3   2  -2  380.66   12.00
  -3   2  -2  387.86   11.90
   3   2   2  390.96   12.00
  -3   2  -2  392.36   11.90
   3   2   2  381.46   12.00
  -4  -2  -2  266.67   14.30
  -4  -2  -2  261.67    8.50
   4  -2   2  265.47    8.50
  -4  -2  -2  254.07   12.60
  -4  -2  -2  259.87    8.50
  -4   2  -2  263.67    8.50
   4   2   2  257.97    8.60
   4   2   2  255.27    8.60
  -4   2  -2  276.17    8.60
  -4   2  -2  266.77    8.40
   4   2   2  252.47    8.00
   4   2   2  271.07   13.30
   4   2   2  269.47    8.80
  -4   2  -2  255.07   13.60
  -4   2  -2  239.48    9.10
   5  -2   2  713.03   22.20
  -5  -2  -2  704.73   22.40
  -5  -2  -2  713.53   22.30
  -5  -2  -2  704.33   28.80
  -5  -2  -2  693.33   27.80
  -5  -2  -2  726.03   22.30
   5   2   2  734.33   21.60
   5   2   2  699.43   29.00
   5   2   2  742.03   22.40
  -5   2  -2  714.33   22.20
  -5   2  -2  722.73   22.10
   5   2   2  721.43   22.40
  -5   2  -2  684.93   21.60
  -5   2  -2  700.13   28.20
  -5   2  -2  729.93   22.20
   5   2   2  755.12   22.60
  -6  -2  -2  254.67    9.40
  -6  -2  -2  257.07    9.20
   6  -2   2  243.58    8.10
   6  -2   2  248.48    8.60
   6  -2   2  292.67   22.10
  -6  -2  -2  273.57   18.30
   6  -2   2  251.67    9.20
  -6  -2  -2  246.08   21.60
  -6  -2  -2  251.87    9.20
   6  -2   2  244.08    9.20
  -6   2  -2  260.67    8.00
  -6   2  -2  257.17    8.90
  -6   2  -2  288.67   20.90
   6   2   2  263.37    9.50
  -6   2  -2  260.77    9.10
  -6   2  -2  267.77    8.90
   6   2   2  238.78   17.90
   6   2   2  274.57    8.00
   6   2   2  261.37    9.40
   6   2   2  266.07    9.30
  -7  -2  -2  240.08    7.90
  -7  -2  -2  242.78    7.70
   7  -2   2  235.78    7.90
   7  -2   2  238.48    7.60
   7  -2   2  242.88    8.10
  -7   2  -2  245.98    7.50
  -7   2  -2  250.27    8.70
   7   2   2  238.38   10.50
   7   2   2  244.28    9.30
   7   2   2  165.08   27.30
   7   2   2  226.88    8.10
   7   2   2  255.37    7.60
   7   2   2  228.78   10.70
   8  -2   2   -2.40    1.40
   8  -2   2    1.40    1.40
  -8  -2  -2    0.00    1.30
  -8  -2  -2    1.60    0.90
   8  -2   2   -0.30    0.90
  -8   2  -2    0.70    0.60
   8   2   2    0.80    3.20
   8   2   2    0.50    0.80
  -8   2  -2    3.20    1.70
   9  -2   2   61.19    2.90
   9  -2   2   62.69    3.50
  -9  -2  -2   68.09    2.90
   9  -2   2   64.29    3.50
   9   2   2   64.39    9.60
   9   2   2   66.79    3.40
  -9   2  -2   65.89    2.50
   9   2   2   66.39    2.60
  -9   2  -2   61.89    5.10
  10  -2   2    5.90    1.20
 -10  -2  -2    5.00    1.10
  10   2   2    4.50    1.10
  10   2   2    2.00    1.50
 -10   2  -2    4.80    0.90
 -10   2  -2   -2.00    3.80
 -11  -2  -2  608.14   18.80
  11  -2   2  613.44   18.80
  11   2   2  598.24   18.90
 -11   2  -2  622.34   18.60
 -12  -2  -2   63.19    2.70
  12  -2   2   63.59    2.80
  12   2   2   65.39    2.90
 -12   2  -2   60.59    2.40
 -13  -2  -2   39.50    1.90
  13  -2   2   41.90    2.10
  13   2   2   40.80    2.10
 -13   2  -2   38.90    1.80
 -14  -2  -2   33.70    1.80
  14  -2   2   34.10    1.80
  14   2   2   35.40    1.90
 -14  -3   2   82.69    2.70
  14   3  -2   81.49    2.80
 -14   3   2   65.39    2.70
 -13  -3   2    1.80    0.80
  13  -3  -2    1.80    0.70
 -13   3   2    1.90    0.60
  13   3  -2    1.70    0.90
  12  -3  -2   17.80    1.50
 -12  -3   2   18.70    1.50
  12   3  -2   20.20    1.70
 -12   3   2   17.00    1.30
 -11  -3   2   34.00    2.10
  11  -3  -2   28.20    2.50
 -11   3   2   36.10    1.70
  11   3  -2   24.60    3.20
  11   3  -2   35.70    2.60
 -10  -3   2  410.66   12.70
  10  -3  -2  406.96   12.60
  10  -3  -2  401.76   12.70
  10  -3  -2  406.26   13.10
 -10   3   2  378.36   14.90
  10   3  -2  400.06   12.50
 -10   3   2  431.16   12.50
   9  -3  -2  153.28    5.40
   9  -3  -2  153.08    5.90
  -9  -3   2  154.28    5.40
   9  -3  -2  154.08    5.20
   9   3  -2  152.88   12.00
  -9   3   2  154.68    5.00
   9   3  -2  151.38    5.10
  -9   3   2  153.78    7.00
   9   3  -2  152.28    5.80
   8  -3  -2   69.49    2.80
  -8  -3   2   73.99    3.00
  -8  -3   2   65.59    2.90
   8  -3  -2   67.89    3.60
   8  -3  -2   69.99    3.00
   8   3  -2   64.29    3.80
   8   3  -2   69.59    2.70
   8   3  -2   70.69    6.60
  -8   3   2   66.29    2.50
  -8   3   2   58.49    3.90
  -7  -3   2   56.59    2.50
   7  -3  -2   55.99    2.60
   7  -3  -2   58.49    3.30
   7  -3  -2   55.79    2.50
  -7  -3   2   58.79    2.70
  -7   3   2   55.49    2.10
   7   3  -2   53.09    3.90
   7   3  -2   57.69    2.30
  -7   3   2   57.99    3.30
   7   3  -2   55.89    4.50
   6  -3  -2   35.30    2.10
   6  -3  -2   36.00    2.80
  -6  -3   2   35.80    1.90
   6  -3  -2   34.40    2.10
  -6  -3   2   36.70    2.10
  -6   3   2   36.00    1.60
   6   3  -2   37.90    1.70
   6   3  -2   34.80    3.40
  -6   3   2   41.80    2.50
  -5  -3   2   89.69    4.50
   5  -3  -2   90.19    3.60
  -5  -3   2   86.69    4.50
   5  -3  -2   88.19    3.40
  -5  -3   2   67.89   13.00
  -5  -3   2   93.09    3.50
  -5  -3   2   85.09   13.20
  -5  -3   2   87.89    3.30
   5   3  -2   89.99    3.00
  -5   3   2   94.19    3.70
  -5   3   2  110.79   11.40
   5   3  -2   89.59    4.80
   5   3  -2   90.59    4.30
  -5   3   2   86.69    3.60
  -5   3   2   87.29   10.50
  -5   3   2   78.29    3.10
  -5   3   2   95.39    3.60
  -4  -3   2   72.89    3.50
  -4  -3   2   69.79    3.40
  -4  -3   2   61.89    9.30
  -4  -3   2   85.39   10.10
  -4   3   2   72.29    2.70
  -4   3   2   72.29    7.20
   4   3  -2   71.29    2.50
   4   3  -2   68.69    3.50
   4   3  -2   66.39    3.50
  -4   3   2   78.59    7.00
  -4   3   2   75.29    2.70
  -4   3   2   64.39    3.60
  -4   3   2   71.09    2.80
  -3  -3   2    1.50    1.00
  -3  -3   2    0.10    0.80
  -3  -3   2    0.30    6.60
  -3  -3   2   -0.30    5.20
   3   3  -2    1.30    3.00
  -3   3   2    1.40    2.50
  -3   3   2   -0.70    2.30
   3   3  -2    0.90    1.10
   3   3  -2    0.20    0.60
   3   3  -2   -0.70    1.00
   3   3  -2   -0.30    0.90
  -3   3   2    0.50    0.80
  -3   3   2    0.10    0.60
  -2  -3   2  106.49    3.90
  -2  -3   2  110.09    9.60
  -2  -3   2  102.09    3.80
  -2  -3   2  112.69    8.90
   2   3  -2   83.89    9.40
   2   3  -2  109.29    4.00
   2   3  -2  110.39    3.90
   2   3  -2  103.19    4.60
  -1  -3   2  110.99    3.80
  -1  -3   2  114.09    7.90
  -1  -3   2  106.19    8.30
  -1  -3   2  102.49    3.70
   1   3  -2  112.29    3.80
   1   3  -2  107.99    4.00
   1   3  -2  117.49    7.90
   1   3  -2  111.09    3.80
   1   3  -2  104.29    4.10
   0  -3   2  226.58    9.70
   0  -3   2  217.38    6.80
   0  -3   2  207.78    6.70
   0  -3   2  211.28    9.40
   0   3  -2  212.98    7.00
   0   3  -2  214.88    6.80
   0   3  -2  217.58    9.40
   0   3  -2  215.68    6.80
   0   3  -2  210.88    6.90
   1  -3   2   19.00    1.20
  -1  -3  -2   23.10    2.40
  -1  -3  -2   18.20    2.10
   1  -3   2   19.00    3.80
  -1   3  -2   19.70    1.50
  -1   3  -2   19.80    1.20
   1   3   2   19.60    1.20
  -1   3  -2   19.70    1.20
   1   3   2   21.90    3.20
  -1   3  -2   17.30    1.60
   1   3   2   18.50    1.30
  -1   3  -2   19.20    3.60
   1   3   2   18.50    1.00
   1   3   2   18.10    1.30
  -2  -3  -2   -0.10    0.70
   2  -3   2    0.60    0.70
  -2  -3  -2   -0.10    0.70
   2  -3   2    1.00    3.80
  -2  -3  -2    0.10    3.70
   2  -3   2    0.60    0.70
  -2  -3  -2   -5.50    3.80
   2   3   2    1.50    0.70
  -2   3  -2    0.20    0.60
   2   3   2    0.00    0.80
  -2   3  -2    0.70    0.60
  -2   3  -2    0.90    0.90
  -2   3  -2   -0.10    3.10
   2   3   2    0.70    3.20
  -2   3  -2    0.50    0.80
   2   3   2    0.00    0.60
   2   3   2    0.60    1.10
   3  -3   2    4.80    1.00
   3  -3   2    2.30    5.40
  -3  -3  -2    5.40    5.90
  -3  -3  -2   -0.60    4.90
   3  -3   2    2.90    0.90
  -3  -3  -2    4.80    1.00
  -3  -3  -2    3.20    1.00
  -3   3  -2    4.10    0.80
  -3   3  -2    3.30    1.50
   3   3   2    4.40    0.90
   3   3   2    9.10    5.00
  -3   3  -2    4.30    0.70
   3   3   2    5.60    1.00
   3   3   2    4.60    1.10
   3   3   2    5.80    2.00
  -3   3  -2    6.90    4.20
  -3   3  -2    4.50    0.90
  -4  -3  -2   55.59    3.90
   4  -3   2   62.49    3.10
  -4  -3  -2   59.09    8.70
   4  -3   2   66.39    3.00
   4  -3   2   64.69    8.40
  -4  -3  -2   66.09    3.20
   4   3   2   63.69    2.40
  -4   3  -2   76.19    8.80
   4   3   2   68.89    3.30
   4   3   2   64.99    3.40
   4   3   2   62.49    8.60
  -4   3  -2   69.29    3.00
   4   3   2   65.79    3.20
  -4   3  -2   64.79    2.80
  -4   3  -2   71.99    2.90
   5  -3   2   97.79   13.20
  -5  -3  -2  114.59    4.00
   5  -3   2  112.79    4.90
  -5  -3  -2  114.29    4.20
  -5  -3  -2  130.79   17.70
   5  -3   2  111.89    4.50
  -5  -3  -2  109.39    5.20
   5  -3   2  118.79    4.90
  -5  -3  -2  112.69    5.10
  -5  -3  -2  157.18   17.20
  -5   3  -2  113.29    4.50
   5   3   2  121.69    5.00
  -5   3  -2  123.99    4.60
  -5   3  -2  119.19    4.70
  -5   3  -2  144.19   15.40
   5   3   2  116.49   16.30
   5   3   2  118.49    3.90
   5   3   2  114.19    5.10
  -5   3  -2  116.79    3.80
   5   3   2  119.99    5.50
   6  -3   2   82.19    3.70
   6  -3   2   74.79    2.90
  -6  -3  -2   76.09    3.00
  -6  -3  -2   81.19    3.20
   6  -3   2   79.09    3.20
  -6   3  -2   82.39    3.80
  -6   3  -2   74.29    2.70
   6   3   2   79.59    4.40
   6   3   2   80.79    2.80
   7  -3   2   24.90    1.70
  -7  -3  -2   24.30    1.80
   7  -3   2   26.80    2.00
  -7  -3  -2   24.40    2.00
   7  -3   2   26.50    2.80
   7   3   2   20.00    2.90
  -7   3  -2   23.30    1.40
  -7   3  -2   28.70    2.80
   7   3   2   26.20    1.60
   8  -3   2   36.40    3.00
  -8  -3  -2   39.00    2.10
   8  -3   2   34.30    2.00
  -8  -3  -2   28.90    2.20
   8  -3   2   36.70    2.30
  -8   3  -2   30.30    3.60
   8   3   2   37.90    1.90
   8   3   2   40.60    6.00
   8   3   2   38.40    4.20
  -8   3  -2   35.40    1.70
   9  -3   2   -0.20    1.60
   9  -3   2    1.30    1.00
  -9  -3  -2    2.10    1.00
   9  -3   2    0.80    1.30
  -9  -3  -2    1.70    1.30
  -9   3  -2    2.10    0.80
  -9   3  -2    3.40    2.70
   9   3   2   -0.20    2.10
   9   3   2    2.10    1.00
   9   3   2    1.70    5.70
 -10  -3  -2  306.87    9.40
  10  -3   2  299.97    9.90
  10  -3   2  310.47    9.30
  10  -3   2  298.37    9.40
  10   3   2  291.77    9.70
 -10   3  -2  287.47    9.20
  10   3   2  268.77    9.20
 -10   3  -2  268.57   12.60
 -11  -3  -2  379.66   12.00
  11  -3   2  393.76   11.90
  11   3   2  371.86   12.20
  11   3   2  371.66   11.80
 -11   3  -2  388.76   11.80
 -12  -3  -2   33.50    1.90
  12  -3   2   35.20    1.90
  12   3   2   29.10    2.20
 -12   3  -2   34.00    1.60
 -13  -3  -2   23.80    1.50
  13   3   2   24.20    1.90
 -13   3  -2   18.80    1.30
 -14  -3  -2   23.70    1.30
  14   3   2   17.10    2.00
 -14  -4   2   40.00    1.70
 -14  -4   2   42.00    1.60
 -13  -4   2    2.80    0.90
 -13   4   2    2.40    0.60
 -12  -4   2   -0.90    0.70
  12   4  -2   -3.60    1.40
 -12   4   2    0.30    0.60
 -11  -4   2    0.70    0.80
  11  -4  -2   -0.50    0.90
  11  -4  -2   -0.20    0.90
 -11   4   2    1.00    0.70
  11   4  -2    0.60    1.00
  11   4  -2   -0.90    1.40
  10  -4  -2    8.20    1.10
  10  -4  -2   11.20    1.40
  10  -4  -2    8.70    1.70
 -10  -4   2    9.20    1.20
  10   4  -2    9.00    1.50
  10   4  -2    9.50    2.00
 -10   4   2    9.00    1.20
   9  -4  -2   25.80    1.90
   9  -4  -2   27.20    2.90
   9  -4  -2   27.90    2.20
  -9  -4   2   26.30    2.00
  -9   4   2   27.10    3.40
   9   4  -2   26.90    1.80
   9   4  -2   19.20    7.90
  -9   4   2   29.80    1.60
   8  -4  -2  278.67    9.00
  -8  -4   2  275.87    8.90
  -8  -4   2  286.87    9.00
   8  -4  -2  278.27    9.40
  -8   4   2  274.37   10.20
  -8   4   2  278.27    8.60
   8   4  -2  258.47   12.20
   8   4  -2  276.77    8.80
  -7  -4   2  142.19    5.00
   7  -4  -2  141.79    5.00
  -7  -4   2  139.09    4.90
   7  -4  -2  137.59    5.50
   7   4  -2  145.49    8.60
  -7   4   2  134.79    4.60
  -7   4   2  145.99    5.90
   7   4  -2  137.49    4.70
   6  -4  -2  219.58    7.10
  -6  -4   2  230.78    7.20
  -6  -4   2  219.38    7.00
   6  -4  -2  205.98    7.40
  -6   4   2  199.38    6.80
  -6   4   2  215.58    7.60
   6   4  -2  218.88    6.90
   6   4  -2  216.88    8.70
   5  -4  -2  350.56   11.50
   5  -4  -2  356.06   11.30
  -5  -4   2  348.47   11.10
  -5  -4   2  373.66   11.30
  -5   4   2  360.16   11.60
   5   4  -2  364.56   11.10
   5   4  -2  364.46   12.40
   4  -4  -2  154.78    5.40
  -4  -4   2  151.88    5.20
   4  -4  -2  158.18    5.70
  -4  -4   2  160.18    5.40
   4   4  -2  163.98    6.20
   4   4  -2  161.08    5.10
  -4   4   2  163.08    5.40
  -3  -4   2  115.79   15.80
  -3  -4   2  107.19   11.70
  -3  -4   2  106.99    4.60
  -3  -4   2  107.99    4.00
  -3  -4   2  110.09    4.60
   3  -4  -2  105.89    4.00
   3   4  -2  119.69    4.60
   3   4  -2  115.89    4.60
   3   4  -2  116.29    4.60
   3   4  -2  113.19    3.70
  -2  -4   2  167.78   12.80
  -2  -4   2  190.68    6.40
  -2  -4   2  190.68    6.40
  -2  -4   2  184.78   13.20
   2   4  -2  197.58    6.70
   2   4  -2  196.18    6.50
   2   4  -2  202.18    6.50
   2   4  -2  178.38    6.00
  -1  -4   2    5.40    1.00
  -1  -4   2   -2.00    5.10
  -1  -4   2    6.20    1.00
  -1  -4   2    7.50    5.40
   1   4  -2    4.00    1.00
   1   4  -2    7.40    1.00
   1   4  -2    3.80    2.10
   1   4  -2    5.50    0.90
   1   4  -2    3.70    5.20
   0  -4   2   -1.40    3.20
   0  -4   2    9.40    3.30
   0   4  -2    7.60    1.10
   0   4  -2    8.60    0.90
   0   4  -2    9.10    4.50
   0   4  -2    8.00    1.70
   0   4  -2    6.50    0.90
  -1   4  -2   16.70    1.40
  -1   4  -2   17.00    1.60
   1   4   2   17.80    1.30
   1   4   2   16.80    1.90
  -1   4  -2   14.80    2.40
  -1   4  -2   16.80    1.40
  -1   4  -2   26.40    4.40
  -2   4  -2   22.40    1.60
   2   4   2   24.50    2.00
  -2   4  -2   21.40    2.80
  -2   4  -2   22.60    1.70
   2   4   2   23.00    1.80
  -2   4  -2   22.90    1.60
  -2   4  -2   21.00    4.90
   2   4   2   17.20    2.20
   2   4   2   25.50    1.80
  -3  -4  -2   11.40    1.40
  -3  -4  -2   11.20    1.50
  -3  -4  -2   11.70    7.40
   3  -4   2   10.30    1.40
  -3  -4  -2    9.20    7.80
   3  -4   2   11.00    1.20
  -3  -4  -2    9.40    1.40
  -3   4  -2   -0.10    6.50
   3   4   2    9.80    1.40
  -3   4  -2    8.20    1.20
   3   4   2   12.60    8.00
   3   4   2   10.80    1.50
  -3   4  -2    7.80    1.10
   3   4   2   10.00    1.30
   3   4   2   11.30    1.50
  -3   4  -2   10.40    1.50
   4  -4   2  217.88    7.50
  -4  -4  -2  222.38    7.20
  -4  -4  -2  215.48    7.00
  -4   4  -2  219.28    7.50
  -4   4  -2  232.38    7.60
  -4   4  -2  214.18   16.60
   4   4   2  229.48    7.90
   4   4   2  216.78    6.90
  -4   4  -2  224.58    7.60
  -4   4  -2  211.48    7.40
   5  -4   2  136.19    4.80
   5  -4   2  136.29    5.20
   5  -4   2  125.79    4.60
  -5  -4  -2  146.59    4.90
  -5  -4  -2  137.99    4.70
   5   4   2  140.99    4.50
  -5   4  -2  142.59    5.30
   5   4   2  138.79    5.90
  -5   4  -2  133.69    4.50
   6  -4   2  254.07    8.50
   6  -4   2  241.28    8.00
   6  -4   2  251.37    8.30
  -6  -4  -2  256.17    8.10
  -6  -4  -2  269.47    8.30
   6   4   2  252.57    9.70
   6   4   2  261.97    8.00
  -6   4  -2  244.28    7.90
  -6   4  -2  259.77    9.00
   7  -4   2  130.49    5.30
  -7  -4  -2  139.79    4.80
   7  -4   2  132.19    4.50
  -7  -4  -2  136.49    4.60
   7  -4   2  134.19    4.80
  -7   4  -2  128.09    4.40
   7   4   2  130.39    7.10
   7   4   2  131.29    4.50
  -7   4  -2  130.79    5.90
   8  -4   2   13.10    2.00
   8  -4   2   12.60    1.70
  -8  -4  -2    9.90    1.20
  -8  -4  -2   11.70    1.40
   8  -4   2    8.50    1.30
   8   4   2    5.20    4.10
   8   4   2    9.40    1.10
  -8   4  -2    8.40    2.40
  -8   4  -2   11.10    1.30
  -9  -4  -2   68.39    2.90
   9  -4   2   61.99    3.80
   9  -4   2   63.19    2.90
  -9  -4  -2   66.19    3.00
   9  -4   2   62.99    3.00
   9   4   2   63.79    2.80
  -9   4  -2   64.29    6.10
  -9   4  -2   66.09    2.60
  10  -4   2   70.89    3.20
 -10  -4  -2   69.89    3.00
  10  -4   2   68.69    2.90
  10  -4   2   64.29    3.60
  10   4   2   71.69    2.80
 -10   4  -2   71.39    2.70
 -11  -4  -2  153.98    5.10
  11  -4   2  150.88    5.00
  11  -4   2  148.19    5.10
  11   4   2  143.59    5.00
 -11   4  -2  154.28    5.00
  12  -4   2   29.70    1.70
 -12  -4  -2   34.20    1.70
 -12   4  -2   33.90    1.60
 -13  -4  -2  122.29    4.00
 -13   4  -2  119.09    3.90
 -14  -4  -2   28.00    1.40
 -14  -4  -2   24.30    1.10
 -13  -5   2   69.79    2.30
 -13  -5   2   64.99    2.50
 -12  -5   2   65.49    2.80
 -12  -5   2   65.49    2.40
  12  -5  -2   54.39    2.40
 -12   5   2   63.19    2.30
 -11  -5   2   32.60    1.70
  11  -5  -2   30.40    1.70
  11   5  -2   31.10    1.80
 -11   5   2   32.60    1.50
 -10  -5   2   96.49    3.50
  10  -5  -2   96.09    4.10
  10  -5  -2   97.59    3.60
 -10   5   2   99.79    3.30
  10   5  -2   91.29    3.40
   9  -5  -2   52.79    2.70
  -9  -5   2   53.79    2.60
   9  -5  -2   52.79    3.40
   9   5  -2   52.49    2.40
  -9   5   2   55.69    2.10
  -8  -5   2    3.40    1.00
   8  -5  -2    6.10    1.30
   8  -5  -2    4.40    1.70
  -8  -5   2    4.30    1.30
  -8   5   2    1.20    3.20
   8   5  -2    3.60    1.00
   8   5  -2   -5.30    6.00
  -8   5   2    4.90    0.90
   7  -5  -2  336.87   10.60
   7  -5  -2  335.17   11.00
  -7  -5   2  341.87   10.70
  -7  -5   2  346.37   10.50
  -7   5   2  318.17   10.30
   7   5  -2  328.77   10.40
   7   5  -2  329.47   13.30
  -7   5   2  324.47   11.60
   6  -5  -2   31.60    2.20
  -6  -5   2   30.20    2.00
  -6  -5   2   37.20    2.30
   6  -5  -2   35.10    2.70
  -6   5   2   34.70    3.10
   6   5  -2   32.30    4.90
   6   5  -2   33.30    1.80
  -5  -5   2   19.00    1.80
   5  -5  -2   14.00    1.70
   5  -5  -2   14.10    2.30
  -5  -5   2   16.40    1.60
  -5   5   2   18.60    2.20
   5   5  -2   14.80    2.50
   5   5  -2   14.30    1.30
  -4  -5   2   87.19    3.40
  -4  -5   2   86.39    3.80
  -4  -5   2   89.09    3.20
   4  -5  -2   83.39    3.80
   4  -5  -2   84.99    3.40
   4  -5  -2   75.39    3.80
  -4   5   2   83.49    3.40
   4   5  -2   87.79    4.60
   4   5  -2   86.89    3.00
   3  -5  -2   54.69    3.00
  -3  -5   2   56.19    2.60
  -3  -5   2   54.79    2.40
  -3  -5   2   54.19    2.90
   3  -5  -2   53.99    2.90
   3  -5  -2   55.69    2.60
   3   5  -2   54.99    3.40
   3   5  -2   52.89    2.20
  -2  -5   2  106.59    3.90
   2  -5  -2  115.79    4.50
  -2  -5   2  111.29    4.40
   2  -5  -2  116.09    4.20
  -2  -5   2  121.49    4.20
   2  -5  -2  111.69    4.20
   2   5  -2  117.39    4.90
   2   5  -2  107.69    3.80
   1  -5  -2    5.90    1.40
  -1  -5   2    5.70    1.30
   1  -5  -2    4.90    1.20
   1  -5  -2    4.60    1.20
  -1  -5   2    4.90    1.10
   1   5  -2    4.30    1.30
   0  -5   2    1.40    1.20
   0  -5  -2    1.90    1.00
   0  -5  -2   -0.40    1.40
   0  -5  -2    0.40    1.30
   0  -5   2    0.40    1.30
   0  -5   2    0.90    1.30
   0   5  -2    1.70    1.10
   1  -5   2  234.58    8.00
   1  -5   2  232.18    7.80
  -1  -5  -2  247.88    7.80
   1   5   2  236.88    7.90
  -1   5  -2  248.18    8.00
   2  -5   2   69.39    3.00
   2  -5   2   70.79    3.30
  -2  -5  -2   74.09    2.90
  -2  -5  -2   71.39    3.40
  -2   5  -2   70.29    3.20
   2   5   2   69.69    3.30
   3  -5   2  123.69    4.70
  -3  -5  -2  116.09    4.30
  -3  -5  -2  131.89    4.90
   3  -5   2  125.19    4.50
  -3  -5  -2  128.19    4.50
   3   5   2  127.39    5.10
  -3   5  -2  123.19    4.80
   3   5   2  121.69    4.20
   4  -5   2   49.50    2.50
  -4  -5  -2   49.20    2.40
   4  -5   2   49.10    2.90
  -4  -5  -2   49.40    2.30
   4   5   2   48.20    2.10
   4   5   2   43.00    3.50
  -4   5  -2   52.99    3.00
  -5  -5  -2  319.47    9.70
   5  -5   2  305.87   10.00
   5  -5   2  312.97    9.70
  -5  -5  -2  269.57    9.40
   5   5   2  301.87    9.40
  -5   5  -2  289.67    9.40
   5   5   2  296.47   11.00
  -5   5  -2  309.07   10.30
   6  -5   2  167.68    6.30
  -6  -5  -2  170.58    5.70
  -6  -5  -2  176.58    5.90
   6  -5   2  173.18    5.90
  -6   5  -2  166.58    6.80
   6   5   2  161.28    7.90
   6   5   2  168.58    5.60
  -6   5  -2  167.38    5.50
  -7  -5  -2   24.60    1.90
   7  -5   2   29.80    3.20
  -7  -5  -2   28.30    2.10
   7  -5   2   25.80    2.20
   7   5   2   25.00    1.80
  -7   5  -2   21.20    2.80
  -7   5  -2   23.50    1.60
   7   5   2   42.50    6.20
  -8  -5  -2    1.10    1.00
   8  -5   2    0.50    1.80
  -8  -5  -2   -1.30    1.20
   8  -5   2   -0.10    1.10
  -8   5  -2    0.50    0.70
   8   5   2    0.20    0.80
   8   5   2   -3.90    5.90
  -8   5  -2    3.80    3.40
  -9  -5  -2    4.90    1.30
   9  -5   2    6.20    1.80
  -9  -5  -2    6.10    1.00
   9  -5   2    6.80    1.30
   9   5   2    6.10    1.00
  -9   5  -2    7.00    0.80
 -10  -5  -2    2.70    0.80
  10  -5   2    0.30    1.30
  10  -5   2    1.40    0.90
 -10   5  -2    1.70    0.70
  10   5   2    1.00    0.90
  11  -5   2  126.79    4.30
 -11  -5  -2  132.29    4.30
  11  -5   2  128.09    4.80
  11   5   2  120.69    4.30
 -11   5  -2  136.79    4.30
 -12  -5  -2    4.50    0.70
 -12  -5  -2    4.30    1.00
 -12   5  -2    6.80    0.90
 -13  -5  -2   -0.30    0.50
 -13  -5  -2    0.40    0.60
 -12  -6   2   19.40    1.30
 -11  -6   2   49.00    2.10
  11  -6  -2   47.80    2.00
 -11  -6   2   48.20    2.40
 -11   6   2   45.90    1.80
  11   6  -2   41.20    2.10
  10  -6  -2    5.20    1.00
 -10  -6   2    6.10    0.80
 -10  -6   2    6.30    1.20
 -10   6   2    6.10    0.70
  10   6  -2    6.20    0.90
  -9  -6   2    0.90    0.70
  -9  -6   2    2.70    1.20
   9  -6  -2    2.80    1.40
   9  -6  -2    2.50    1.00
  -9   6   2    1.90    0.60
   9   6  -2    1.20    0.80
  -8  -6   2  101.29    3.70
   8  -6  -2  103.59    4.60
  -8  -6   2   99.89    3.90
   8  -6  -2  100.99    4.00
  -8  -6   2  104.99    4.50
   8   6  -2  101.69    3.70
  -8   6   2  101.89    3.50
   7  -6  -2   29.70    3.00
  -7  -6   2   22.20    2.20
  -7  -6   2   28.30    2.80
  -7  -6   2   23.20    1.80
   7  -6  -2   25.10    2.20
  -7   6   2   26.70    1.60
   7   6  -2   27.10    1.70
  -6  -6   2   18.30    2.60
   6  -6  -2   19.70    2.00
  -6  -6   2   24.80    2.10
  -6  -6   2   21.40    1.70
   6  -6  -2   21.30    2.60
  -6   6   2   13.20    3.00
   6   6  -2   19.90    1.70
   6   6  -2   19.10    4.40
  -5  -6   2    3.20    1.40
   5  -6  -2    5.00    1.50
   5  -6  -2    3.70    1.20
  -5  -6   2    4.10    1.30
  -5  -6   2    3.90    0.90
   5   6  -2    2.70    3.30
  -5   6   2    0.60    2.20
   5   6  -2    3.30    0.90
   4  -6  -2   21.40    2.40
   4  -6  -2   17.10    3.10
  -4  -6   2   19.50    2.00
   4  -6  -2   20.30    2.00
  -4  -6   2   20.10    2.50
  -4  -6   2   17.00    1.60
   4   6  -2   15.90    2.90
   4   6  -2   17.60    1.50
  -3  -6   2   66.19    3.50
   3  -6  -2   68.99    3.00
   3  -6  -2   67.09    3.30
  -3  -6   2   56.79    2.70
   3  -6  -2   64.69    3.10
  -3  -6   2   66.39    3.00
   3   6  -2   67.19    2.60
   3   6  -2   64.59    4.90
  -2  -6   2   13.00    2.30
   2  -6  -2   13.10    1.60
   2  -6  -2   14.80    1.90
   2  -6  -2   14.50    1.80
  -2  -6   2   12.90    1.80
   2   6  -2   13.30    2.10
   2   6  -2   11.00    1.50
   1  -6  -2   11.60    1.40
   1  -6  -2    9.70    1.30
  -1  -6   2    7.80    1.40
  -1  -6   2    9.00    1.30
  -1  -6   2   10.90    2.20
   1  -6  -2   14.10    2.30
   1   6  -2   11.30    2.00
   0  -6  -2    3.10    1.40
   0  -6   2    1.30    1.30
   0  -6   2   -2.40    1.20
   0  -6   2    1.30    1.20
   0  -6  -2    0.80    1.30
   0  -6  -2    0.90    1.00
   1  -6   2   47.20    2.90
   1  -6   2   54.49    3.10
  -1  -6  -2   53.29    2.60
  -1  -6  -2   54.89    3.10
   1  -6   2   45.80    2.70
  -1   6  -2   58.49    3.30
   1   6   2   54.79    3.30
   2  -6   2    5.20    1.20
  -2  -6  -2    4.80    1.40
  -2  -6  -2    3.80    1.10
   2  -6   2    4.60    1.40
  -2   6  -2    3.00    1.60
   2   6   2    4.90    1.90
  -3  -6  -2   10.90    1.70
  -3  -6  -2   10.30    1.30
   3  -6   2   13.20    2.20
   3  -6   2   11.10    1.40
   3   6   2   11.50    1.20
   3   6   2   10.40    2.20
  -3   6  -2   13.30    1.80
  -4  -6  -2   52.39    2.60
  -4  -6  -2   50.39    3.20
   4  -6   2   49.50    3.10
   4  -6   2   50.99    2.70
  -4   6  -2   51.89    3.80
   4   6   2   44.10    4.70
   4   6   2   49.40    2.30
  -5  -6  -2   -1.20    1.00
   5  -6   2   -1.00    1.10
   5  -6   2    2.80    1.50
  -5  -6  -2    2.10    1.20
  -5  -6  -2   -1.40    1.40
  -5   6  -2    2.60    2.30
   5   6   2   -3.60    3.30
   5   6   2    0.50    0.90
  -6  -6  -2   14.20    1.70
  -6  -6  -2   17.70    1.90
   6  -6   2   17.30    2.70
  -6  -6  -2   14.90    2.50
   6  -6   2   13.80    2.00
  -6   6  -2   11.80    3.00
   6   6   2    9.00    4.40
   6   6   2   11.90    1.70
  -6   6  -2   15.80    1.60
  -7  -6  -2  106.99    3.90
  -7  -6  -2  114.59    4.30
   7  -6   2  114.89    5.10
  -7  -6  -2  111.29    4.80
   7  -6   2  106.69    4.30
  -7   6  -2  112.89    3.80
   7   6   2  112.19    3.90
   8  -6   2   54.19    3.60
  -8  -6  -2   46.30    2.60
   8  -6   2   48.70    2.60
  -8  -6  -2   49.30    2.30
  -8  -6  -2   48.80    3.20
  -8   6  -2   49.50    2.00
   8   6   2   49.00    2.20
  -9  -6  -2   67.69    3.20
   9  -6   2   64.89    3.50
  -9  -6  -2   63.89    2.50
   9  -6   2   64.19    2.70
  -9  -6  -2   62.69    2.70
  -9   6  -2   63.49    2.40
   9   6   2   58.79    2.60
  10  -6   2   34.40    2.40
 -10  -6  -2   38.60    1.70
 -10  -6  -2   41.20    2.30
  10  -6   2   39.00    1.90
  10   6   2   37.30    1.80
 -10   6  -2   38.30    1.70
 -11  -6  -2   17.70    1.70
  11  -6   2   17.60    1.20
 -11  -6  -2   17.30    1.10
  11   6   2   14.10    1.30
 -11   6  -2   17.80    1.10
 -12  -6  -2    1.20    0.70
  11  -7  -2    5.40    0.70
 -11  -7   2    6.60    1.00
 -10  -7   2   40.80    2.00
  10  -7  -2   38.40    1.80
  10   7  -2   34.60    1.70
 -10   7   2   41.50    2.40
   9  -7  -2    0.50    0.80
   9  -7  -2   -0.60    1.20
  -9  -7   2    0.80    1.00
  -9   7   2    0.10    0.80
   9   7  -2   -0.80    0.70
   8  -7  -2   26.50    3.50
  -8  -7   2   20.70    2.00
   8  -7  -2   21.20    1.60
  -8   7   2   15.20    1.60
   8   7  -2   19.60    1.40
   7  -7  -2   14.20    1.70
  -7  -7   2   14.40    2.10
   7  -7  -2   14.70    2.40
  -7  -7   2   12.50    1.50
   7   7  -2   15.20    1.40
  -6  -7   2   35.10    2.40
   6  -7  -2   36.00    2.40
  -6  -7   2   35.30    2.80
   6  -7  -2   39.60    3.20
   6   7  -2   35.20    1.80
   5  -7  -2   10.20    1.40
   5  -7  -2   10.40    1.70
  -5  -7   2    9.90    1.70
   5   7  -2    9.80    1.20
  -4  -7   2   69.09    3.20
   4  -7  -2   64.09    3.50
  -4  -7   2   66.39    3.60
   4  -7  -2   66.49    3.10
   4   7  -2   66.59    2.60
  -3  -7   2    1.50    1.20
   3  -7  -2    1.10    1.20
   3  -7  -2    1.20    1.50
   3  -7  -2    0.60    1.40
  -3  -7   2   -0.20    1.30
   3   7  -2    0.70    1.00
   3   7  -2    7.40    4.20
   2  -7  -2   68.49    3.00
   2  -7  -2   63.89    3.30
  -2  -7   2   68.09    3.00
  -2  -7   2   64.99    3.50
   2  -7  -2   60.39    3.00
   2   7  -2   70.09    6.40
   2   7  -2   61.29    2.70
  -1  -7   2    0.10    1.20
   1  -7  -2    2.00    1.30
  -1  -7   2   -1.90    1.30
   1  -7  -2   -1.40    1.30
   1  -7  -2   -1.10    1.20
   1   7  -2   -0.30    3.00
   1   7  -2   -0.40    1.20
   0  -7   2  300.77    9.90
   0  -7  -2  321.47   10.30
   0  -7   2  308.77    9.90
   0  -7   2  321.37   10.30
   0  -7  -2  304.87    9.90
   0  -7  -2  297.57   10.00
   0   7  -2  303.67   11.10
   1  -7   2  119.19    4.80
   1  -7   2  108.49    4.50
   1  -7   2  117.89    4.40
  -1  -7  -2  113.39    4.40
  -1  -7  -2  120.39    4.80
  -1   7  -2  105.09    6.00
  -2  -7  -2    5.90    1.30
   2  -7   2    4.50    1.40
   2  -7   2    5.70    1.20
  -2  -7  -2    5.30    1.50
   2   7   2    3.30    3.60
  -2   7  -2    2.40    3.10
  -3  -7  -2   -0.10    1.30
   3  -7   2    1.20    1.10
   3  -7   2   -0.20    1.40
  -3  -7  -2    0.40    1.20
  -3   7  -2   -2.50    3.40
   3   7   2    1.30    1.20
   3   7   2    1.80    4.30
   4  -7   2   23.10    2.60
  -4  -7  -2   19.30    2.50
  -4  -7  -2   20.20    2.00
   4  -7   2   19.20    2.20
   4   7   2   18.30    1.50
  -5  -7  -2   66.39    3.10
   5  -7   2   71.09    3.70
   5  -7   2   69.49    3.20
  -5  -7  -2   65.19    3.60
   5   7   2   66.19    2.60
  -5   7  -2   70.19    3.20
   6  -7   2  317.67   10.40
  -6  -7  -2  306.37   10.40
   6  -7   2  309.37   10.00
  -6  -7  -2  307.97   10.00
   6   7   2  313.07    9.70
  -6   7  -2  315.07    9.70
  -7  -7  -2    1.40    1.30
   7  -7   2    4.70    1.60
   7  -7   2    2.00    1.10
   7   7   2    3.40    0.90
  -7   7  -2    2.40    0.80
  -8  -7  -2  302.97    9.80
   8  -7   2  303.47    9.50
   8  -7   2  306.97    9.90
  -8  -7  -2  292.27    9.50
  -8   7  -2  292.37    9.20
   8   7   2  299.07    9.40
  -9  -7  -2    5.20    1.10
   9  -7   2    4.20    1.00
   9  -7   2    3.30    1.20
  -9  -7  -2    3.60    0.90
   9   7   2    3.80    0.80
  -9   7  -2    2.80    0.70
  10  -7   2   18.80    1.70
  10  -7   2   20.40    1.30
 -10  -7  -2   21.10    1.60
 -10   7  -2   20.40    1.10
  10   7   2   20.10    1.20
 -11  -7  -2    9.50    1.10
  -9  -8   2   65.59    2.50
   9  -8  -2   65.19    2.30
   8  -8  -2   84.79    3.00
   8  -8  -2   79.19    3.30
  -8  -8   2   82.19    3.20
   8   8  -2   77.39    2.80
  -7  -8   2    3.80    1.00
   7  -8  -2    1.70    0.80
   7  -8  -2    1.50    1.30
   7   8  -2    3.00    0.70
  -6  -8   2  359.36   11.30
   6  -8  -2  352.96   11.20
  -6  -8   2  327.87   10.90
   6  -8  -2  352.66   10.90
   6   8  -2  358.26   10.80
   5  -8  -2    0.80    2.20
  -5  -8   2    0.10    1.10
   5  -8  -2   -0.10    0.90
  -5  -8   2    1.30    1.20
   5   8  -2   -0.80    0.70
   4  -8  -2    4.20    1.50
   4  -8  -2    2.20    1.10
  -4  -8   2    2.10    1.20
   4   8  -2    2.20    0.70
   3  -8  -2    6.10    1.20
   3  -8  -2    8.30    1.40
  -3  -8   2    5.40    1.40
   3   8  -2    7.90    0.90
   2  -8  -2    2.20    1.20
   2  -8  -2    0.30    1.40
  -2  -8   2    3.30    1.30
  -2  -8   2    1.20    1.40
   2  -8  -2   -0.60    1.30
   2   8  -2    0.70    0.90
   1  -8  -2    9.00    1.40
  -1  -8   2    7.00    1.60
  -1  -8   2    9.40    1.50
   1  -8  -2    4.80    1.40
   1  -8  -2    8.20    1.50
   1   8  -2    8.40    1.10
   0  -8  -2   47.30    3.00
   0  -8  -2   44.90    2.50
   0  -8   2   48.20    3.10
   0  -8   2   42.90    2.60
   1  -8   2   31.50    2.70
  -1  -8  -2   31.10    2.20
  -1  -8  -2   30.80    2.70
   1  -8   2   30.90    2.20
   2  -8   2   59.89    3.30
   2  -8   2   58.39    2.70
  -2  -8  -2   57.69    3.20
  -2  -8  -2   54.99    2.80
  -3  -8  -2   29.70    2.50
  -3  -8  -2   32.00    2.00
   3  -8   2   32.20    2.00
   3  -8   2   32.00    2.60
   3   8   2   26.30    1.90
   4  -8   2    6.60    1.10
  -4  -8  -2    6.30    1.30
   4  -8   2    8.30    1.50
  -4  -8  -2   10.30    1.60
   4   8   2    7.60    0.90
   5  -8   2    2.90    1.00
  -5  -8  -2    5.90    1.20
   5  -8   2    5.20    1.40
  -5  -8  -2    1.40    1.20
   5   8   2    2.70    0.80
   6  -8   2   34.80    2.00
  -6  -8  -2   36.40    2.30
   6  -8   2   39.50    2.70
  -6  -8  -2   37.30    2.00
   6   8   2   31.70    1.70
  -7  -8  -2   95.39    3.50
   7  -8   2   98.29    4.00
   7  -8   2   98.89    3.40
  -7  -8  -2   98.99    3.70
  -7   8  -2   87.69    3.80
   7   8   2   92.69    3.30
  -8  -8  -2    0.00    0.70
   8  -8   2    0.80    0.80
  -8  -8  -2   -0.30    0.90
   8  -8   2   -0.60    1.00
   8   8   2   -0.40    0.70
   9  -8   2    0.70    0.60
   9  -8   2   -1.50    0.70
  -7  -9   2  113.99    3.70
   7  -9  -2  107.49    3.60
   6  -9  -2   48.80    2.00
   6  -9  -2   48.10    2.30
  -6  -9   2   45.00    2.10
   6   9  -2   45.10    1.80
   5  -9  -2    5.00    1.20
   5  -9  -2    1.10    0.90
  -5  -9   2    4.20    1.00
   5   9  -2    2.50    0.70
  -4  -9   2   95.79    3.70
   4  -9  -2   96.29    3.80
   4  -9  -2   87.29    3.30
   4   9  -2   92.49    3.10
   3  -9  -2   23.00    1.90
   3  -9  -2   31.40    2.30
  -3  -9   2   27.20    1.70
  -3  -9   2   31.50    2.10
   3   9  -2   27.70    1.60
  -2  -9   2   21.50    2.00
   2  -9  -2   21.30    2.10
  -2  -9   2   18.40    1.60
   2   9  -2   19.90    1.60
   1  -9  -2   98.09    3.90
  -1  -9   2   91.89    3.70
   0  -9  -2   57.69    2.60
   0  -9   2   65.09    2.90
   1  -9   2  139.29    4.90
  -1  -9  -2  141.79    5.90
  -1  -9  -2  125.69    4.60
  -2  -9  -2   33.70    1.90
   2  -9   2   38.10    2.40
   2  -9   2   25.90    2.20
  -2  -9  -2   34.40    2.40
   3  -9   2    2.30    1.10
   3  -9   2   -1.20    1.00
  -3  -9  -2    2.30    1.10
  -3  -9  -2    0.80    1.10
  -4  -9  -2   70.09    2.70
   4  -9   2   73.99    3.20
   4  -9   2   67.99    2.70
  -4  -9  -2   75.09    3.50
   4   9   2   62.49    2.80
  -5  -9  -2    4.50    1.70
   5  -9   2    4.20    0.90
   5  -9   2    6.40    1.20
  -5  -9  -2    5.60    1.00
   5   9   2    4.00    0.90
   6  -9   2   26.20    1.80
  -6  -9  -2   24.10    1.60
  -6  -9  -2   19.50    1.20
   6  -9   2   22.30    1.30
   7  -9   2   29.20    1.60
   7  -9   2   25.80    1.30
  -3 -10   2   11.50    1.10
  -2 -10   2   32.10    1.70
  -1 -10   2    2.50    0.80
   0 -10   2   21.40    1.50
   0 -10  -2   17.00    2.00
   1 -10   2    1.30    0.80
   2 -10   2   33.20    1.80
  15   0  -3    1.00    0.60
  14   0  -3   -1.00    0.80
 -13   0   3    0.90    1.00
  13   0  -3    1.00    0.90
 -12   0   3   -1.00    1.10
 -12   0   3    0.20    0.70
 -11   0   3    9.80    1.20
  11   0  -3   10.00    1.40
 -11   0   3    9.40    1.50
 -10   0   3   -1.60    4.50
 -10   0   3   -0.10    1.30
  10   0  -3    0.70    1.10
 -10   0   3    0.20    0.60
   9   0  -3 1662.83   49.00
  -9   0   3 1666.53   48.80
  -9   0   3 1586.74   49.10
  -9   0   3 1595.14   50.59
  -8   0   3   -0.50    1.70
  -8   0   3    0.00    0.50
   8   0  -3    0.70    0.90
  -8   0   3    2.20    1.10
  -7   0   3  347.27   25.30
   7   0  -3  364.76   11.60
   7   0  -3  372.26   12.90
   7   0  -3  347.07   13.00
   7   0  -3  365.56   13.10
  -7   0   3  365.26   12.90
  -7   0   3  389.76   28.60
  -7   0   3  394.46   11.40
  -7   0   3  357.66   12.60
  -7   0   3  414.66   13.80
  -6   0   3    0.70    6.30
   6   0  -3    0.40    1.70
  -6   0   3    1.80    1.40
  -6   0   3   -1.50    1.00
   6   0  -3  -18.50    7.40
   6   0  -3    2.00    1.50
  -6   0   3    4.50    9.50
  -6   0   3    0.10    0.50
   6   0  -3   -0.90    1.60
  -6   0   3   -0.60    1.20
   5   0  -3  850.51   26.30
  -5   0   3  854.31   26.30
  -5   0   3  856.91   25.70
  -5   0   3  834.02   31.10
  -5   0   3  868.31   26.30
   5   0  -3  855.11   26.40
   5   0  -3  840.02   30.90
  -5   0   3  852.11   31.50
  -5   0   3  859.71   26.40
   5   0  -3  880.91   26.30
   4   0  -3   -0.40    1.00
  -4   0   3   -1.50    3.90
   4   0  -3    0.20    0.90
  -4   0   3   -0.10    0.80
  -4   0   3    0.80    0.80
  -4   0   3    4.30    5.00
  -4   0   3    0.20    0.70
   4   0  -3   -0.10    0.80
  -3   0   3   65.89    3.30
  -3   0   3   67.79    2.80
   3   0  -3   68.09    2.60
  -3   0   3   66.69    2.70
  -3   0   3   69.69    8.20
  -3   0   3   72.79    7.80
   3   0  -3   67.29    8.00
  -3   0   3   71.29    2.70
   3   0  -3   65.29    2.80
  -2   0   3    2.30    4.20
   2   0  -3   -0.90    0.60
  -2   0   3   -1.50    0.80
  -2   0   3   -1.10    2.90
   2   0  -3   -0.80    0.70
   2   0  -3   -1.20    0.60
  -2   0   3   -0.90    0.70
  -2   0   3   -1.00    0.60
  -2   0   3   -0.60    0.70
   2   0  -3    2.40    4.20
  -1   0   3   65.79    2.60
  -1   0   3   65.69    2.50
   1   0  -3   62.09    2.50
   1   0  -3   67.89    4.90
  -1   0   3   69.49    2.40
  -1   0   3   78.09    5.90
  -1   0   3   65.79    2.50
   1   0  -3   66.49    2.40
   1   0  -3   67.09    2.40
   1   0  -3   69.79    2.50
   0   0  -3    0.10    0.50
   0   0   3    1.70    3.10
   0   0  -3    0.00    0.50
   0   0   3   -0.50    0.50
   0   0   3   -0.20    0.50
   0   0  -3   -2.40    3.10
   0   0   3   -0.20    0.40
   0   0  -3   -0.30    0.50
   0   0  -3    0.50    0.50
   0   0   3    0.10    0.50
  -1   0  -3 1524.35   44.70
   1   0   3 1514.55   44.80
   1   0   3 1562.84   44.70
  -1   0  -3 1510.45   44.70
  -1   0  -3 1470.15   44.70
   1   0   3 1511.15   46.60
   1   0   3 1422.66   44.80
   1   0   3 1499.05   44.70
  -1   0  -3 1467.25   46.40
  -1   0  -3 1422.16   44.80
   2   0   3    1.60    3.40
  -2   0  -3   -0.30    0.70
  -2   0  -3   -0.10    0.70
   2   0   3    0.20    0.80
  -2   0  -3    2.20    3.20
   2   0   3   -0.50    0.60
   2   0   3   -0.20    0.70
  -2   0  -3    0.30    0.60
   2   0   3    0.10    1.00
  -2   0  -3    0.30    0.90
   3   0   3   99.59    9.20
  -3   0  -3   99.89    8.80
   3   0   3   90.99    3.70
   3   0   3   94.39    3.50
  -3   0  -3   91.09    3.50
  -3   0  -3   91.99    3.40
  -3   0  -3   93.59    3.40
   3   0   3   92.69    3.50
  -4   0  -3   -1.50    0.80
  -4   0  -3   -0.50    0.80
   4   0   3   -1.50    0.90
  -4   0  -3   -0.40    0.90
   4   0   3   -0.30    1.10
  -4   0  -3   -3.00    4.10
   5   0   3  241.58    8.50
  -5   0  -3  237.18    8.00
   5   0   3  245.08   14.20
   5   0   3  243.38    8.20
  -5   0  -3  234.68    8.20
  -5   0  -3  241.38    7.40
   5   0   3  238.78    7.40
  -5   0  -3  236.38   13.70
   5   0   3  237.28    8.20
  -5   0  -3  239.48    8.10
   6   0   3   -0.20    1.70
   6   0   3    1.00    0.70
   6   0   3   -1.60    1.80
  -6   0  -3    4.80    7.30
  -6   0  -3   -0.30    1.50
   6   0   3   -0.40    1.80
  -6   0  -3   -0.30    1.30
  -6   0  -3    0.10    0.50
  -6   0  -3   -0.10    1.40
   6   0   3    3.80   11.80
  -7   0  -3   18.90    2.20
   7   0   3   16.60    1.80
  -7   0  -3   19.40    1.20
  -7   0  -3   21.10    3.00
   7   0   3   17.30    3.60
   7   0   3   13.60    2.80
   7   0   3   18.60    1.40
  -7   0  -3   16.40   16.90
  -7   0  -3   18.90    2.40
   7   0   3   13.90    3.20
   7   0   3   12.60   20.70
  -7   0  -3   18.90    2.70
   8   0   3   -0.60    0.90
  -8   0  -3    0.00    1.10
  -8   0  -3    0.10    0.60
  -8   0  -3    2.30    2.30
   8   0   3   -0.30    1.40
  -9   0  -3  581.44   20.40
  -9   0  -3  616.04   18.00
  -9   0  -3  564.94   18.30
   9   0   3  610.44   18.30
 -10   0  -3   -1.20    1.10
 -10   0  -3   -0.30    0.70
  10   0   3    0.40    1.10
  11   0   3  233.38    7.70
 -11   0  -3  231.98    7.60
 -11   0  -3  221.48    7.20
  12   0   3    0.90    1.30
 -12   0  -3   -1.20    0.80
  13   0   3   -1.00    1.00
 -13   0  -3   -0.10    0.90
  14   0   3   -1.30    0.80
 -14   0  -3    0.30    1.00
  15   0   3   -1.00    0.60
  15  -1  -3    4.00    0.60
  15   1  -3    4.00    0.70
 -14  -1   3   22.50    1.50
  14  -1  -3   21.50    1.50
  14   1  -3   22.70    1.60
 -13  -1   3   34.70    1.80
  13  -1  -3   35.00    1.90
  13   1  -3   35.10    2.00
 -13   1   3   32.80    1.60
 -12  -1   3   28.40    2.10
  12   1  -3   36.80    2.40
 -12   1   3   34.90    1.60
  11  -1  -3    0.90    1.20
 -11  -1   3    2.20    0.90
 -11  -1   3   -1.20    1.10
 -11   1   3    1.70    0.70
  11   1  -3    0.20    1.30
 -10  -1   3    3.10    1.10
  10  -1  -3    1.60    1.10
 -10  -1   3    0.80    0.70
  10   1  -3    2.50    1.20
 -10   1   3   -0.70    3.40
 -10   1   3    2.60    0.70
  -9  -1   3   22.20    1.40
  -9  -1   3   20.80    2.00
   9  -1  -3   23.20    2.00
  -9  -1   3   16.50    4.10
  -9   1   3   22.50    1.40
  -9   1   3   20.80    2.80
   9   1  -3   25.10    2.10
  -8  -1   3  262.37    8.00
   8  -1  -3  255.67    8.20
  -8  -1   3  255.57   10.00
  -8  -1   3  248.18    8.30
  -8   1   3  258.37    9.40
   8   1  -3  265.17    8.10
  -8   1   3  266.07    8.10
   8   1  -3  243.18   11.50
   8   1  -3  266.27    8.40
  -7  -1   3  208.48    6.10
   7  -1  -3  193.38    6.30
  -7  -1   3  186.48    8.20
  -7  -1   3  194.08    6.40
  -7  -1   3  149.69   21.10
  -7  -1   3  201.48    7.60
  -7  -1   3  187.68    7.90
  -7  -1   3  164.18   20.50
   7  -1  -3  203.78    6.80
   7   1  -3  188.38    6.40
  -7   1   3  192.28    8.00
  -7   1   3  161.08   16.10
  -7   1   3  205.38    7.20
  -7   1   3  200.78   20.00
   7   1  -3  200.78    6.10
   7   1  -3  206.98    8.00
  -7   1   3  182.28    7.40
   7   1  -3  183.28    8.50
  -7   1   3  204.18    6.10
   7   1  -3  183.18    8.30
  -6  -1   3   12.40    1.00
  -6  -1   3    9.00    7.50
   6  -1  -3   12.60    1.80
  -6  -1   3   13.20    1.70
  -6  -1   3   13.10    8.30
  -6  -1   3   16.20    1.90
   6  -1  -3   10.80    1.90
  -6  -1   3   13.80    2.00
   6   1  -3   14.20    2.10
  -6   1   3   15.40    1.80
  -6   1   3   12.50    1.50
   6   1  -3   14.40    2.20
  -6   1   3    9.60    7.20
   6   1  -3   11.70    2.10
   6   1  -3   14.50    1.10
  -6   1   3   13.90    1.80
  -6   1   3    7.20    8.00
  -6   1   3   13.60    0.90
   5  -1  -3  106.99    4.10
   5  -1  -3  111.09    4.20
  -5  -1   3  103.99    3.40
  -5  -1   3  105.09    4.30
   5  -1  -3  104.39    4.40
  -5  -1   3  105.09    4.30
  -5  -1   3   98.09    9.70
  -5  -1   3  105.29    4.20
  -5  -1   3   99.69   12.90
   5   1  -3  103.79    4.30
  -5   1   3  107.89    4.10
  -5   1   3  104.39    4.10
   5   1  -3  108.09    4.60
  -5   1   3  105.69   11.50
  -5   1   3  106.99    4.00
   5   1  -3  108.19    3.50
   5   1  -3   91.39   10.30
  -5   1   3  107.89    9.90
  -5   1   3  102.09    3.40
   5   1  -3  106.69    4.40
  -4  -1   3   34.70    2.20
  -4  -1   3   35.50    2.20
   4  -1  -3   36.10    2.00
  -4  -1   3   35.90    2.40
  -4  -1   3   33.70    5.80
  -4  -1   3   35.00    8.40
  -4   1   3   36.20    1.90
   4   1  -3   35.50    2.40
  -4   1   3   37.50    2.00
  -4   1   3   33.70    5.50
  -4   1   3   33.80    3.10
   4   1  -3   34.50    2.20
  -4   1   3   33.70    2.00
  -4   1   3   35.70    5.90
   4   1  -3   37.20    2.20
  -3  -1   3 1730.93   50.39
   3  -1  -3 1701.83   50.19
  -3  -1   3 1639.34   50.39
  -3  -1   3 1697.93   50.29
  -3  -1   3 1597.64   53.69
  -3  -1   3 1652.23   53.69
  -3   1   3 1700.83   52.79
  -3   1   3 1636.94   52.69
   3   1  -3 1704.13   50.49
   3   1  -3 1676.33   50.29
  -3   1   3 1711.73   50.19
   3   1  -3 1607.74   53.39
  -3   1   3 1718.33   50.29
  -3   1   3 1680.13   50.29
  -3   1   3 1638.04   50.49
  -2  -1   3 2143.39   62.29
   2  -1  -3 2110.79   62.09
  -2  -1   3 1993.20   62.29
  -2  -1   3 2114.39   62.29
   2  -1  -3 2080.59   62.09
   2  -1  -3 2050.69   63.69
  -2  -1   3 2094.49   64.89
  -2  -1   3 2095.79   64.79
   2   1  -3 1970.00   64.79
   2   1  -3 2032.90   62.19
   2   1  -3 2044.30   62.39
   2   1  -3 1900.41   62.39
  -2   1   3 2097.69   63.99
  -2   1   3 2244.18   62.19
   2   1  -3 2078.29   62.29
  -2   1   3 2131.19   62.09
  -2   1   3 2176.58   63.99
  -2   1   3 2029.90   62.19
  -2   1   3 2087.49   62.19
  -1  -1   3  968.50   28.10
  -1  -1   3  924.01   28.10
   1  -1  -3  917.51   29.30
  -1  -1   3  884.31   30.30
   1  -1  -3  917.31   27.90
   1  -1  -3  890.41   27.90
  -1  -1   3  938.81   28.00
  -1   1   3  929.81   28.00
  -1   1   3  934.91   27.90
  -1   1   3  943.31   29.40
   1   1  -3  958.60   28.00
   1   1  -3  897.11   28.20
   1   1  -3  930.21   30.50
   1   1  -3  975.00   28.10
  -1   1   3  965.00   27.90
  -1   1   3  914.91   27.90
   0  -1   3 1563.24   47.90
   0  -1   3 1591.44   46.20
   0  -1  -3 1548.35   47.30
   0  -1  -3 1547.95   46.10
   0  -1   3 1560.24   46.20
   0  -1   3 1575.24   46.20
   0  -1  -3 1562.84   46.10
   0  -1   3 1391.76   46.30
   0   1   3 1540.65   46.10
   0   1   3 1609.94   47.40
   0   1  -3 1543.25   46.20
   0   1  -3 1541.55   46.20
   0   1  -3 1551.94   46.30
   0   1  -3 1526.35   46.20
   0   1   3 1376.16   46.10
   0   1  -3 1546.75   48.20
   0   1   3 1602.04   46.10
   0   1   3 1555.44   46.10
   1  -1   3 4243.18  125.19
  -1  -1  -3 4115.99  124.79
  -1  -1  -3 3779.42  123.29
   1   1   3 4263.97  123.39
  -1   1  -3 4275.57  125.39
   1   1   3 4334.77  124.99
  -1   1  -3 3929.51  123.49
   2  -1   3  889.21   26.10
   2  -1   3  872.01   26.20
  -2  -1  -3  854.01   26.00
   2  -1   3  894.21   28.60
   2  -1   3  872.81   26.10
  -2  -1  -3  875.41   26.00
  -2  -1  -3  862.61   28.60
   2   1   3  864.71   28.80
  -2   1  -3  833.02   28.40
   2   1   3  858.21   26.20
   2   1   3  878.31   26.10
  -2   1  -3  868.91   26.10
   2   1   3  830.22   26.20
   2   1   3  853.61   26.10
  -2   1  -3  808.92   26.30
  -2   1  -3  893.71   26.10
  -2   1  -3  860.31   26.20
  -3  -1  -3  291.97    9.20
   3  -1   3  305.07    9.30
  -3  -1  -3  290.77    9.40
  -3  -1  -3  303.77   13.50
  -3  -1  -3  290.67    9.30
   3  -1   3  299.27   13.80
   3  -1   3  293.57    9.20
   3  -1   3  294.27    9.40
  -3   1  -3  284.77   12.50
   3   1   3  295.57    9.30
   3   1   3  289.37    9.20
  -3   1  -3  281.57    9.30
  -3   1  -3  291.67    9.20
  -3   1  -3  257.67    9.60
   3   1   3  289.57   12.80
  -3   1  -3  304.17    9.20
   3   1   3  294.77    9.40
   4  -1   3  301.37    9.70
  -4  -1  -3  302.57    9.70
   4  -1   3  307.47    9.90
   4  -1   3  312.17    9.80
   4  -1   3  312.17   15.40
  -4  -1  -3  297.17    9.80
  -4  -1  -3  294.37   15.20
  -4  -1  -3  309.97    9.80
   4   1   3  307.67   14.40
  -4   1  -3  278.37    9.20
  -4   1  -3  311.47    9.70
   4   1   3  287.87    9.20
   4   1   3  303.57    9.80
   4   1   3  306.77    9.80
   4   1   3  296.17   10.00
  -4   1  -3  319.47   15.30
  -4   1  -3  304.07    9.70
  -4   1  -3  302.37    9.80
  -5  -1  -3  801.62   25.10
  -5  -1  -3  779.52   24.40
  -5  -1  -3  813.32   25.10
   5  -1   3  793.02   25.20
  -5  -1  -3  808.92   30.40
   5  -1   3  807.72   31.40
  -5  -1  -3  808.62   25.00
   5  -1   3  815.72   25.00
   5  -1   3  791.52   25.00
   5   1   3  820.12   32.00
   5   1   3  823.32   25.10
  -5   1  -3  832.02   25.10
   5   1   3  867.61   25.40
  -5   1  -3  805.92   24.40
  -5   1  -3  809.02   25.00
  -5   1  -3  790.02   31.00
   5   1   3  828.42   24.40
   5   1   3  818.22   25.20
  -5   1  -3  802.42   25.00
   6  -1   3    9.50    9.40
  -6  -1  -3    5.70    0.70
  -6  -1  -3    6.10    1.80
  -6  -1  -3    5.60    1.70
   6  -1   3    4.90    2.10
   6  -1   3    4.80    2.30
   6  -1   3    4.10    2.00
  -6  -1  -3    5.60    1.80
   6  -1   3    5.20    1.80
  -6  -1  -3    0.60   10.60
   6   1   3    5.40   12.10
   6   1   3    4.70    2.10
  -6   1  -3    5.60    1.30
  -6   1  -3    4.10   10.70
  -6   1  -3    5.40    0.60
  -6   1  -3    2.00    1.70
  -6   1  -3    4.70    1.50
   6   1   3    4.30    1.90
   6   1   3    6.30    1.80
   6   1   3    6.30    0.70
  -7  -1  -3   26.30    1.50
   7  -1   3   31.50    1.90
  -7  -1  -3   -2.60   18.20
   7  -1   3   28.30    2.50
  -7  -1  -3   29.60    1.90
  -7  -1  -3   25.10    3.30
  -7  -1  -3   34.30    3.80
  -7  -1  -3   25.90    3.40
  -7  -1  -3   17.90   13.50
   7   1   3   31.80    3.90
   7   1   3   29.10    2.50
  -7   1  -3   30.20    2.70
  -7   1  -3   27.70    3.30
   7   1   3   25.40    3.80
   7   1   3   -9.00   22.10
  -7   1  -3   36.90   13.70
  -7   1  -3   29.40    1.40
   7   1   3   29.10    1.60
  -7   1  -3   30.40    3.80
   7   1   3   30.10    4.00
   8  -1   3  114.79    4.50
   8  -1   3  112.09    4.10
  -8  -1  -3  105.09    6.90
  -8  -1  -3  112.69    3.80
  -8  -1  -3  105.69    4.00
   8   1   3  107.89    4.20
   8   1   3  123.99    7.60
  -8   1  -3  118.29    5.60
  -8   1  -3  113.19    3.80
  -8   1  -3  106.79    4.60
   8   1   3  113.49    3.80
  -9  -1  -3  127.09    4.50
   9  -1   3  122.79    4.50
  -9  -1  -3  122.69    4.20
   9   1   3  124.39    4.70
  -9   1  -3  124.79    4.90
  -9   1  -3  120.89    4.20
  -9   1  -3  125.39    7.00
   9   1   3  123.89    4.30
  10  -1   3  107.89    4.10
 -10  -1  -3  107.49    4.00
  10   1   3  105.19    4.20
 -10   1  -3   88.69    9.10
 -10   1  -3   95.19    4.40
 -10   1  -3  101.99    3.60
 -11  -1  -3    8.90    1.30
  11  -1   3    9.90    1.40
 -11   1  -3   10.10    1.40
  11   1   3    8.00    1.50
 -11   1  -3    6.80    1.70
 -12  -1  -3    0.70    0.80
  12  -1   3    0.10    1.20
 -12   1  -3    1.40    0.80
 -12   1  -3   -0.80    1.30
  12   1   3    1.70    1.30
  13  -1   3   12.90    1.60
 -13  -1  -3   10.30    1.40
  13   1   3   11.90    1.20
 -14  -1  -3    0.20    0.70
  14  -1   3   -1.40    0.90
  15  -1   3    0.40    0.60
  15   1   3    1.30    0.70
  15   2  -3    1.60    0.60
 -14  -2   3  144.99    4.50
  14  -2  -3  136.99    4.40
 -14   2   3  119.19    4.40
  14   2  -3  143.19    4.70
 -13  -2   3    0.80    0.70
  13  -2  -3    0.20    0.80
  13   2  -3   -0.50    0.90
 -13   2   3    0.90    0.60
  12  -2  -3  171.98    5.60
 -12  -2   3  169.78    5.70
  12   2  -3  168.88    5.80
 -12   2   3  166.78    5.50
 -11  -2   3   13.30    1.80
  11   2  -3   10.40    1.50
 -11   2   3   11.10    1.20
  10  -2  -3   53.49    3.10
  10  -2  -3   61.39    2.80
 -10  -2   3   59.99    2.80
  10   2  -3   56.29    3.10
  10   2  -3   54.59    3.10
 -10   2   3   47.40    5.80
 -10   2   3   56.79    2.30
   9  -2  -3   10.50    1.50
  -9  -2   3   13.10    1.70
   9  -2  -3   12.00    1.70
   9  -2  -3   10.10    1.60
   9   2  -3   13.60    1.50
  -9   2   3   13.30    1.20
  -9   2   3   10.20    2.30
   9   2  -3   11.50    1.30
  -8  -2   3  112.29    4.00
   8  -2  -3  120.49    4.20
   8  -2  -3  115.49    4.40
  -8  -2   3  115.49    4.30
   8  -2  -3  125.99    4.80
   8   2  -3  110.29    7.30
  -8   2   3  119.79    5.40
  -8   2   3  120.79    3.90
   8   2  -3  118.19    4.50
   8   2  -3  122.29    4.00
   7  -2  -3   30.40    2.60
  -7  -2   3   25.80    3.20
  -7  -2   3   32.20    1.90
   7  -2  -3   31.10    2.20
  -7  -2   3   33.30    6.30
  -7  -2   3   30.30    1.60
   7  -2  -3   31.70    1.90
  -7   2   3   33.50    1.50
   7   2  -3   34.40    4.50
   7   2  -3   29.90    2.60
  -7   2   3   32.10    2.60
   7   2  -3   33.00    4.10
   7   2  -3   35.60    1.60
  -6  -2   3   76.69    4.40
  -6  -2   3   76.09    3.00
  -6  -2   3   73.29    4.50
  -6  -2   3   70.19    2.90
  -6  -2   3   71.59    4.30
   6  -2  -3   68.59    2.90
  -6  -2   3   54.09   12.00
  -6  -2   3   76.99   14.80
  -6  -2   3   74.99    2.60
   6  -2  -3   76.29    4.20
   6  -2  -3   76.09    3.90
   6   2  -3   68.69    4.80
  -6   2   3   64.69    9.70
   6   2  -3   75.89    4.20
  -6   2   3   76.19    2.60
  -6   2   3   80.59   11.90
  -6   2   3   77.09    4.00
  -6   2   3   73.49    3.60
   6   2  -3   77.99    2.70
  -6   2   3   77.39    3.40
   5  -2  -3   10.20    1.40
  -5  -2   3    6.50    1.50
   5  -2  -3    9.40    1.30
  -5  -2   3    7.80    1.00
  -5  -2   3   17.80    9.00
  -5  -2   3    1.70    8.70
  -5  -2   3    9.70    1.60
  -5  -2   3    9.20    1.60
   5   2  -3    8.60    1.60
  -5   2   3   12.60    1.60
  -5   2   3   11.40    1.10
  -5   2   3    8.90    5.30
  -5   2   3   10.70    6.00
   5   2  -3    6.80    1.60
  -5   2   3    9.40    1.50
   5   2  -3   10.30    1.00
  -5   2   3    8.10    1.00
   4  -2  -3  669.33   20.70
   4  -2  -3  689.93   20.70
  -4  -2   3  661.73   21.10
  -4  -2   3  677.93   26.00
  -4  -2   3  678.63   21.10
  -4  -2   3  682.23   26.40
  -4  -2   3  682.73   21.10
  -4   2   3  699.73   20.80
  -4   2   3  667.03   21.20
   4   2  -3  680.93   20.50
  -4   2   3  660.43   23.80
  -4   2   3  691.03   20.80
   4   2  -3  685.43   21.10
  -4   2   3  703.73   20.90
  -4   2   3  682.43   24.30
  -3  -2   3   57.69    6.60
   3  -2  -3   61.29    2.30
   3  -2  -3   60.59    2.30
  -3  -2   3   59.09    2.70
  -3  -2   3   62.89    7.40
  -3  -2   3   59.19    2.70
  -3  -2   3   57.99    2.60
  -3   2   3   61.89    2.40
   3   2  -3   58.79    2.70
  -3   2   3   62.89    2.30
   3   2  -3   63.39    2.70
  -3   2   3   58.99    2.70
   3   2  -3   55.39    7.40
   3   2  -3   58.59    3.00
  -3   2   3   60.69    2.30
  -3   2   3   67.49    5.60
  -3   2   3   70.79    5.90
  -2  -2   3 2185.98   68.49
  -2  -2   3 2150.58   68.59
  -2  -2   3 2205.18   65.49
  -2  -2   3 2169.38   65.59
   2   2  -3 2100.69   65.69
   2   2  -3 2060.99   65.79
  -2   2   3 2223.28   65.29
  -2   2   3 2246.48   65.29
  -2   2   3 2318.67   66.69
   2   2  -3 2074.39   68.59
  -2   2   3 2236.08   65.29
   2   2  -3 2152.18   65.49
   2   2  -3 2262.27   65.59
  -2   2   3 2205.58   66.59
  -1  -2   3    3.30    0.80
  -1  -2   3    4.00    4.20
  -1  -2   3    3.70    0.80
  -1  -2   3   -0.30    2.30
   1   2  -3    3.10    1.00
   1   2  -3    4.30    0.80
   1   2  -3    7.00    4.50
   1   2  -3    4.20    1.00
  -1   2   3    5.90    2.20
   1   2  -3    3.10    0.80
  -1   2   3    3.90    0.50
   0   2  -3 9999.00  300.17
  -1  -2  -3 2841.92   85.29
   1  -2   3 2833.02   85.39
  -1  -2  -3 2786.72   86.79
  -1  -2  -3 2888.61   85.29
  -1   2  -3 2904.11   87.89
   1   2   3 2849.91   85.39
  -1   2  -3 2938.81   85.49
  -1   2  -3 2923.31   85.49
   1   2   3 2861.81   85.39
   1   2   3 2863.01   85.39
  -1   2  -3 2808.32   85.49
  -1   2  -3 2803.02   85.59
   1   2   3 2857.01   85.39
   1   2   3 2857.21   87.09
  -2  -2  -3  381.56   11.60
   2  -2   3  374.66   11.60
  -2  -2  -3  371.16   11.60
  -2  -2  -3  370.46   14.50
   2   2   3  389.36   11.60
   2   2   3  391.46   14.80
   2   2   3  367.16   11.70
  -2   2  -3  364.46   11.70
  -2   2  -3  380.96   15.20
  -2   2  -3  381.06   11.70
  -2   2  -3  383.06   11.60
   2   2   3  372.56   11.80
  -2   2  -3  368.46   11.90
   2   2   3  364.16   11.60
   3  -2   3   10.10    1.10
  -3  -2  -3   10.70    1.40
  -3  -2  -3    1.50    4.90
   3  -2   3   -1.60    4.50
  -3  -2  -3    8.80    1.10
  -3   2  -3   10.30    1.20
   3   2   3    8.20    1.70
   3   2   3    8.30    1.30
  -3   2  -3    7.30    1.50
  -3   2  -3    8.10    1.10
   3   2   3    9.20    1.10
  -3   2  -3    7.50    1.10
   3   2   3   14.00    5.20
  -3   2  -3    9.40    5.10
   3   2   3    9.60    1.10
   4  -2   3  500.65   15.30
   4  -2   3  475.95   15.20
  -4  -2  -3  451.55   20.50
  -4  -2  -3  490.45   15.30
  -4  -2  -3  492.75   15.30
  -4   2  -3  459.25   20.40
  -4   2  -3  478.75   15.30
  -4   2  -3  502.65   15.40
   4   2   3  492.75   21.10
   4   2   3  490.25   15.40
   4   2   3  506.95   15.40
   4   2   3  504.55   15.60
   4   2   3  496.05   14.80
  -4   2  -3  477.55   14.80
  -4   2  -3  502.95   15.30
  -5  -2  -3  246.98    8.60
   5  -2   3  253.27    8.60
  -5  -2  -3  246.58    8.60
   5  -2   3  272.47   17.60
  -5  -2  -3  246.38   17.30
  -5  -2  -3  248.08    8.80
   5  -2   3  246.18    8.60
  -5  -2  -3  229.98   17.30
  -5   2  -3  221.88   16.70
   5   2   3  267.47   17.80
  -5   2  -3  249.97    8.40
   5   2   3  254.77    8.80
  -5   2  -3  258.27    8.60
   5   2   3  268.17    8.90
   5   2   3  255.57    8.70
  -5   2  -3  249.88    8.60
  -5   2  -3  253.07    7.80
   6  -2   3  163.38   22.80
   6  -2   3  140.19    5.40
  -6  -2  -3  109.39   16.00
  -6  -2  -3  126.49   16.40
   6  -2   3  137.39    6.30
   6  -2   3  139.99    4.80
  -6  -2  -3  146.39    6.20
  -6  -2  -3  137.49    6.20
   6  -2   3  138.99    6.40
  -6  -2  -3  143.39    4.80
   6   2   3  142.79    6.40
   6   2   3  155.68    6.10
  -6   2  -3  145.19    4.60
  -6   2  -3  140.69    6.20
   6   2   3  148.99    4.60
  -6   2  -3   97.89   15.30
   6   2   3  120.39   16.20
  -6   2  -3  136.29    5.70
   6   2   3  146.39    6.60
  -6   2  -3  151.18    5.60
  -7  -2  -3    1.30    1.60
  -7  -2  -3    4.10    0.90
   7  -2   3    2.80    0.90
   7  -2   3    4.60    1.30
   7  -2   3    2.70    1.40
   7   2   3    3.20    1.60
  -7   2  -3    3.40    0.60
   7   2   3    1.90    2.20
   7   2   3    3.50    0.80
  -7   2  -3    5.60    1.60
   8  -2   3   33.40    2.80
  -8  -2  -3   44.40    2.20
   8  -2   3   41.60    2.70
   8  -2   3   37.20    2.20
  -8  -2  -3   37.90    4.00
  -8   2  -3   40.40    3.80
   8   2   3   46.10    2.00
   8   2   3   45.00    3.10
  -8   2  -3   46.90    1.90
   8   2   3   50.49    6.10
   9  -2   3   -0.90    1.00
   9  -2   3   -1.70    1.40
   9  -2   3   -1.10    2.00
  -9  -2  -3    0.50    0.90
   9   2   3    2.20    6.00
   9   2   3    0.50    0.90
   9   2   3   -1.40    1.40
  -9   2  -3    0.90    2.80
  -9   2  -3   -0.30    0.70
 -10  -2  -3    4.30    1.10
  10  -2   3    2.80    1.20
  10   2   3    4.00    1.50
  10   2   3    2.30    1.10
 -10   2  -3    4.00    0.90
 -10   2  -3    5.20    4.60
  11  -2   3    5.10    1.30
 -11  -2  -3    3.50    1.10
 -11   2  -3    4.50    0.80
  11   2   3    5.30    1.50
 -12  -2  -3  262.17    8.20
  12  -2   3  255.97    8.20
  12   2   3  259.37    8.30
 -12   2  -3  242.58    8.00
  13  -2   3   -0.10    0.90
 -13  -2  -3   -0.10    0.80
 -13   2  -3    0.10    0.80
  13   2   3   -2.20    0.90
 -14  -2  -3   49.60    2.00
  14   2   3   49.50    2.20
 -14  -3   3    1.00    0.60
  14   3  -3   -0.20    0.90
  13  -3  -3   56.19    2.20
 -13  -3   3   58.09    2.40
  13   3  -3   59.69    2.50
 -13   3   3   57.59    2.20
  12  -3  -3   16.40    1.50
 -12  -3   3   18.90    1.50
  12   3  -3   15.10    1.60
 -12   3   3   18.00    1.20
 -11  -3   3   34.00    2.20
  11  -3  -3   34.70    2.40
  11  -3  -3   35.50    2.00
 -11   3   3   36.90    1.70
  11   3  -3   36.00    2.60
  10  -3  -3  296.27    9.10
 -10  -3   3  297.27    9.10
 -10   3   3  273.17    8.80
  10   3  -3  295.27    9.20
  10   3  -3  246.38    8.80
 -10   3   3  272.47   11.70
  -9  -3   3  304.37    9.50
   9  -3  -3  295.67    9.50
   9  -3  -3  296.57    9.90
   9  -3  -3  295.07    9.30
   9   3  -3  296.47   22.10
   9   3  -3  289.67    9.70
  -9   3   3  306.57    9.30
  -9   3   3  287.77   11.10
   9   3  -3  292.17    9.30
  -8  -3   3   29.50    2.00
   8  -3  -3   30.10    2.70
   8  -3  -3   31.30    2.00
   8  -3  -3   33.20    2.20
   8   3  -3   32.80    1.70
  -8   3   3   27.80    3.20
   8   3  -3   25.90    4.40
  -8   3   3   33.20    1.60
  -7  -3   3  284.77    8.70
   7  -3  -3  266.67    9.00
   7  -3  -3  261.57    8.50
  -7  -3   3  265.87    8.60
   7  -3  -3  268.47    8.70
   7   3  -3  270.47   10.60
  -7   3   3  261.07    8.40
   7   3  -3  281.67    8.50
  -7   3   3  280.27    9.60
   6  -3  -3   46.10    3.10
  -6  -3   3   48.90    2.30
   6  -3  -3   50.59    2.40
  -6  -3   3   50.59    2.40
   6  -3  -3   49.40    2.40
  -6   3   3   47.10    1.90
   6   3  -3   49.20    3.70
  -6   3   3   52.09    2.80
   6   3  -3   53.29    2.00
  -5  -3   3  400.96   12.70
  -5  -3   3  426.86   12.80
   5  -3  -3  406.46   12.70
  -5  -3   3  355.76   24.80
  -5  -3   3  401.96   13.70
  -5  -3   3  401.56   13.60
  -5  -3   3  418.96   25.90
  -5   3   3  367.56   12.80
   5   3  -3  393.16   13.60
  -5   3   3  425.36   18.90
   5   3  -3  432.06   12.50
  -5   3   3  442.26   13.10
  -5   3   3  415.56   13.00
   5   3  -3  437.56   13.80
  -5   3   3  405.16   18.80
   5   3  -3  404.46   13.80
  -5   3   3  427.66   13.00
  -4  -3   3    0.00    1.40
  -4  -3   3    0.70    8.60
  -4  -3   3    2.60    1.40
  -4  -3   3    4.50    8.50
  -4   3   3    2.20    0.80
  -4   3   3    1.60    0.80
   4   3  -3    2.10    0.60
   4   3  -3    4.80    1.60
  -4   3   3   -4.80    4.10
   4   3  -3    1.50    1.20
  -4   3   3    2.30    0.80
  -4   3   3    4.80    1.70
  -4   3   3    5.00    4.60
   4   3  -3    3.20    1.40
  -3  -3   3  376.06   12.10
  -3  -3   3  371.86   12.10
  -3  -3   3  397.16   18.00
  -3  -3   3  371.76   18.20
   3   3  -3  373.76   12.10
   3   3  -3  380.46   12.30
  -3   3   3  392.26   11.70
  -3   3   3  373.36   11.80
   3   3  -3  373.56   12.10
  -3   3   3  388.96   13.40
  -3   3   3  377.86   13.30
   3   3  -3  372.76   11.50
   3   3  -3  378.86   18.60
  -2  -3   3   22.80    1.90
  -2  -3   3   18.80    5.90
   2   3  -3   21.60    1.90
   2   3  -3   22.10    2.50
   2   3  -3   22.60    1.90
   2   3  -3   25.80    1.70
   2   3  -3   15.30    6.30
  -1  -3   3  409.66   16.20
  -1  -3   3  406.06   12.80
  -1  -3   3  408.86   16.50
  -1  -3   3  404.36   12.70
   1   3  -3  424.86   13.00
   1   3  -3  417.56   12.80
   1   3  -3  393.96   13.20
   1   3  -3  405.66   12.80
   1   3  -3  425.56   16.30
   0  -3   3   40.80    2.00
   0  -3   3   42.70    5.60
   0  -3   3   43.20    5.70
   0  -3   3   43.70    2.00
   0   3  -3   40.70    2.60
   0   3  -3   40.40    1.90
   0   3   3   40.10    2.80
   0   3  -3   43.30    5.70
   0   3  -3   46.80    2.30
   0   3  -3   37.50    1.90
   1  -3   3   10.70    1.30
   1  -3   3   10.30    4.70
  -1  -3  -3   10.70    2.10
   1  -3   3   10.60    1.40
  -1  -3  -3    6.80    1.80
  -1   3  -3   11.20    1.50
  -1   3  -3   13.30    4.10
  -1   3  -3   11.00    1.10
   1   3   3    8.90    1.00
  -1   3  -3   11.00    1.20
   1   3   3    8.00    3.10
   1   3   3    8.50    1.20
   1   3   3    9.40    1.30
   1   3   3    9.20    0.90
  -1   3  -3    9.40    1.40
   2  -3   3  276.47    8.60
  -2  -3  -3  268.57    8.50
  -2  -3  -3  283.97   12.10
   2  -3   3  263.77    8.60
   2  -3   3  264.77   12.90
  -2  -3  -3  269.67    8.50
  -2  -3  -3  261.07   12.10
  -2   3  -3  282.87   12.70
   2   3   3  266.67    8.90
  -2   3  -3  258.87    9.10
  -2   3  -3  278.97    8.70
   2   3   3  283.57    8.80
  -2   3  -3  275.27    8.80
  -2   3  -3  278.07    8.70
   2   3   3  280.87    8.60
   2   3   3  270.47    8.60
   2   3   3  264.07   12.20
  -3  -3  -3   99.39    3.80
   3  -3   3  101.89    3.90
  -3  -3  -3  105.49   10.80
   3  -3   3  114.09   10.90
   3  -3   3  102.39    3.90
  -3  -3  -3   98.89    3.80
  -3  -3  -3   80.99   10.70
   3   3   3   94.19    5.20
  -3   3  -3  102.29    3.70
  -3   3  -3  104.59    3.90
   3   3   3  100.19    3.80
   3   3   3  105.29    3.90
  -3   3  -3   95.09    4.90
   3   3   3  109.09    9.40
  -3   3  -3  102.39    3.70
   3   3   3  105.49    4.10
  -3   3  -3   87.29    9.10
  -4  -3  -3   61.49    3.20
   4  -3   3   62.89    3.20
   4  -3   3   57.79    3.20
   4  -3   3   62.69    9.10
  -4  -3  -3   61.59    3.30
  -4  -3  -3   63.99   10.40
  -4  -3  -3   50.49    8.90
   4   3   3   42.80    8.50
   4   3   3   62.99    2.30
  -4   3  -3   64.79    2.90
  -4   3  -3   85.59   10.00
  -4   3  -3   63.69    3.00
  -4   3  -3   61.79    2.30
   4   3   3   68.09    3.30
   4   3   3   61.89    3.30
  -4   3  -3   67.99    3.00
   4   3   3   63.19    3.60
  -5  -3  -3  606.04   20.20
  -5  -3  -3  629.74   20.40
  -5  -3  -3  588.04   29.60
  -5  -3  -3  640.64   19.50
   5  -3   3  648.04   19.80
   5  -3   3  625.34   20.20
   5  -3   3  661.73   19.60
   5  -3   3  588.74   29.20
   5  -3   3  622.74   20.20
   5  -3   3  618.94   19.50
  -5  -3  -3  629.14   31.30
  -5  -3  -3  661.63   19.70
   5   3   3  683.23   19.40
   5   3   3  689.43   20.60
  -5   3  -3  641.44   29.30
   5   3   3  641.04   20.50
  -5   3  -3  688.33   20.30
  -5   3  -3  653.53   20.10
  -5   3  -3  658.83   19.40
   5   3   3  653.53   20.50
   5   3   3  635.34   29.80
  -5   3  -3  614.24   20.30
   6  -3   3   17.40    2.40
   6  -3   3   16.50    1.50
  -6  -3  -3   16.60    1.50
  -6  -3  -3   14.90    1.80
   6  -3   3   17.80    1.80
   6   3   3   15.60    1.30
  -6   3  -3   12.80    1.70
  -6   3  -3   15.40    1.10
   6   3   3   12.50    2.20
   7  -3   3    7.60    1.20
   7  -3   3    8.20    1.70
  -7  -3  -3    8.50    1.30
  -7  -3  -3    7.50    1.00
   7  -3   3    8.00    1.00
  -7   3  -3    7.50    1.10
   7   3   3    8.80    1.00
   7   3   3    7.60    2.60
  -7   3  -3    6.70    1.80
   8  -3   3   -0.60    1.60
  -8  -3  -3   -0.90    1.20
   8  -3   3    0.30    1.10
  -8  -3  -3    0.80    0.90
   8  -3   3    0.60    0.90
  -8   3  -3    0.70    0.70
   8   3   3    0.60    0.90
   8   3   3    1.90    3.40
  -8   3  -3    1.10    1.90
  -9  -3  -3   53.29    2.60
   9  -3   3   52.09    2.60
  -9  -3  -3   52.79    2.70
   9  -3   3   51.89    2.90
   9  -3   3   47.60    3.30
   9   3   3   54.19    2.40
   9   3   3   49.99    3.90
  -9   3  -3   51.39    2.20
   9   3   3   50.39    7.00
  -9   3  -3   53.49    5.30
 -10  -3  -3   94.79    3.70
  10  -3   3   98.99    3.70
  10  -3   3   91.79    4.20
  10  -3   3   92.19    4.00
 -10   3  -3   97.39    3.40
  10   3   3   87.39    4.40
  10   3   3   89.89    3.50
 -11  -3  -3   15.00    1.90
  11  -3   3   16.40    1.90
  11   3   3   14.10    1.70
  11   3   3   17.40    2.40
 -11   3  -3   13.60    1.30
 -12  -3  -3   28.10    1.70
  12  -3   3   28.30    1.80
  12   3   3   26.50    2.30
 -12   3  -3   30.70    1.50
 -13  -3  -3  111.19    3.80
  13  -3   3  113.49    4.20
 -13   3  -3  105.99    3.70
  13   3   3  111.69    4.10
 -14  -3  -3   -0.20    0.60
 -14  -4   3    5.40    0.90
 -14  -4   3    3.40    0.50
 -13  -4   3   60.69    2.40
 -13   4   3   56.89    2.20
  13   4  -3   67.39    2.90
 -12  -4   3    6.10    0.90
  12  -4  -3    7.00    1.20
 -12   4   3    6.90    1.00
  12   4  -3    8.70    1.30
  11  -4  -3  152.08    5.10
 -11  -4   3  159.98    5.30
 -11   4   3  158.08    5.10
  11   4  -3  158.28    5.50
  11   4  -3  145.59    5.10
 -10  -4   3    4.60    1.10
  10  -4  -3    5.10    1.00
  10  -4  -3    4.50    1.20
  10  -4  -3    3.30    1.50
  10   4  -3    4.60    0.90
 -10   4   3    4.20    0.80
  10   4  -3    5.20    2.00
   9  -4  -3  209.98    6.70
  -9  -4   3  215.78    7.00
   9  -4  -3  213.98    7.00
   9  -4  -3  211.18    7.50
  -9   4   3  214.58    6.70
   9   4  -3  216.08    6.80
   9   4  -3  182.68   16.40
  -9   4   3  202.38    9.10
   9   4  -3  205.08    7.80
  -8  -4   3    2.20    1.20
   8  -4  -3    2.40    1.00
   8  -4  -3    2.40    1.20
  -8  -4   3    1.30    0.90
   8  -4  -3    3.40    1.60
   8   4  -3    2.00    0.90
  -8   4   3   -1.50    2.20
  -8   4   3    1.40    0.70
   8   4  -3    2.90    4.40
   7  -4  -3    1.20    1.00
   7  -4  -3   -0.40    1.50
  -7  -4   3   -0.30    0.90
   7  -4  -3    2.10    1.10
  -7  -4   3    0.30    1.10
  -7   4   3    0.90    0.70
   7   4  -3    1.50    2.90
   7   4  -3    1.40    0.80
  -7   4   3   -1.40    1.60
   6  -4  -3   84.99    3.90
   6  -4  -3   84.99    3.40
  -6  -4   3   86.99    3.40
  -6  -4   3   86.49    3.20
  -6   4   3   81.69    3.00
   6   4  -3   84.99    3.10
  -6   4   3   88.79    3.90
   6   4  -3   82.49    5.20
   5  -4  -3   20.50    1.80
  -5  -4   3   21.20    1.80
   5  -4  -3   16.40    2.30
   5  -4  -3   17.10    2.40
  -5  -4   3   17.90    1.50
   5   4  -3   22.90    3.00
   5   4  -3   21.10    1.30
  -5   4   3   22.60    1.90
  -4  -4   3  107.89    3.80
   4  -4  -3  102.69    4.30
  -4  -4   3   95.59    3.60
   4   4  -3  108.59    4.80
   4   4  -3  102.59    3.50
  -4   4   3  104.59    3.80
  -3  -4   3   65.79   12.40
  -3  -4   3   73.29   12.40
  -3  -4   3   72.29    2.80
   3  -4  -3   72.79    3.00
  -3  -4   3   74.69    3.90
  -3  -4   3   72.19    3.00
  -3  -4   3   70.89    4.00
   3   4  -3   79.09    4.40
   3   4  -3   70.59    3.70
   3   4  -3   75.09    2.60
   3   4  -3   75.19    3.70
  -2  -4   3  338.57   18.60
  -2  -4   3  339.67   11.40
  -2  -4   3  352.16   11.40
  -2  -4   3  349.96   18.70
   2   4  -3  345.57   10.80
   2   4  -3  366.26   11.70
   2   4  -3  348.57   11.40
   2   4  -3  386.76   17.90
   2   4  -3  366.96   11.50
  -1  -4   3  711.43   22.10
  -1  -4   3  697.43   26.30
  -1  -4   3  703.33   22.10
   1   4  -3  744.63   22.50
   1   4  -3  769.92   22.20
   1   4  -3  714.63   22.20
   1   4  -3  698.53   21.80
   1   4  -3  741.43   26.70
   0  -4   3   66.79    2.90
   0  -4   3   50.09    7.10
   0  -4   3   68.39    9.80
   0  -4   3   65.59    2.90
   0   4  -3   72.29    3.10
   0   4  -3   74.69    3.00
   0   4  -3   69.99    2.90
   0   4  -3   66.59    7.40
   0   4  -3   73.19    4.50
   1  -4   3   37.10    5.90
   1  -4   3   32.30    6.00
  -1   4  -3   33.30    1.90
  -1   4  -3   33.90    2.10
  -1   4  -3   31.90    6.40
  -1   4  -3   37.50    2.10
  -1   4  -3   33.60    3.60
   1   4   3   28.90    2.30
   1   4   3   32.60    1.80
   2  -4   3   31.50    6.40
  -2  -4  -3   23.00    1.70
   2  -4   3   21.50    2.30
   2  -4   3   17.90    5.40
   2   4   3   27.90    1.80
   2   4   3   23.40    1.90
   2   4   3   19.80    5.80
   2   4   3   22.80    2.80
   2   4   3   22.00    2.10
  -2   4  -3   24.40    2.00
  -2   4  -3   26.30    6.30
  -2   4  -3   25.50    1.90
  -2   4  -3   23.60    1.90
  -3  -4  -3  137.59    4.70
  -3  -4  -3  134.59   13.60
  -3  -4  -3  138.99    5.00
  -3  -4  -3  134.49    4.90
  -3  -4  -3  148.49   14.30
   3  -4   3  148.39   12.00
   3  -4   3  136.59    4.80
   3  -4   3  131.09    5.00
   3   4   3  142.49    5.20
  -3   4  -3  132.59    4.90
  -3   4  -3  144.69    5.10
  -3   4  -3  132.39    4.50
   3   4   3  118.79   13.70
  -3   4  -3  140.19    5.10
   3   4   3  138.99    5.20
  -3   4  -3  141.09   13.90
   3   4   3  130.19    4.40
   3   4   3  130.39    5.20
   4  -4   3   42.80    2.30
  -4  -4  -3   42.30    2.20
   4  -4   3   40.00    2.10
   4  -4   3   61.99   12.00
   4  -4   3   43.30    2.60
  -4  -4  -3   45.70    2.20
  -4   4  -3   46.40    2.60
   4   4   3   43.60    3.00
   4   4   3   44.90    1.90
  -4   4  -3   43.90    2.00
   5  -4   3  169.08    6.10
  -5  -4  -3  171.38    5.70
   5  -4   3  160.78    5.50
  -5  -4  -3  168.38    5.50
   5  -4   3  167.98    5.70
   5   4   3  172.38    6.80
  -5   4  -3  166.08    5.40
   5   4   3  167.58    5.40
  -5   4  -3  174.28    6.40
   6  -4   3   28.80    2.10
   6  -4   3   28.50    2.50
   6  -4   3   25.10    1.80
  -6  -4  -3   28.30    2.00
  -6  -4  -3   28.40    1.90
  -6   4  -3   28.20    1.50
  -6   4  -3   31.50    2.80
   6   4   3   27.50    3.70
   6   4   3   27.90    1.60
   7  -4   3    5.70    1.70
   7  -4   3    5.00    1.00
   7  -4   3    5.40    1.20
  -7  -4  -3    5.30    1.20
  -7  -4  -3    5.00    1.00
  -7   4  -3    6.40    1.90
  -7   4  -3    4.00    0.80
   7   4   3    4.70    0.90
   7   4   3    2.90    3.00
  -8  -4  -3   11.20    1.50
   8  -4   3    8.70    1.20
   8  -4   3    9.00    1.90
  -8  -4  -3    8.80    1.10
   8  -4   3    7.60    1.30
   8   4   3    8.40    1.10
   8   4   3    7.70    4.50
  -8   4  -3    6.40    2.60
  -8   4  -3    9.10    0.90
   9  -4   3   79.19    3.20
   9  -4   3   83.09    3.40
  -9  -4  -3   82.59    3.20
   9  -4   3   78.39    4.10
  -9  -4  -3   81.89    3.40
   9   4   3   69.39    8.80
  -9   4  -3   70.39    6.90
  -9   4  -3   63.09    2.80
  10  -4   3   -1.10    1.40
  10  -4   3    2.40    1.10
 -10  -4  -3    1.30    1.00
  10  -4   3    3.30    1.40
 -10   4  -3    1.40    0.70
  10   4   3    2.00    0.90
  11  -4   3   78.49    3.10
  11  -4   3   81.59    3.00
 -11  -4  -3   80.29    3.10
  11   4   3   76.39    3.00
 -11   4  -3   77.49    2.90
 -12  -4  -3    6.80    0.90
 -12   4  -3    8.30    1.00
 -13  -4  -3   78.39    2.70
 -13   4  -3   73.49    2.60
 -14  -4  -3   21.40    1.00
 -13  -5   3   15.40    1.10
 -13  -5   3   15.40    0.90
 -12  -5   3    4.10    0.80
  12  -5  -3    3.20    0.90
 -12  -5   3    6.20    1.10
 -12   5   3    4.80    0.60
 -11  -5   3    0.00    0.70
  11  -5  -3    1.50    0.80
 -11   5   3    0.10    0.60
  11   5  -3    0.30    1.00
 -10  -5   3  127.19    4.40
  10  -5  -3  125.59    4.50
  10  -5  -3  130.19    4.90
  10   5  -3  122.99    4.30
 -10   5   3  133.09    4.30
  -9  -5   3   -1.20    0.90
   9  -5  -3   -0.80    1.10
   9  -5  -3    0.90    1.60
   9   5  -3    0.10    0.80
  -9   5   3    0.40    0.60
  -8  -5   3  481.45   14.30
   8  -5  -3  459.65   14.60
  -8  -5   3  473.65   14.20
   8  -5  -3  467.05   14.30
  -8   5   3  425.86   15.70
  -8   5   3  390.86   13.90
   8   5  -3  443.56   19.00
   8   5  -3  501.25   14.10
  -7  -5   3   93.29    3.60
  -7  -5   3   94.89    3.80
   7  -5  -3   92.89    4.30
   7  -5  -3   92.59    3.70
   7   5  -3   90.09    8.00
  -7   5   3   88.69    3.30
   7   5  -3   92.59    3.40
  -7   5   3   94.29    5.20
   6  -5  -3   -0.70    1.10
   6  -5  -3    0.80    1.40
  -6  -5   3    1.00    0.90
  -6  -5   3    0.70    1.20
   6   5  -3    0.40    0.80
  -6   5   3   -1.30    1.70
   6   5  -3   -0.20    2.90
  -5  -5   3   14.40    1.80
  -5  -5   3    8.00    1.00
   5  -5  -3   13.00    2.20
   5  -5  -3    8.50    2.10
   5  -5  -3    7.70    1.10
   5   5  -3   11.00    1.30
   5   5  -3    8.30    2.40
  -5   5   3   10.10    1.50
  -4  -5   3  273.57    9.00
   4  -5  -3  267.17    8.60
  -4  -5   3  263.37    8.40
   4  -5  -3  260.47    8.70
   4  -5  -3  257.57    8.90
  -4  -5   3  269.47    8.60
   4   5  -3  271.17    8.40
   4   5  -3  274.27    9.90
  -3  -5   3    8.20    1.50
   3  -5  -3    7.00    1.30
   3  -5  -3    8.00    1.10
  -3  -5   3    6.40    1.00
  -3  -5   3    8.60    1.20
   3  -5  -3    8.40    1.40
   3   5  -3    7.10    0.80
   3   5  -3    3.70    1.70
  -2  -5   3    4.70    1.40
   2  -5  -3    5.00    1.10
  -2  -5   3    3.90    0.90
   2  -5  -3    4.00    1.00
  -2  -5   3    5.30    1.10
   2  -5  -3    4.10    1.40
   2   5  -3    1.00    1.40
   2   5  -3    4.90    0.80
  -1  -5   3  290.07    9.20
  -1  -5   3  281.37    9.60
   1  -5  -3  306.97    9.50
   1  -5  -3  294.27    9.50
   1  -5  -3  297.87    9.80
  -1  -5   3  299.87    9.50
   1   5  -3  295.17    9.20
   1   5  -3  314.17   10.20
   0  -5  -3    4.90    1.50
   0  -5  -3    8.00    1.40
   0  -5   3    7.90    1.40
   0  -5   3    8.90    1.40
   0  -5   3    3.80    1.40
   0  -5  -3    5.40    1.00
   0   5  -3    6.80    1.40
  -1  -5  -3  134.39    4.70
  -1  -5  -3  129.69    5.10
   1  -5   3  130.69    5.00
   1  -5   3  133.59    4.80
  -1   5  -3  136.29    5.10
   1   5   3  134.99    4.80
   2  -5   3   83.39    3.70
  -2  -5  -3   87.49    3.40
   2  -5   3   85.39    3.40
  -2  -5  -3   90.39    3.90
  -2   5  -3   86.29    3.80
   2   5   3   87.19    3.80
   3  -5   3   12.50    1.70
  -3  -5  -3   13.10    1.70
   3  -5   3   10.40    1.40
  -3  -5  -3   13.30    1.60
   3   5   3   11.40    1.20
  -3   5  -3   10.40    1.50
   3   5   3   10.30    1.70
   4  -5   3   68.29    3.30
  -4  -5  -3   66.89    3.40
  -4  -5  -3   70.99    2.90
   4  -5   3   68.79    3.00
  -4  -5  -3   65.39    2.80
   4   5   3   67.99    4.00
  -4   5  -3   64.59    2.70
   4   5   3   63.29    2.60
  -4   5  -3   69.79    3.60
  -5  -5  -3    2.30    1.10
  -5  -5  -3    2.20    0.90
   5  -5   3    1.80    1.20
   5  -5   3    2.40    1.40
  -5   5  -3    1.90    1.60
   5   5   3   -3.00    2.20
   5   5   3    2.20    0.80
  -5   5  -3    0.30    0.90
  -6  -5  -3   29.40    1.90
   6  -5   3   31.60    2.80
   6  -5   3   27.70    2.30
   6  -5   3   29.60    2.10
  -6  -5  -3   30.90    2.10
  -6   5  -3   32.60    3.50
   6   5   3   28.80    1.80
   6   5   3   32.40    4.70
  -6   5  -3   26.80    1.70
   7  -5   3   21.30    2.00
  -7  -5  -3   25.00    2.10
   7  -5   3   26.90    3.10
   7  -5   3   22.40    2.10
  -7  -5  -3   19.90    1.80
  -7   5  -3   22.00    1.50
   7   5   3   13.60    4.10
   7   5   3   21.20    1.70
  -7   5  -3   15.00    2.80
  -8  -5  -3   14.30    1.70
   8  -5   3   18.10    3.20
   8  -5   3   16.60    2.00
  -8  -5  -3   13.20    1.90
   8  -5   3   17.50    2.00
   8   5   3    5.00   10.50
  -8   5  -3   18.20    1.30
   8   5   3   16.00    1.60
  -9  -5  -3   18.50    1.80
   9  -5   3   18.00    2.00
   9  -5   3   18.10    2.90
  -9  -5  -3   16.70    2.00
   9   5   3   17.30    1.50
  -9   5  -3   18.80    1.30
  10  -5   3   36.30    2.00
 -10  -5  -3   39.10    1.90
  10  -5   3   31.60    2.60
  10   5   3   36.00    1.90
 -10   5  -3   40.60    1.70
 -11  -5  -3    0.00    0.70
  11  -5   3   -0.80    0.80
  11   5   3    0.90    0.90
 -11   5  -3    0.90    0.70
 -12  -5  -3   19.00    1.30
 -12  -5  -3   21.40    1.80
 -12   5  -3   17.10    1.20
 -13  -5  -3    0.10    0.70
 -13  -5  -3    0.40    0.50
 -12  -6   3    9.90    1.10
 -11  -6   3   76.39    2.60
  11  -6  -3   72.99    2.70
 -11  -6   3   76.59    3.10
  11   6  -3   67.39    2.80
 -11   6   3   75.59    2.50
  10  -6  -3   30.80    1.70
 -10  -6   3   28.60    2.10
  10  -6  -3   27.20    2.20
 -10  -6   3   30.10    1.60
 -10   6   3   30.40    1.40
  10   6  -3   30.00    1.60
   9  -6  -3    4.50    1.10
  -9  -6   3    3.40    1.30
   9  -6  -3    1.40    1.30
  -9  -6   3    3.60    0.80
  -9   6   3    3.50    0.70
   9   6  -3    2.90    0.80
  -8  -6   3   62.09    2.70
   8  -6  -3   64.79    3.60
  -8  -6   3   60.09    2.90
  -8  -6   3   65.19    3.50
   8  -6  -3   62.69    3.00
   8   6  -3   61.79    2.60
  -8   6   3   65.89    2.40
   7  -6  -3   73.09    3.20
   7  -6  -3   71.69    3.80
  -7  -6   3   70.49    2.90
  -7  -6   3   68.69    3.20
  -7  -6   3   72.89    3.70
   7   6  -3   69.59    2.80
  -7   6   3   68.19    2.80
  -6  -6   3    6.10    1.00
   6  -6  -3    6.40    1.70
   6  -6  -3    5.40    1.30
  -6  -6   3    4.90    1.40
  -6  -6   3    4.90    1.60
   6   6  -3   10.20    4.50
  -6   6   3    5.30    3.30
   6   6  -3    6.10    1.10
   5  -6  -3   95.19    4.20
   5  -6  -3   94.19    3.90
  -5  -6   3   98.99    3.90
  -5  -6   3   96.39    3.50
  -5  -6   3   99.39    4.40
   5   6  -3   92.69    6.90
   5   6  -3   98.69    3.50
  -4  -6   3    2.70    1.40
   4  -6  -3    2.80    1.40
  -4  -6   3    4.30    0.90
  -4  -6   3    4.40    1.30
   4  -6  -3    1.40    1.40
   4  -6  -3    2.10    1.10
   4   6  -3    3.30    0.90
   4   6  -3    2.50    2.80
   3  -6  -3    8.60    1.40
  -3  -6   3    9.90    1.60
   3  -6  -3   10.60    1.30
  -3  -6   3   11.30    1.60
  -3  -6   3   12.90    1.90
   3  -6  -3   10.30    1.60
   3   6  -3   10.20    1.40
   3   6  -3   10.60    2.50
  -2  -6   3  182.88    6.50
  -2  -6   3  188.48    6.20
   2  -6  -3  176.28    6.40
  -2  -6   3  170.98    6.00
   2  -6  -3  181.28    6.10
   2  -6  -3  179.48    6.20
   2   6  -3  177.78    5.80
   2   6  -3  182.78    7.40
  -1  -6   3   26.70    2.70
  -1  -6   3   34.50    2.50
   1  -6  -3   34.10    2.70
   1  -6  -3   35.50    2.10
   1  -6  -3   28.10    2.20
  -1  -6   3   29.70    2.20
   1   6  -3   25.90    3.40
   1   6  -3   32.60    1.90
   0  -6  -3    5.40    1.40
   0  -6  -3    5.60    1.40
   0  -6   3    4.40    1.40
   0  -6  -3    6.10    1.10
   0  -6   3    4.60    1.30
   0  -6   3    5.30    1.30
   0   6  -3    5.30    1.10
   0   6  -3    4.80    1.80
  -1  -6  -3   58.89    2.70
   1  -6   3   60.29    2.90
   1  -6   3   57.19    3.20
  -1  -6  -3   60.49    3.30
   1   6   3   56.49    3.50
  -1   6  -3   58.79    3.70
  -2  -6  -3  291.27    9.60
  -2  -6  -3  301.17    9.90
   2  -6   3  300.57    9.60
   2  -6   3  295.07    9.90
  -2   6  -3  304.97   10.30
   2   6   3  295.57   10.30
   3  -6   3    8.80    1.30
  -3  -6  -3    7.30    1.20
   3  -6   3    6.10    1.40
  -3  -6  -3    6.50    1.60
   3   6   3    6.70    1.20
   3   6   3    8.70    2.30
  -3   6  -3    6.60    1.90
   4  -6   3  827.62   25.90
   4  -6   3  873.91   25.70
  -4  -6  -3  839.32   26.00
  -4  -6  -3  862.31   25.70
   4   6   3  836.62   27.00
   4   6   3  827.42   25.40
  -4   6  -3  808.72   25.30
  -4   6  -3  839.12   26.50
  -5  -6  -3   21.60    2.60
  -5  -6  -3   20.10    1.90
  -5  -6  -3   24.00    2.00
   5  -6   3   25.70    2.70
   5  -6   3   25.50    2.20
  -5   6  -3   21.60    2.80
   5   6   3   16.60    3.60
   5   6   3   20.30    1.70
  -6  -6  -3   20.40    1.80
  -6  -6  -3   22.20    2.60
   6  -6   3   26.10    2.90
  -6  -6  -3   22.00    2.00
   6  -6   3   18.00    2.20
   6   6   3   16.10    1.60
  -6   6  -3   19.90    3.30
   6   6   3   15.90    4.60
  -6   6  -3   22.70    1.60
   7  -6   3    7.00    1.90
  -7  -6  -3    4.70    1.00
  -7  -6  -3    7.30    1.70
  -7  -6  -3    6.30    1.40
   7  -6   3    3.40    1.30
   7   6   3    5.90    1.00
  -7   6  -3    5.40    0.70
  -8  -6  -3   30.40    2.20
   8  -6   3   29.40    2.20
  -8  -6  -3   30.10    1.80
  -8  -6  -3   32.40    2.70
   8  -6   3   32.60    3.30
   8   6   3   30.10    1.80
  -8   6  -3   30.00    1.50
  -9  -6  -3   22.70    1.60
   9  -6   3   22.50    2.60
  -9  -6  -3   22.30    1.60
   9  -6   3   25.40    1.80
  -9  -6  -3   22.90    2.20
   9   6   3   22.70    1.60
  -9   6  -3   22.40    1.30
  10  -6   3  112.99    4.40
 -10  -6  -3  118.59    4.40
  10  -6   3  118.79    4.00
 -10  -6  -3  115.89    3.80
 -10   6  -3  118.79    3.90
  10   6   3  113.49    3.90
 -11  -6  -3    4.00    1.10
  11  -6   3    4.80    0.80
 -11   6  -3    4.20    0.70
  11   6   3    4.20    0.80
 -12  -6  -3    7.40    1.20
  11  -7  -3   14.50    1.10
 -11  -7   3   15.80    1.10
 -10  -7   3    0.70    0.80
  10  -7  -3   -0.40    0.70
  10   7  -3    1.30    0.70
  -9  -7   3   23.40    1.80
   9  -7  -3   23.70    1.50
   9  -7  -3   19.00    2.00
  -9   7   3   17.80    1.50
   9   7  -3   16.90    1.30
  -8  -7   3   55.29    2.20
   8  -7  -3   56.99    3.00
  -8  -7   3   61.29    2.90
   8  -7  -3   57.09    2.50
   8   7  -3   59.29    2.30
  -7  -7   3   47.00    2.80
  -7  -7   3   45.50    2.00
  -7  -7   3   43.10    2.30
   7  -7  -3   48.30    3.00
   7  -7  -3   48.00    2.30
   7   7  -3   46.90    2.10
  -6  -7   3   22.90    2.60
  -6  -7   3   20.70    2.00
  -6  -7   3   18.30    1.60
   6  -7  -3   23.50    2.00
   6  -7  -3   20.30    2.70
   6   7  -3   21.10    1.50
  -5  -7   3  253.77    8.60
   5  -7  -3  247.38    8.20
   5  -7  -3  241.58    8.50
  -5  -7   3  248.58    8.20
   5   7  -3  257.57    7.90
   4  -7  -3   64.19    3.50
  -4  -7   3   66.69    3.10
   4  -7  -3   61.69    3.00
  -4  -7   3   66.79    3.60
   4   7  -3   66.99    2.60
   3  -7  -3   89.79    3.60
   3  -7  -3   85.29    3.60
  -3  -7   3   94.69    3.70
   3  -7  -3   90.89    4.00
  -3  -7   3   90.89    4.10
   3   7  -3   77.29    3.20
   3   7  -3   93.39    7.80
  -2  -7   3    0.40    1.30
   2  -7  -3   -1.10    1.20
   2  -7  -3    0.60    1.20
  -2  -7   3    1.00    1.30
   2  -7  -3   -0.10    1.30
   2   7  -3   -0.60    0.90
   1  -7  -3  102.19    4.10
   1  -7  -3  105.39    4.50
   1  -7  -3  101.49    4.10
  -1  -7   3  109.09    4.50
  -1  -7   3  105.89    4.10
   1   7  -3  101.39    6.40
   1   7  -3  106.39    3.80
   0  -7   3   35.70    2.50
   0  -7   3   33.10    2.60
   0  -7  -3   34.40    2.20
   0  -7  -3   33.30    2.80
   0  -7   3   31.90    2.50
   0   7  -3   31.20    3.20
   0   7  -3   31.10    2.10
   1  -7   3    0.30    1.30
   1  -7   3    1.50    1.20
  -1  -7  -3   -0.60    1.30
  -1  -7  -3    2.10    1.10
  -1   7  -3   -1.30    3.00
  -2  -7  -3   60.39    2.90
  -2  -7  -3   57.99    3.40
   2  -7   3   64.59    3.30
   2  -7   3   61.09    3.00
  -2   7  -3   57.89    5.70
   2   7   3   67.39    6.70
   3  -7   3  636.54   19.10
  -3  -7  -3  621.54   19.40
  -3  -7  -3  620.34   19.10
   3  -7   3  638.64   19.40
  -3   7  -3  593.74   20.30
   3   7   3  600.24   20.80
   3   7   3  601.84   18.80
   4  -7   3  168.38    5.90
  -4  -7  -3  166.48    6.30
  -4  -7  -3  164.58    5.90
   4  -7   3  170.08    6.30
   4   7   3  172.68    5.50
  -4   7  -3  167.88    5.50
  -5  -7  -3   84.39    4.00
   5  -7   3   82.79    3.60
   5  -7   3   90.09    4.10
  -5  -7  -3   87.09    3.60
  -5   7  -3   85.69    3.10
   5   7   3   84.39    3.10
  -6  -7  -3   19.50    1.90
  -6  -7  -3   21.00    2.40
   6  -7   3   19.30    2.10
   6  -7   3   27.00    3.00
   6   7   3   19.80    1.40
  -6   7  -3   18.70    1.40
   7  -7   3   13.80    1.70
   7  -7   3   18.40    2.80
  -7  -7  -3   16.50    1.70
  -7  -7  -3   11.40    1.90
   7   7   3   12.70    1.30
  -7   7  -3   11.90    1.20
  -8  -7  -3    0.20    1.00
  -8  -7  -3    0.20    1.00
   8  -7   3   -0.30    1.30
   8  -7   3   -0.60    0.90
   8   7   3    0.10    0.80
  -8   7  -3   -0.70    0.60
  -9  -7  -3    5.30    1.10
   9  -7   3    3.20    0.90
   9  -7   3    2.00    1.20
  -9  -7  -3    2.00    0.90
  -9   7  -3    4.40    0.60
   9   7   3    3.50    0.80
  10  -7   3    8.50    1.10
  10  -7   3    9.00    1.00
 -10   7  -3   11.70    0.90
  10   7   3    7.80    1.00
  -9  -8   3   33.40    1.60
   9  -8  -3   32.90    1.50
  -8  -8   3    0.50    0.80
   8  -8  -3   -0.30    0.80
   8  -8  -3    2.40    1.20
   8   8  -3    2.30    0.70
   7  -8  -3   63.19    3.00
   7  -8  -3   60.89    2.50
  -7  -8   3   62.79    2.90
   7   8  -3   63.69    2.30
  -6  -8   3  206.58    6.90
   6  -8  -3  196.08    6.80
   6  -8  -3  199.58    6.50
   6   8  -3  198.08    6.40
   5  -8  -3   86.29    3.30
  -5  -8   3   76.19    3.30
  -5  -8   3   87.99    3.70
   5  -8  -3   92.79    3.90
   5   8  -3   87.89    3.10
   4  -8  -3   89.09    3.50
   4  -8  -3   94.19    3.90
  -4  -8   3   98.59    4.00
  -4  -8   3   87.79    3.80
   4   8  -3   92.09    3.20
  -3  -8   3   35.20    2.20
   3  -8  -3   32.50    2.50
   3  -8  -3   29.70    2.00
  -3  -8   3   31.60    2.50
   3   8  -3   31.20    1.60
   2  -8  -3   66.09    3.30
   2  -8  -3   61.39    2.90
   2  -8  -3   62.79    2.90
  -2  -8   3   64.89    3.40
  -2  -8   3   67.29    2.90
   2   8  -3   61.99    2.40
   1  -8  -3   42.60    2.30
  -1  -8   3   42.70    2.50
  -1  -8   3   41.80    2.90
   1  -8  -3   38.60    2.80
   1   8  -3   42.30    2.00
   0  -8   3    3.80    1.50
   0  -8  -3    2.50    1.40
   0  -8   3   -0.70    2.00
   0  -8  -3    3.50    1.30
   0   8  -3    4.00    1.00
   1  -8   3   13.40    1.50
  -1  -8  -3   15.00    1.80
   1  -8   3   12.00    1.70
  -1  -8  -3   16.00    2.40
   2  -8   3    5.00    1.50
  -2  -8  -3    4.60    1.20
  -2  -8  -3    4.90    1.40
   2  -8   3    3.70    1.10
   3  -8   3   50.39    2.90
  -3  -8  -3   44.10    2.80
   3  -8   3   45.40    2.30
  -3  -8  -3   45.20    2.40
   3   8   3   42.40    2.30
   4  -8   3  555.24   17.00
   4  -8   3  522.45   16.70
  -4  -8  -3  562.94   17.50
  -4  -8  -3  524.95   16.80
   4   8   3  544.35   16.50
   5  -8   3   78.49    3.60
   5  -8   3   75.29    3.00
  -5  -8  -3   81.09    4.80
  -5  -8  -3   73.99    3.00
   5   8   3   74.09    2.70
  -5   8  -3   70.99    2.90
  -6  -8  -3   43.50    2.10
  -6  -8  -3   40.90    3.00
   6  -8   3   45.30    2.90
   6  -8   3   42.00    2.10
   6   8   3   39.80    1.80
  -6   8  -3   41.20    2.00
  -7  -8  -3   21.30    1.90
   7  -8   3   19.80    2.30
  -7  -8  -3   20.60    1.60
   7  -8   3   24.00    1.50
   7   8   3   21.40    1.30
  -7   8  -3   20.90    1.40
   8  -8   3    1.10    1.00
   8  -8   3    1.10    0.70
  -8  -8  -3    0.60    0.90
  -8  -8  -3   -0.60    0.70
   8   8   3    1.70    0.70
   9  -8   3   -0.50    0.60
   9  -8   3    0.00    0.70
  -7  -9   3   -0.60    0.60
   7  -9  -3   -0.60    0.90
  -6  -9   3   20.00    1.50
   6  -9  -3   16.90    1.20
   6   9  -3   17.40    1.20
   5  -9  -3   22.90    2.20
   5  -9  -3   25.60    1.50
  -5  -9   3   28.50    1.80
   5   9  -3   26.20    1.30
  -4  -9   3   41.40    2.40
   4  -9  -3   41.10    2.00
   4  -9  -3   42.10    2.50
   4   9  -3   44.20    1.70
   3  -9  -3   90.99    3.70
   3  -9  -3   85.09    3.40
  -3  -9   3  100.19    3.70
   3   9  -3   92.79    3.10
   2  -9  -3   27.90    2.20
  -2  -9   3   30.10    2.10
   2   9  -3   27.30    1.60
   1  -9  -3   54.69    2.70
  -1  -9   3   53.19    2.70
   1  -9  -3   46.60    2.40
   1   9  -3   51.69    2.20
   0  -9  -3  192.18    6.40
   0  -9  -3  181.48    6.20
   0  -9   3  196.58    6.50
  -1  -9  -3    3.00    1.10
   1  -9   3    4.60    1.20
  -1  -9  -3    1.10    1.00
  -2  -9  -3    2.00    1.10
  -2  -9  -3    0.70    1.00
   2  -9   3    2.10    1.20
   2  -9   3   -2.40    1.20
  -3  -9  -3   11.60    1.80
  -3  -9  -3   13.30    1.40
   3  -9   3   14.40    2.00
   3  -9   3   11.50    1.60
   4  -9   3    1.50    0.90
  -4  -9  -3    1.40    1.00
   4  -9   3    1.60    1.20
  -4  -9  -3    4.60    1.00
   5  -9   3   36.20    2.30
  -5  -9  -3   35.40    2.00
  -5  -9  -3   35.60    1.70
   5  -9   3   31.20    1.70
   6  -9   3  109.49    3.60
  -6  -9  -3  104.39    3.60
  -6  -9  -3  107.39    3.80
   6  -9   3  113.79    3.90
   7  -9   3   68.39    2.50
   7  -9   3   64.39    2.30
  -3 -10   3  115.89    3.80
  -2 -10   3   52.39    2.10
  -1 -10   3  368.86   11.40
   0 -10   3    2.20    0.80
   1 -10   3   -0.20    0.70
   2 -10   3    2.90    0.80
   3 -10   3    1.60    0.70
  15   0  -4   -0.80    0.50
  14   0  -4   84.69    3.10
 -13   0   4   -0.60    1.10
  13   0  -4    0.60    0.90
 -12   0   4   30.20    1.60
 -12   0   4   33.50    2.20
  12   0  -4   30.10    2.20
 -11   0   4    0.30    1.30
 -11   0   4   -1.20    0.60
 -10   0   4  175.08    6.10
 -10   0   4  160.38   10.00
 -10   0   4  174.28    5.60
  10   0  -4  178.38    6.00
   9   0  -4    0.90    1.00
  -9   0   4    0.40    0.60
  -9   0   4   -0.10    1.30
  -9   0   4   -3.40    2.50
  -8   0   4   22.30    3.10
  -8   0   4   18.90    1.20
   8   0  -4   17.80    1.80
  -8   0   4   18.60    2.40
  -7   0   4   -9.30   14.90
  -7   0   4    2.00    2.20
   7   0  -4    2.20    2.70
  -7   0   4   14.00   17.20
  -7   0   4   -0.70    1.50
  -7   0   4    0.70    2.60
   7   0  -4   -0.60    3.40
   7   0  -4   -0.40    0.90
  -6   0   4  191.98   18.70
  -6   0   4  212.98    6.50
  -6   0   4  206.38    7.70
   6   0  -4  198.18    7.80
  -6   0   4  227.48   15.00
  -6   0   4  217.68    7.50
   6   0  -4  199.58    7.60
  -6   0   4  206.38    7.50
   6   0  -4  214.58    7.80
  -5   0   4    1.90    6.60
  -5   0   4    0.40    0.90
  -5   0   4   -0.10    0.40
  -5   0   4   -1.70    1.10
   5   0  -4   -1.20    1.10
  -5   0   4    0.30    0.90
  -5   0   4    2.20    5.40
   5   0  -4    1.10    1.30
   5   0  -4   -0.30    1.10
  -4   0   4  434.96   18.70
   4   0  -4  425.86   13.90
  -4   0   4  410.16   13.20
  -4   0   4  439.06   13.80
  -4   0   4  432.96   13.80
  -4   0   4  439.76   18.10
   4   0  -4  446.06   13.70
   4   0  -4  454.65   13.80
   4   0  -4  452.65   18.10
  -4   0   4  446.16   13.80
   3   0  -4   -1.00    0.80
  -3   0   4   -0.70    0.70
  -3   0   4    0.00    3.60
  -3   0   4   -4.50    3.20
   3   0  -4   -1.60    0.90
  -3   0   4   -1.30    0.80
   3   0  -4    2.50    4.90
  -3   0   4   -0.70    0.80
  -2   0   4  112.99    4.50
   2   0  -4  122.59    4.10
  -2   0   4  122.89    4.10
   2   0  -4  119.79    4.20
  -2   0   4  113.49    7.40
  -2   0   4  119.19    4.20
  -2   0   4  120.79    4.20
  -2   0   4  127.19    8.60
   2   0  -4  117.59    4.10
   2   0  -4  117.69    7.40
   1   0  -4    0.40    0.70
  -1   0   4   -0.10    0.70
  -1   0   4   -0.30    4.10
   1   0  -4   -0.20    0.60
  -1   0   4   -0.10    0.70
  -1   0   4   -0.10    0.60
   1   0  -4    0.50    0.70
  -1   0   4   -0.10    0.90
   1   0  -4    0.10    4.20
   0   0   4  984.00   33.20
   0   0  -4 1020.60   31.00
   0   0  -4 1014.40   30.90
   0   0  -4 1036.00   33.40
   0   0   4  994.60   31.10
   0   0   4 1023.50   30.90
   0   0   4 1055.89   31.00
   0   0   4 1050.09   30.90
   0   0  -4 1063.29   30.90
  -1   0  -4   -0.80    0.70
  -1   0  -4    2.70    3.30
   1   0   4    1.50    4.60
  -1   0  -4   -0.60    0.60
  -1   0  -4   -0.90    0.60
   1   0   4   -1.10    0.60
   1   0   4   -0.80    0.90
   1   0   4   -0.70    0.80
   1   0   4   -0.50    0.70
  -2   0  -4    2.20    3.60
   2   0   4    2.80    0.80
   2   0   4    3.40    3.80
  -2   0  -4    2.20    0.80
   2   0   4    3.20    0.80
   2   0   4    3.20    0.90
  -2   0  -4    3.90    0.80
  -2   0  -4    3.40    0.90
  -3   0  -4   -2.60    0.80
  -3   0  -4   -2.90    0.70
   3   0   4   -1.90    1.00
  -3   0  -4   -5.60    5.10
   3   0   4   -2.80    4.10
  -3   0  -4   -2.40    0.80
   3   0   4   -2.00    0.80
   3   0   4   -1.90    0.90
   4   0   4    3.90    6.80
   4   0   4    0.80    1.10
   4   0   4    0.10    1.10
  -4   0  -4   -0.30    0.50
  -4   0  -4    1.30    0.90
   4   0   4    0.70    0.60
  -4   0  -4   -2.60    4.50
  -4   0  -4   -0.20    0.80
  -4   0  -4   -0.80    0.90
   4   0   4   -0.60    1.10
  -5   0  -4    0.50    7.70
  -5   0  -4    0.00    1.10
   5   0   4   -2.40    1.40
  -5   0  -4    0.50    1.20
   5   0   4    0.00    1.40
   5   0   4    0.50    0.60
  -5   0  -4    0.00    1.20
   5   0   4    0.40    1.50
   5   0   4    2.90    6.90
  -5   0  -4   -0.10    0.50
  -6   0  -4 1848.81   56.59
  -6   0  -4 1858.31   56.69
  -6   0  -4 1906.21   56.69
  -6   0  -4 1982.20   55.69
   6   0   4 1772.72   65.79
   6   0   4 1732.63   56.69
   6   0   4 1868.21   56.89
  -6   0  -4 1788.42   63.59
   6   0   4 1986.20   55.69
   7   0   4    0.20    3.80
  -7   0  -4   -0.90    1.10
   7   0   4    2.70    3.60
  -7   0  -4   22.40   19.60
   7   0   4    0.20   17.60
  -7   0  -4   -0.90    2.90
   7   0   4    3.50    2.90
  -7   0  -4   -2.60    2.80
  -7   0  -4   -0.30    1.70
   8   0   4  181.88    6.00
   8   0   4  193.58    6.30
  -8   0  -4  183.98    6.30
  -8   0  -4  190.08    6.00
  -8   0  -4  186.28    8.10
  -9   0  -4    5.70    4.30
  -9   0  -4   -0.70    0.70
   9   0   4    0.20    1.10
  -9   0  -4   -2.00    1.10
 -10   0  -4    0.10    0.80
  10   0   4    0.20    1.20
 -10   0  -4    0.00    1.10
 -11   0  -4   -1.60    1.10
 -11   0  -4    0.50    0.90
  11   0   4   -1.00    1.30
  12   0   4  153.18    5.50
 -12   0  -4  160.98    5.40
 -13   0  -4    1.10    0.90
  13   0   4   -1.10    0.90
  14   0   4  103.69    3.70
 -14   0  -4  100.99    3.60
  15  -1  -4  135.19    4.60
  15   1  -4  160.48    4.70
  14  -1  -4    2.70    0.80
 -14  -1   4    0.50    0.80
  14   1  -4    2.50    0.90
  13  -1  -4   59.39    2.50
 -13  -1   4   51.39    2.30
 -13   1   4   55.09    2.20
  13   1  -4   61.09    2.50
  12  -1  -4    1.00    1.00
 -12  -1   4    0.50    0.80
  12   1  -4    2.80    1.10
 -12   1   4    1.00    0.60
 -11  -1   4   29.50    1.70
 -11  -1   4   28.50    2.20
  11   1  -4   32.90    2.30
 -11   1   4   30.30    1.60
 -10  -1   4   67.19    2.60
 -10  -1   4   66.79    3.10
  10  -1  -4   72.09    3.10
 -10   1   4   63.99    6.60
 -10   1   4   70.89    2.70
   9  -1  -4   94.09    3.60
  -9  -1   4   96.39    3.60
  -9  -1   4   89.49    3.20
  -9  -1   4   94.09    8.00
  -9   1   4   77.59    5.20
  -9   1   4   89.99    3.20
   9   1  -4   93.89    3.70
   8  -1  -4  268.77    9.10
  -8  -1   4  285.67    8.70
  -8  -1   4  275.57   10.70
   8  -1  -4  276.97    8.90
  -8  -1   4  277.77    9.00
   8   1  -4  269.87    8.70
  -8   1   4  292.57    8.70
   8   1  -4  282.67    9.00
  -8   1   4  289.47   10.20
  -7  -1   4   25.60    1.30
   7  -1  -4   25.40    1.70
  -7  -1   4  -11.20   19.00
  -7  -1   4   16.30   19.40
   7  -1  -4   30.60    2.60
  -7  -1   4   27.30    3.50
  -7  -1   4   19.80    3.30
   7  -1  -4   25.50    2.50
  -7  -1   4   24.30    3.00
  -7  -1   4   22.10    2.00
  -7   1   4   23.90    2.40
  -7   1   4   25.70    1.30
   7   1  -4   22.10    3.80
   7   1  -4   23.20    3.60
   7   1  -4   24.90    2.00
   7   1  -4   22.00    2.90
   7   1  -4   26.40    1.40
  -6  -1   4  391.86   24.30
  -6  -1   4  359.36   10.70
   6  -1  -4  350.46   11.60
  -6  -1   4  364.06   11.80
  -6  -1   4  359.26   20.10
  -6  -1   4  348.27   11.80
   6  -1  -4  323.37   10.80
   6  -1  -4  341.27   11.70
  -6  -1   4  351.96   11.90
  -6   1   4  351.96   10.70
  -6   1   4  326.77   21.70
   6   1  -4  359.16   11.90
   6   1  -4  355.46   12.00
   6   1  -4  318.97   11.90
  -6   1   4  363.86   11.60
   6   1  -4  357.86   10.70
  -6   1   4  348.67   11.50
  -6   1   4  328.47   17.90
  -6   1   4  340.67   11.70
   5  -1  -4  148.99    5.40
  -5  -1   4  147.29    5.50
   5  -1  -4  145.89    5.40
  -5  -1   4  144.29   12.20
  -5  -1   4  175.88   14.60
   5  -1  -4  138.59    5.40
  -5  -1   4  147.19    5.60
  -5  -1   4  147.19    4.60
  -5  -1   4  141.89    5.60
  -5   1   4  150.08   11.60
  -5   1   4  146.89    5.20
  -5   1   4  146.49    5.40
  -5   1   4  140.19    4.60
  -5   1   4  148.19   13.10
  -5   1   4  150.08    5.40
   5   1  -4  149.69    5.60
   5   1  -4  146.89    4.70
   5   1  -4  155.68    5.70
   5   1  -4  143.49    5.80
  -4  -1   4   78.79    3.30
  -4  -1   4   74.99    3.40
  -4  -1   4   71.29   10.40
   4  -1  -4   78.09    3.10
  -4  -1   4   76.29    3.30
  -4  -1   4   75.39    2.60
   4  -1  -4   77.09    3.10
  -4  -1   4   84.69    8.80
  -4   1   4   85.99    9.50
  -4   1   4   79.09    3.20
   4   1  -4   77.39    3.30
  -4   1   4   63.69    3.00
   4   1  -4   78.69    3.60
   4   1  -4   76.79    2.60
  -4   1   4   78.39    3.20
  -4   1   4   78.99    4.60
  -4   1   4   58.09    8.00
   4   1  -4   76.39    8.70
   4   1  -4   82.29    3.40
  -3  -1   4  221.38    7.20
  -3  -1   4  229.88   11.20
  -3  -1   4  213.88    7.30
  -3  -1   4  219.78    7.30
   3  -1  -4  216.98    7.00
   3  -1  -4  226.48   10.90
  -3  -1   4  215.18   12.80
   3  -1  -4  212.08    6.90
   3   1  -4  221.48    7.20
  -3   1   4  215.88    7.50
  -3   1   4  219.28    7.10
   3   1  -4  210.28   11.30
  -3   1   4  231.78    7.10
   3   1  -4  216.28    7.40
  -3   1   4  222.68   10.70
   3   1  -4  214.98    7.20
  -3   1   4  226.18   11.30
  -3   1   4  220.78    7.10
  -2  -1   4 1078.49   32.30
   2  -1  -4 1076.19   32.10
  -2  -1   4 1043.00   32.30
  -2  -1   4 1013.60   35.20
  -2  -1   4 1044.60   32.30
  -2  -1   4 1040.30   35.50
   2  -1  -4 1037.10   34.30
  -2   1   4 1049.30   32.30
  -2   1   4 1135.29   32.20
  -2   1   4 1077.79   32.20
  -2   1   4 1047.80   34.50
   2   1  -4 1112.39   32.30
   2   1  -4 1077.89   32.30
   2   1  -4 1022.80   35.50
  -2   1   4 1091.09   32.20
   2   1  -4 1098.19   32.50
  -2   1   4 1107.59   34.60
   1  -1  -4 1298.37   37.80
  -1  -1   4 1284.57   40.50
  -1  -1   4 1278.67   38.00
   1  -1  -4 1311.17   37.90
   1  -1  -4 1269.37   39.70
  -1  -1   4 1254.47   38.00
  -1  -1   4 1244.48   38.00
   1   1  -4 1156.48   38.20
   1   1  -4 1258.47   38.10
  -1   1   4 1285.37   37.90
   1   1  -4 1229.28   40.50
   1   1  -4 1296.07   38.00
  -1   1   4 1235.48   38.00
   1   1  -4 1277.57   38.00
  -1   1   4 1243.18   37.90
  -1   1   4 1268.47   39.80
   0  -1   4  408.26   12.30
   0  -1  -4  385.16   14.50
   0  -1   4  392.46   12.40
   0  -1   4  400.46   14.90
   0  -1  -4  383.16   12.20
   0  -1   4  398.76   12.30
   0  -1  -4  367.96   12.10
   0  -1  -4  404.26   12.10
   0   1  -4  398.36   12.30
   0   1   4  402.76   12.20
   0   1  -4  409.36   15.20
   0   1   4  396.06   12.30
   0   1   4  412.16   12.20
   0   1   4  418.46   14.70
   0   1  -4  378.96   12.50
   0   1  -4  410.16   12.30
   0   1   4  407.76   12.30
   0   1  -4  392.36   12.40
   1  -1   4 6977.30  208.08
  -1  -1  -4 7005.70  207.58
   1   1   4 7044.20  207.78
  -1   1  -4 6507.65  205.88
  -1   1  -4 6951.60  208.08
   2  -1   4  190.68    6.10
   2  -1   4  184.18    6.30
   2  -1   4  183.58    6.10
  -2  -1  -4  191.48    6.10
  -2  -1  -4  185.48   10.30
   2  -1   4  197.58    9.70
  -2  -1  -4  200.48    6.30
   2   1   4  176.38    6.40
  -2   1  -4  179.98    6.10
  -2   1  -4  180.58    6.20
   2   1   4  186.08    6.30
   2   1   4  181.48    6.10
   2   1   4  193.58    6.10
  -2   1  -4  190.48    6.10
   2   1   4  194.68    9.50
  -2   1  -4  183.48   10.80
   3  -1   4   22.00    1.80
  -3  -1  -4   20.00    5.80
  -3  -1  -4   22.20    1.80
   3  -1   4   21.50    2.00
  -3  -1  -4   23.10    1.60
   3  -1   4   22.70    1.80
   3  -1   4   24.50    5.00
  -3  -1  -4   23.10    1.60
   3   1   4   21.70    2.00
   3   1   4   22.20    1.70
  -3   1  -4   23.00    1.70
   3   1   4   18.50    4.60
   3   1   4   22.20    1.80
  -3   1  -4   15.60    5.80
  -3   1  -4   24.60    1.60
  -3   1  -4   21.90    1.80
  -4  -1  -4  326.87   10.60
  -4  -1  -4  328.67   10.70
  -4  -1  -4  325.47   10.60
   4  -1   4  342.07   10.70
  -4  -1  -4  314.37   15.20
   4  -1   4  349.37   17.10
   4  -1   4  329.97   10.80
   4  -1   4  334.67   10.70
   4   1   4  314.97   10.60
   4   1   4  333.57   15.80
  -4   1  -4  330.07   10.60
   4   1   4  333.87   10.70
  -4   1  -4  337.87   15.40
   4   1   4  336.27   10.10
  -4   1  -4  328.17   10.60
   4   1   4  328.27   10.90
  -4   1  -4  325.07   10.00
   5  -1   4  230.18    8.40
   5  -1   4  235.38    8.20
  -5  -1  -4  231.78    8.10
   5  -1   4  255.17   17.70
  -5  -1  -4  227.38    7.20
  -5  -1  -4  237.88   16.80
  -5  -1  -4  229.88    8.20
  -5  -1  -4  238.38    8.10
   5  -1   4  231.58    8.10
   5   1   4  235.38    8.30
  -5   1  -4  239.78   14.50
   5   1   4  231.38    8.20
   5   1   4  236.28   17.50
  -5   1  -4  239.38    8.00
  -5   1  -4  233.58    8.10
  -5   1  -4  237.08    8.10
  -5   1  -4  231.88    7.20
   5   1   4  241.98    7.30
   5   1   4  235.88    8.20
  -6  -1  -4   22.20   12.40
   6  -1   4    2.20    2.30
  -6  -1  -4    2.20    1.70
  -6  -1  -4    0.60    0.70
   6  -1   4    2.10    1.50
  -6  -1  -4    0.80    1.90
   6  -1   4    1.20    2.50
  -6  -1  -4    2.40    1.00
  -6  -1  -4   -1.00    1.80
   6  -1   4   12.10   14.30
   6  -1   4    1.00    1.00
   6  -1   4    1.20    2.20
  -6   1  -4    1.50    0.50
   6   1   4   -0.50    2.30
  -6   1  -4    0.30    1.10
   6   1   4    1.90    0.70
  -6   1  -4   -2.00   12.10
   6   1   4    3.90   10.50
   6   1   4   -1.50    2.20
   6   1   4    2.30    1.70
  -6   1  -4    2.50    1.90
  -6   1  -4    3.20    1.50
  -7  -1  -4   54.69    2.10
   7  -1   4   54.99    3.00
  -7  -1  -4   45.70    5.60
  -7  -1  -4   45.20    6.10
  -7  -1  -4   53.89    2.50
   7  -1   4   53.69    2.50
  -7  -1  -4   55.89    4.60
  -7  -1  -4   41.00   16.40
   7   1   4   53.29    4.60
   7   1   4   55.69    2.20
  -7   1  -4   44.40    5.00
   7   1   4   41.80    4.70
   7   1   4   86.79   20.20
  -7   1  -4   55.89    3.60
   7   1   4   51.99    2.90
   7   1   4   57.59    6.50
  -7   1  -4   59.29    7.00
  -7   1  -4   39.10   26.40
  -7   1  -4   45.00    3.20
  -7   1  -4   56.99    2.10
  -8  -1  -4   40.50    1.90
   8  -1   4   41.20    2.80
   8  -1   4   38.90    2.30
  -8  -1  -4   40.60    2.30
  -8   1  -4   39.70    4.00
  -8   1  -4   41.30    1.80
   8   1   4   39.60    4.50
   8   1   4   41.40    2.00
  -8   1  -4   44.00    3.00
   8   1   4   43.80    2.60
   9  -1   4   11.30    1.30
  -9  -1  -4   12.00    1.30
  -9  -1  -4   10.10    1.70
   9   1   4   13.30    1.50
   9   1   4   11.50    1.50
  -9   1  -4   10.00    1.70
  -9   1  -4   11.80    3.50
  -9   1  -4   12.00    1.30
 -10  -1  -4   -0.30    1.00
  10  -1   4    0.90    1.20
 -10   1  -4   -1.20    1.40
  10   1   4   -1.30    1.30
 -10   1  -4   -0.60    0.80
 -10   1  -4    0.00    7.00
 -11  -1  -4   31.60    2.30
  11  -1   4   29.00    2.50
 -11   1  -4   37.80    2.90
  11   1   4   34.80    2.70
 -11   1  -4   32.80    1.70
 -12  -1  -4   54.29    2.40
  12  -1   4   54.89    2.70
 -12   1  -4   53.39    2.80
 -12   1  -4   53.49    2.30
  12   1   4   57.29    2.70
  13  -1   4   29.30    1.90
 -13  -1  -4   27.80    1.70
  13   1   4   29.10    1.90
  14  -1   4   12.80    1.60
 -14  -1  -4   14.10    1.30
  14   1   4    9.80    1.20
  15  -1   4  184.28    5.70
  15   1   4  188.98    5.80
  15   2  -4   17.80    1.40
  14  -2  -4   19.80    1.30
 -14  -2   4   21.40    1.30
  14   2  -4   23.40    1.70
 -13  -2   4    2.70    0.70
  13  -2  -4    1.90    0.80
 -13   2   4    1.50    0.60
  13   2  -4    0.50    0.80
 -12  -2   4    0.00    0.70
  12  -2  -4    0.50    0.80
  12   2  -4    1.30    1.00
 -12   2   4   -0.20    0.60
  11  -2  -4    8.50    1.10
 -11  -2   4    7.10    1.10
 -11   2   4    9.40    1.10
  11   2  -4    6.90    1.30
 -10  -2   4   44.90    2.40
  10  -2  -4   40.00    2.70
  10   2  -4   41.60    2.60
 -10   2   4   35.40    4.30
 -10   2   4   45.20    2.00
   9  -2  -4   22.80    2.20
   9  -2  -4   22.00    1.90
  -9  -2   4   19.50    1.90
  -9   2   4   23.30    1.40
   9   2  -4   21.60    1.60
  -9   2   4   21.60    2.70
  -8  -2   4   13.30    1.30
  -8  -2   4   10.50    1.20
   8  -2  -4   14.10    2.40
   8  -2  -4   12.10    1.40
   8  -2  -4   12.90    1.60
   8   2  -4   11.40    1.20
   8   2  -4   10.50    4.20
   8   2  -4   12.50    1.50
  -8   2   4   13.00    2.10
  -8   2   4   13.30    1.10
  -7  -2   4  311.37   11.70
   7  -2  -4  315.67    9.90
  -7  -2   4  312.77   10.00
  -7  -2   4  312.87    9.70
   7  -2  -4  322.27   10.00
   7  -2  -4  317.17   10.30
   7   2  -4  312.07   11.70
   7   2  -4  308.87   10.10
  -7   2   4  327.97   10.90
   7   2  -4  299.97   13.00
  -7   2   4  326.37    9.70
   7   2  -4  325.37    9.80
   7   2  -4  312.67   13.10
  -6  -2   4    1.40    0.60
  -6  -2   4    3.20    2.10
  -6  -2   4  -11.40   10.50
  -6  -2   4    4.00   10.30
  -6  -2   4    2.30    0.90
  -6  -2   4    3.50    2.20
  -6  -2   4   -0.30    1.80
   6  -2  -4    1.70    1.10
  -6  -2   4    1.60    0.90
   6  -2  -4    0.80    1.90
   6  -2  -4   -2.00    2.00
   6  -2  -4    0.90    0.90
   6   2  -4    0.30    2.40
   6   2  -4    3.00    1.70
  -6   2   4   -8.30   10.90
   6   2  -4    4.50    2.40
  -6   2   4    1.60    0.50
  -6   2   4    3.90    1.60
  -6   2   4    0.10    1.90
   6   2  -4    1.20    0.60
  -6   2   4   17.40   12.60
  -6   2   4    0.80    1.00
  -5  -2   4    0.60   10.10
  -5  -2   4    1.00    1.50
   5  -2  -4   -0.50    1.20
   5  -2  -4    0.80    1.30
  -5  -2   4   -0.10    1.50
  -5  -2   4   -3.10    9.70
  -5  -2   4    1.10    0.50
  -5  -2   4    0.20    1.30
  -5   2   4   -4.30    5.80
   5   2  -4    0.50    1.30
   5   2  -4    0.80    0.60
  -5   2   4    0.60    6.00
  -5   2   4    0.40    1.00
   5   2  -4   -0.40    1.50
   5   2  -4    1.90    1.60
  -5   2   4    0.50    0.50
  -5   2   4    0.60    0.80
  -5   2   4    1.00    1.10
  -4  -2   4  303.77   10.60
   4  -2  -4  324.47   10.20
  -4  -2   4  323.87   10.70
   4  -2  -4  322.47   10.20
  -4  -2   4  328.67   16.40
  -4  -2   4  342.77   17.60
  -4  -2   4  319.57   10.50
  -4   2   4  341.77   10.40
   4   2  -4  328.57   10.60
  -4   2   4  324.47   10.20
   4   2  -4  317.47   10.60
  -4   2   4  314.37   10.90
  -4   2   4  319.27   13.80
   4   2  -4  331.17   10.80
  -4   2   4  330.37   14.10
  -4   2   4  326.17   10.20
   4   2  -4  313.47   16.50
  -3  -2   4    1.10    1.00
   3  -2  -4    0.00    0.60
  -3  -2   4    1.50    1.00
  -3  -2   4    1.40    0.80
  -3  -2   4    4.30    4.70
   3  -2  -4    1.20    0.70
  -3  -2   4    2.90    5.50
   3   2  -4   -0.70    1.10
   3   2  -4    0.90    1.00
  -3   2   4   -0.20    1.00
  -3   2   4    0.00    3.20
   3   2  -4    0.40    1.00
   3   2  -4    0.00    0.50
  -3   2   4   -0.50    0.60
  -3   2   4    1.40    3.40
  -3   2   4   -0.20    0.60
   3   2  -4    2.40    6.30
   2  -2  -4  129.89    4.30
  -2  -2   4  128.59    4.70
  -2  -2   4  128.69    4.80
  -2  -2   4  137.99    9.90
  -2  -2   4  146.89   10.60
  -2  -2   4  135.09    4.70
   2  -2  -4  135.39    4.30
  -2   2   4  137.39    6.90
  -2   2   4  136.99    4.40
   2   2  -4  135.89   10.50
  -2   2   4  139.39    7.10
   2   2  -4  133.99    5.00
  -2   2   4  137.49    4.40
   2   2  -4  134.39    4.80
  -2   2   4  128.99    4.40
   2   2  -4  132.29    4.70
   1  -2  -4  866.71   26.20
  -1  -2   4  829.92   28.60
  -1  -2   4  837.52   25.30
  -1  -2   4  816.02   25.40
  -1   2   4  852.11   25.10
   1   2  -4  789.92   25.60
  -1   2   4  861.91   26.70
   1   2  -4  833.62   28.60
  -1   2   4  822.72   25.10
  -1   2   4  857.01   25.10
   1   2  -4  854.31   25.40
  -1   2   4  796.42   25.10
   1   2  -4  825.92   25.30
   0  -2   4  314.47    9.90
   0  -2  -4  310.67    9.60
   0  -2  -4  303.47    9.60
   0  -2  -4  309.97   11.40
   0   2   4  321.57    9.70
   0   2   4  322.07    9.60
   0   2  -4  300.47   10.20
   0   2  -4  323.27   14.00
   0   2  -4  316.17    9.90
   0   2   4  309.27    9.70
   0   2  -4  313.27    9.90
   0   2   4  314.97    9.60
   0   2   4  320.67   12.00
  -1  -2  -4 6443.26  194.98
  -1   2  -4 6297.27  193.58
  -1   2  -4 6555.34  196.28
   1   2   4 6430.86  193.28
   1   2   4 6669.03  195.38
   2  -2   4  210.58    6.90
   2  -2   4  205.98    6.80
  -2  -2  -4  207.18   11.20
  -2  -2  -4  210.98    6.70
  -2  -2  -4  209.78    6.70
   2  -2   4  182.38    6.70
  -2   2  -4  224.48   11.70
   2   2   4  203.98    6.80
  -2   2  -4  210.38    7.00
   2   2   4  218.38    6.80
  -2   2  -4  191.08    7.20
  -2   2  -4  218.68    6.80
  -2   2  -4  210.48    6.80
   2   2   4  228.18   10.80
   2   2   4  203.18    7.10
   2   2   4  212.48    6.90
   3  -2   4  166.38    5.60
  -3  -2  -4  163.88    5.60
   3  -2   4  161.38   11.10
  -3  -2  -4  163.58   10.90
   3  -2   4  162.88    5.70
   3  -2   4  164.18    5.80
  -3  -2  -4  162.98    5.60
   3   2   4  161.98    5.60
  -3   2  -4  165.58    5.70
   3   2   4  143.89    6.40
   3   2   4  163.08    5.60
   3   2   4  164.98    5.80
  -3   2  -4  172.38   10.20
  -3   2  -4  165.68    5.60
   3   2   4  156.28   11.00
  -3   2  -4  161.98    5.60
  -4  -2  -4  177.58    6.40
  -4  -2  -4  181.38    6.20
   4  -2   4  173.78    6.30
   4  -2   4  177.78    6.30
   4  -2   4  187.08   13.90
  -4  -2  -4  177.48    6.20
   4  -2   4  169.18    6.50
  -4  -2  -4  161.78   13.30
   4   2   4  196.88   11.70
  -4   2  -4  176.28    6.30
   4   2   4  182.98    6.50
  -4   2  -4  172.48   11.70
   4   2   4  176.28    5.60
  -4   2  -4  176.88    6.30
  -4   2  -4  176.68    6.10
   4   2   4  179.98    6.30
   4   2   4  175.78    6.30
  -5  -2  -4  392.66   13.00
   5  -2   4  390.66   13.10
   5  -2   4  389.46   13.10
   5  -2   4  382.66   22.60
  -5  -2  -4  384.16   13.00
  -5  -2  -4  400.16   21.80
  -5   2  -4  400.56   12.90
  -5   2  -4  415.66   13.00
   5   2   4  415.86   12.20
  -5   2  -4  409.36   12.20
  -5   2  -4  374.76   22.00
  -5   2  -4  390.46   13.00
   5   2   4  408.26   13.20
   5   2   4  423.36   13.30
   5   2   4  393.06   13.20
   5   2   4  405.26   20.00
  -6  -2  -4  139.99    6.80
   6  -2   4  125.89    4.90
  -6  -2  -4  133.19    4.70
  -6  -2  -4  116.79   19.50
   6  -2   4  139.49    4.70
  -6  -2  -4  129.29    6.30
  -6  -2  -4  176.38   23.50
   6  -2   4  138.19    5.20
  -6   2  -4  127.29    6.40
   6   2   4  150.58   18.70
  -6   2  -4  129.09    5.80
   6   2   4  134.69    6.90
   6   2   4  150.58    6.20
   6   2   4  144.29    4.50
  -6   2  -4  145.69    5.50
   6   2   4  138.19    6.60
  -6   2  -4  114.09   17.30
  -6   2  -4  143.59    4.40
  -7  -2  -4    6.50    1.00
   7  -2   4    7.60    1.50
   7  -2   4    6.20    1.00
   7  -2   4    6.60    1.50
  -7   2  -4    5.70    0.70
   7   2   4    5.60    1.60
   7   2   4    7.00    0.80
   7   2   4    7.40    2.50
  -7   2  -4    4.80    1.60
   8  -2   4   96.59    3.70
   8  -2   4   95.29    4.10
  -8  -2  -4  100.99    3.70
   8  -2   4   97.99    4.20
  -8   2  -4   97.29    3.40
   8   2   4   89.79    4.30
   8   2   4  100.79    3.50
  -8   2  -4  108.79    5.80
   8   2   4   95.49    7.50
   9  -2   4  191.48    8.70
   9  -2   4  212.38    7.00
   9  -2   4  217.68    7.50
  -9  -2  -4  213.28    7.00
  -9   2  -4  203.78    9.40
   9   2   4  211.68    6.80
   9   2   4  217.38    7.30
  -9   2  -4  214.98    6.80
   9   2   4  217.28   14.30
 -10  -2  -4  251.57    8.00
  10  -2   4  246.78    8.00
  10   2   4  247.08    7.80
 -10   2  -4  248.58    7.80
 -10   2  -4  224.88   12.60
  10   2   4  241.78    8.20
  11  -2   4   15.30    2.10
 -11  -2  -4   12.60    1.40
  11   2   4   13.60    1.70
 -11   2  -4   13.00    1.30
 -12  -2  -4  153.28    5.20
  12  -2   4  158.78    5.30
 -12   2  -4  150.98    5.00
  12   2   4  151.38    5.30
  13  -2   4    1.10    0.90
 -13  -2  -4    2.20    0.80
 -13   2  -4    1.30    0.90
  13   2   4    2.40    1.00
 -14  -2  -4    0.60    0.60
  14   2   4   -1.70    0.80
 -14  -3   4   11.70    1.00
  14   3  -4    9.60    1.30
 -13  -3   4   34.20    1.70
 -13   3   4   34.70    1.60
  13   3  -4   33.10    1.90
 -12  -3   4    2.00    0.80
  12  -3  -4    2.90    0.80
  12   3  -4    2.90    0.90
 -12   3   4    3.40    0.70
  11  -3  -4   -0.70    0.90
 -11  -3   4   -0.50    0.90
  11  -3  -4   -1.50    1.10
 -11   3   4   -0.10    0.60
  11   3  -4   -0.20    1.30
  10  -3  -4  192.78    6.40
 -10  -3   4  202.88    6.70
  10  -3  -4  195.18    6.60
  10   3  -4  196.38    6.40
  10   3  -4  193.88    6.80
 -10   3   4  204.58    6.40
   9  -3  -4  260.27    8.80
  -9  -3   4  263.07    8.40
   9  -3  -4  260.37    8.40
   9  -3  -4  251.27    8.10
  -9   3   4  249.97   10.10
   9   3  -4  255.87    8.50
   9   3  -4  260.17    8.10
  -9   3   4  254.67    8.10
   8  -3  -4  458.35   14.50
  -8  -3   4  457.15   14.10
   8  -3  -4  457.85   14.10
   8   3  -4  439.86   14.30
  -8   3   4  449.76   13.90
   8   3  -4  449.66   17.20
  -8   3   4  462.55   15.40
   8   3  -4  462.25   14.00
  -7  -3   4   33.60    2.00
   7  -3  -4   39.80    2.20
   7  -3  -4   38.90    2.90
  -7  -3   4   40.30    2.20
   7  -3  -4   34.80    3.80
   7   3  -4   38.30    1.80
  -7   3   4   37.80    1.60
   7   3  -4   34.40    2.90
  -7   3   4   33.90    2.80
   7   3  -4   33.40    4.50
   6  -3  -4   13.40    1.60
   6  -3  -4   13.80    1.30
   6  -3  -4   12.50    1.80
  -6  -3   4   15.40    1.60
  -6  -3   4   10.10    1.40
   6   3  -4   14.40    2.10
   6   3  -4   11.90    2.30
  -6   3   4   13.20    1.90
  -6   3   4   13.20    1.10
   6   3  -4   12.80    1.20
  -5  -3   4   95.09   14.00
  -5  -3   4  107.59    3.80
  -5  -3   4   63.39   15.30
   5  -3  -4  103.29    3.80
  -5  -3   4  107.29    5.60
  -5  -3   4  102.29    3.60
  -5  -3   4   95.09    5.30
  -5   3   4  110.19    4.10
  -5   3   4   96.99    3.50
   5   3  -4  105.89    4.90
   5   3  -4  110.19    3.50
  -5   3   4  107.69    4.10
   5   3  -4  100.39    5.70
  -5   3   4  118.59   13.30
   5   3  -4   96.89    5.20
  -5   3   4   69.59    9.20
  -5   3   4  104.89    4.20
  -4  -3   4 1001.30   37.70
  -4  -3   4  934.11   30.00
  -4  -3   4  928.71   36.20
  -4  -3   4  980.90   30.00
   4   3  -4  961.40   30.10
  -4   3   4  971.30   32.70
  -4   3   4  935.11   30.00
  -4   3   4 1026.20   29.50
   4   3  -4  939.61   30.00
   4   3  -4  952.00   37.00
  -4   3   4  957.30   32.70
   4   3  -4 1022.50   29.20
   4   3  -4  976.60   30.30
  -4   3   4  966.10   29.40
  -4   3   4 1025.50   29.60
  -3  -3   4   49.40    2.90
  -3  -3   4   42.80    3.40
  -3  -3   4   49.10    2.80
  -3  -3   4   45.70    8.50
  -3  -3   4   43.20    9.00
   3   3  -4   47.70    2.90
   3   3  -4   57.39    9.30
  -3   3   4   47.90    2.60
   3   3  -4   48.10    2.70
   3   3  -4   49.00    2.80
  -3   3   4   49.20    2.00
  -3   3   4   42.80    5.20
  -3   3   4   40.90    5.10
   3   3  -4   48.50    1.80
  -2  -3   4 1121.09   34.50
  -2  -3   4 1134.09   39.20
  -2   3   4 1119.69   34.80
   2   3  -4 1134.69   34.50
  -2   3   4 1140.29   34.80
   2   3  -4 1137.99   39.50
   2   3  -4 1127.89   34.50
   2   3  -4 1167.28   34.70
   2   3  -4 1111.29   33.90
  -1  -3   4  154.58    5.50
  -1  -3   4  166.48   11.10
   1   3  -4  150.28    6.60
   1   3  -4  155.88    5.50
   1   3  -4  162.18   11.60
  -1   3   4  159.88    5.60
   1   3  -4  157.58    5.70
   1   3  -4  158.18    5.40
  -1   3   4  166.48    5.70
   0  -3   4  322.47   10.50
   0  -3   4  342.87   15.40
   0  -3   4  331.97   10.50
   0   3  -4  349.77   10.60
   0   3  -4  326.37   10.70
   0   3  -4  313.77   11.10
   0   3   4  330.67   11.80
   0   3  -4  340.77   10.60
   0   3  -4  352.26   15.50
  -1  -3  -4  259.87    9.90
   1  -3   4  262.37    8.50
   1  -3   4  243.88   12.90
   1  -3   4  257.97    8.50
  -1  -3  -4  265.57   10.10
   1   3   4  273.57    8.20
  -1   3  -4  262.57   13.10
  -1   3  -4  270.67    8.50
   1   3   4  265.07   11.30
  -1   3  -4  245.98    9.10
   1   3   4  260.77    8.40
  -1   3  -4  268.37    8.60
   1   3   4  275.17    8.40
   1   3   4  265.07    8.30
  -1   3  -4  270.87    8.50
  -2  -3  -4  145.09   10.10
  -2  -3  -4  154.38    5.20
  -2  -3  -4  159.48    9.70
  -2  -3  -4  158.08    5.20
   2  -3   4  150.98    5.40
   2  -3   4  145.79   12.00
   2  -3   4  156.68    5.40
   2   3   4  159.68    5.20
   2   3   4  161.28    5.40
  -2   3  -4  155.68    5.30
   2   3   4  153.88    9.90
   2   3   4  159.48    5.30
   2   3   4  146.29    5.70
  -2   3  -4  157.58    5.30
  -2   3  -4  163.68    5.50
  -2   3  -4  140.09    6.30
  -2   3  -4  161.18   10.00
   3  -3   4  162.78    5.80
  -3  -3  -4  142.69   12.60
  -3  -3  -4  162.48    5.60
   3  -3   4  160.58    5.80
  -3  -3  -4  171.48   12.70
   3  -3   4  143.79   12.80
  -3  -3  -4  166.68    5.60
  -3   3  -4  163.58    5.60
   3   3   4  169.58    5.90
  -3   3  -4  138.69   12.10
  -3   3  -4  142.49    5.70
   3   3   4  161.58    5.70
   3   3   4  160.18    5.10
   3   3   4  173.78    5.70
  -3   3  -4  158.58    5.10
   3   3   4  177.78   11.70
  -3   3  -4  169.88    5.80
  -4  -3  -4   -9.00    8.70
  -4  -3  -4    1.30    1.60
  -4  -3  -4    1.00    1.50
   4  -3   4   -6.80   11.00
   4  -3   4    2.30    1.70
   4  -3   4    2.60    1.70
  -4  -3  -4   -0.70    8.10
   4   3   4   -3.50    1.70
   4   3   4   16.30    8.80
  -4   3  -4    0.10    0.60
   4   3   4   -0.30    0.60
   4   3   4   -2.50    1.50
  -4   3  -4   -0.20    1.00
   4   3   4    0.30    1.10
  -4   3  -4  -17.20   10.10
  -4   3  -4   -2.60    1.20
  -4   3  -4    1.20    1.60
  -5  -3  -4  301.97    9.30
   5  -3   4  295.47    9.30
  -5  -3  -4  293.87    9.10
   5  -3   4  291.47    9.10
   5  -3   4  287.27    9.50
  -5   3  -4  295.77   11.50
   5   3   4  280.57   10.80
   5   3   4  307.07   10.30
   5   3   4  282.17    9.00
  -5   3  -4  313.47   10.00
  -5   3  -4  249.68   10.70
   5   3   4  245.18   24.00
  -5   3  -4  291.57    8.90
   5   3   4  285.77   10.30
   6  -3   4    9.90    1.00
  -6  -3  -4   11.90    1.50
   6  -3   4    7.40    1.10
   6  -3   4   14.90    2.40
  -6  -3  -4   12.40    1.40
   6   3   4   10.70    1.20
  -6   3  -4    9.60    1.70
  -6   3  -4   11.20    1.10
   6   3   4   12.80    2.20
   7  -3   4   53.49    2.80
  -7  -3  -4   46.00    2.40
  -7  -3  -4   56.59    2.80
   7  -3   4   60.19    3.30
   7  -3   4   55.49    2.50
  -7   3  -4   58.89    2.20
  -7   3  -4   60.89    4.00
   7   3   4   57.49    2.30
   7   3   4   61.09    6.80
   8  -3   4  143.99    5.60
   8  -3   4  142.29    4.90
  -8  -3  -4  144.29    4.90
  -8  -3  -4  141.59    5.10
   8  -3   4  139.89    5.10
   8   3   4  150.48    8.40
  -8   3  -4  139.49    4.70
   8   3   4  138.09    4.80
  -8   3  -4  137.39    6.70
  -9  -3  -4    1.40    1.00
  -9  -3  -4    2.30    1.50
   9  -3   4   -0.10    1.60
   9  -3   4    1.30    1.10
   9  -3   4    2.50    1.30
  -9   3  -4    1.60    0.80
   9   3   4   14.60    7.20
  -9   3  -4   -0.30    3.50
   9   3   4    3.20    2.00
   9   3   4    1.00    1.00
  10  -3   4  463.25   14.70
  10  -3   4  480.65   14.70
 -10  -3  -4  481.25   14.70
  10  -3   4  474.05   15.10
 -10   3  -4  493.75   14.50
  10   3   4  448.56   15.00
  10   3   4  468.05   14.60
  11  -3   4    6.40    1.20
 -11  -3  -4    4.30    1.10
 -11   3  -4    5.30    0.80
  11   3   4    4.50    1.50
  11   3   4    3.90    1.10
  12  -3   4    4.40    1.00
 -12  -3  -4    4.30    0.90
 -12   3  -4    4.70    0.80
  12   3   4    5.40    1.40
  13  -3   4    0.10    1.10
 -13  -3  -4   -1.10    0.70
  13   3   4    0.40    1.30
 -13   3  -4    0.80    0.70
 -14  -3  -4    0.90    0.60
 -14  -4   4   41.30    1.50
 -13  -4   4   51.19    2.20
 -13  -4   4   53.39    2.10
  13   4  -4   43.80    2.60
 -13   4   4   51.29    1.90
 -12  -4   4   66.99    2.50
  12  -4  -4   59.79    2.60
  12   4  -4   60.69    2.90
 -12   4   4   66.89    2.40
 -11  -4   4   66.59    2.70
  11  -4  -4   63.99    2.50
 -11   4   4   68.09    2.40
  11   4  -4   50.49    3.10
  11   4  -4   63.49    3.00
  10  -4  -4  218.08    7.40
 -10  -4   4  231.48    7.40
  10   4  -4  222.38    7.20
 -10   4   4  234.48    7.20
  10   4  -4  222.18    7.80
   9  -4  -4  236.88    7.40
  -9  -4   4  243.98    7.40
   9  -4  -4  236.78    7.80
   9  -4  -4  227.28    7.10
   9   4  -4  227.68    7.90
   9   4  -4  202.28    7.10
  -9   4   4  189.58    7.00
  -9   4   4  219.78    9.60
   8  -4  -4  136.79    4.80
  -8  -4   4  147.89    5.00
   8  -4  -4  140.89    5.50
   8  -4  -4  146.79    5.10
   8   4  -4  141.59    4.80
  -8   4   4  144.99    6.50
  -8   4   4  136.99    4.70
   8   4  -4  141.69   10.10
   7  -4  -4   47.70    3.30
   7  -4  -4   50.89    2.60
  -7  -4   4   52.19    2.50
  -7  -4   4   54.09    2.60
   7   4  -4   46.20    5.70
  -7   4   4   45.20    3.40
   7   4  -4   48.80    2.20
  -7   4   4   47.40    2.00
   6  -4  -4   73.49    3.70
   6  -4  -4   62.69    3.00
  -6  -4   4   66.69    2.90
  -6  -4   4   74.09    3.10
   6  -4  -4   69.49    3.30
  -6   4   4   71.59    2.70
   6   4  -4   83.49    5.10
  -6   4   4   75.79    3.70
   6   4  -4   76.19    2.70
   5  -4  -4    7.50    1.50
   5  -4  -4    7.40    1.40
  -5  -4   4    8.80    1.00
   5  -4  -4    9.70    1.20
  -5  -4   4    8.70    1.20
   5   4  -4    9.00    1.10
  -5   4   4    8.70    1.20
   5   4  -4    6.00    2.00
  -4  -4   4  251.17    7.90
   4  -4  -4  226.98    8.20
  -4  -4   4  243.48    7.80
   4  -4  -4  244.28    7.90
   4  -4  -4  238.48    8.00
   4   4  -4  258.97    9.00
  -4   4   4  250.37    8.00
   4   4  -4  251.17    7.70
   3  -4  -4   97.39    3.70
  -3  -4   4  100.99    5.30
  -3  -4   4   92.49    4.80
   3  -4  -4   99.29    3.60
  -3  -4   4   96.19    3.50
  -3  -4   4  100.19    3.70
  -3  -4   4  112.19   23.90
  -3  -4   4   96.69    4.00
  -3  -4   4   70.39   15.80
   3   4  -4   93.29    4.60
   3   4  -4  100.69    3.30
   3   4  -4  101.09    5.30
   3   4  -4  101.59    4.50
   3   4  -4   68.69   14.70
  -2  -4   4  290.97   19.30
  -2  -4   4  294.67   19.50
  -2  -4   4  293.57    9.70
  -2  -4   4  280.47    9.50
  -2  -4   4  283.37    9.50
   2  -4  -4  279.27    9.20
  -2  -4   4  284.87    9.70
   2   4  -4  299.47    8.90
   2   4  -4  288.77   19.00
   2   4  -4  286.87    9.70
   2   4  -4  315.57    9.90
   2   4  -4  280.97    9.80
  -1  -4   4  636.94   26.70
  -1  -4   4  670.23   26.80
  -1  -4   4  659.63   20.70
  -1  -4   4  643.84   20.70
   1   4  -4  652.93   20.70
   1   4  -4  700.03   21.00
   1   4  -4  696.43   26.60
   1   4  -4  655.23   20.20
   1   4  -4  707.63   20.80
   0  -4   4 1229.38   42.70
   0  -4   4 1228.58   38.50
   0  -4   4 1253.57   43.10
   0  -4   4 1252.77   38.50
   0   4  -4 1278.77   38.60
   0   4  -4 1372.06   44.10
   0   4  -4 1321.27   38.60
   0   4  -4 1284.57   38.80
   0   4  -4 1233.48   38.10
   1  -4   4   26.40    8.30
   1  -4   4   25.80    7.80
   1  -4   4   31.40    2.40
   1  -4   4   28.90    2.40
  -1   4  -4   29.50    2.20
   1   4   4   24.30    4.00
  -1   4  -4   29.70    2.30
   1   4   4   27.90    1.70
   1   4   4   25.20    2.60
  -1   4  -4   27.20    1.60
  -1   4  -4   35.20    7.40
  -1   4  -4   32.80    2.20
   2  -4   4    3.80    1.50
  -2  -4  -4    2.40    0.90
   2  -4   4   19.30    9.10
   2  -4   4    1.10    1.30
  -2   4  -4   -4.30    7.00
   2   4   4   -0.90    6.40
   2   4   4    3.20    1.30
  -2   4  -4    4.30    1.30
  -2   4  -4    3.20    1.40
   2   4   4    3.80    1.30
   2   4   4    2.50    1.00
  -2   4  -4    2.70    0.80
  -2   4  -4    2.50    1.00
   3  -4   4    0.70    1.20
   3  -4   4    2.90    1.70
  -3  -4  -4  -16.30    9.20
  -3  -4  -4    0.70    0.90
   3  -4   4    0.50    1.90
   3  -4   4   -5.20   11.90
  -3  -4  -4    2.10    1.50
   3  -4   4    0.70    0.90
  -3  -4  -4   11.30    8.40
   3   4   4    1.50    1.80
  -3   4  -4    6.10   10.60
  -3   4  -4    0.90    1.60
   3   4   4    0.70    1.10
  -3   4  -4    1.60    1.80
  -3   4  -4    1.60    1.10
   3   4   4    2.90    1.80
  -3   4  -4    0.80    0.70
   3   4   4    0.50    0.80
   3   4   4   -7.30   10.30
   4  -4   4  240.98    7.80
   4  -4   4  224.18    7.50
  -4  -4  -4  242.58    7.70
   4  -4   4  231.48    8.00
  -4  -4  -4  238.78    7.60
   4   4   4  243.08    7.50
  -4   4  -4  245.08    8.40
  -4   4  -4  238.98    7.50
   4   4   4  248.38    8.70
   5  -4   4   42.20    2.10
  -5  -4  -4   44.80    2.30
  -5  -4  -4   43.40    2.20
   5  -4   4   43.20    2.30
   5  -4   4   45.60    2.90
  -5   4  -4   43.60    3.10
   5   4   4   48.30    3.70
  -5   4  -4   44.80    1.90
   5   4   4   44.40    1.90
   6  -4   4   11.60    1.50
  -6  -4  -4   10.50    1.10
  -6  -4  -4   11.20    1.70
   6  -4   4    9.30    1.20
   6  -4   4   10.60    1.60
  -6   4  -4    9.70    1.90
   6   4   4   10.50    2.50
  -6   4  -4   12.10    1.20
   6   4   4   12.20    1.30
   7  -4   4   71.99    3.80
   7  -4   4   68.79    3.10
   7  -4   4   67.29    2.80
  -7  -4  -4   72.39    2.90
  -7  -4  -4   73.29    3.10
   7   4   4   77.39    6.10
   7   4   4   69.99    2.80
  -7   4  -4   68.29    2.60
  -7   4  -4   56.09    4.40
  -8  -4  -4   17.20    2.00
   8  -4   4   18.10    2.00
  -8  -4  -4   18.80    1.80
   8  -4   4   17.90    1.80
   8  -4   4   15.60    2.10
   8   4   4   17.70    4.80
   8   4   4   17.60    1.70
  -8   4  -4   12.30    2.90
  -8   4  -4   16.80    1.40
   9  -4   4    7.70    1.40
  -9  -4  -4    7.80    1.40
  -9  -4  -4    9.50    1.20
   9  -4   4    7.30    1.80
   9  -4   4    9.10    1.20
  -9   4  -4   10.60    1.30
   9   4   4    9.10    1.10
  10  -4   4   21.10    2.20
  10  -4   4   18.80    2.00
  10  -4   4   18.40    2.60
 -10  -4  -4   24.20    2.00
 -10   4  -4   23.70    1.50
  10   4   4   24.20    1.70
  11  -4   4   67.69    2.60
  11  -4   4   67.69    2.70
 -11  -4  -4   63.59    2.70
  11   4   4   61.69    2.60
 -11   4  -4   65.69    2.50
 -12  -4  -4   58.59    2.40
 -12   4  -4   58.69    2.20
 -13  -4  -4   16.80    1.10
 -13   4  -4   14.20    1.10
 -13  -5   4   56.79    2.10
 -13  -5   4   57.09    2.00
 -12  -5   4    0.70    0.80
  12  -5  -4   -2.20    0.90
 -12  -5   4    0.30    0.90
 -12   5   4    0.60    0.50
 -11  -5   4   50.49    2.10
  11  -5  -4   51.89    2.10
 -11  -5   4   55.49    2.60
  11   5  -4   45.40    2.30
 -11   5   4   51.59    2.00
  10  -5  -4    2.70    1.30
 -10  -5   4    2.90    0.90
  10  -5  -4    1.70    0.90
 -10   5   4    3.50    0.60
  10   5  -4    2.40    0.90
   9  -5  -4   52.39    2.70
  -9  -5   4   56.09    2.60
   9  -5  -4   54.09    3.20
  -9   5   4   54.79    2.10
   9   5  -4   54.39    2.30
  -8  -5   4  246.48    7.80
   8  -5  -4  239.68    7.90
   8  -5  -4  237.18    8.30
   8   5  -4  244.78    7.70
  -8   5   4  236.28    7.50
  -7  -5   4   19.60    2.00
   7  -5  -4   21.70    2.10
  -7  -5   4   18.70    1.80
   7  -5  -4   19.30    2.80
   7   5  -4    9.60    4.60
   7   5  -4   18.90    1.60
  -7   5   4   19.70    2.70
  -7   5   4   20.30    1.60
   6  -5  -4    3.20    1.60
   6  -5  -4    2.10    1.20
  -6  -5   4    1.50    0.90
  -6  -5   4    0.70    1.20
   6   5  -4    3.40    0.90
  -6   5   4    1.20    1.90
   6   5  -4    3.80    3.20
  -5  -5   4   22.40    2.40
   5  -5  -4   20.20    2.50
  -5  -5   4   21.00    1.70
   5  -5  -4   25.40    2.00
  -5  -5   4   26.30    2.00
   5  -5  -4   21.90    2.20
  -5   5   4   19.00    2.50
   5   5  -4   22.10    1.50
   5   5  -4   17.40    3.00
   4  -5  -4  171.68    6.10
  -4  -5   4  142.09    6.00
   4  -5  -4  170.38    5.70
  -4  -5   4  173.08    5.50
  -4  -5   4  149.88    5.70
   4  -5  -4  173.28    5.80
   4   5  -4  182.98    5.50
   4   5  -4  177.78    7.30
  -3  -5   4  457.45   14.20
  -3  -5   4  456.35   14.70
   3  -5  -4  465.95   14.50
  -3  -5   4  476.55   14.50
   3  -5  -4  470.95   14.40
   3  -5  -4  450.55   14.70
   3   5  -4  480.75   14.20
   3   5  -4  463.05   15.60
  -2  -5   4    1.70    1.20
  -2  -5   4    1.10    0.80
  -2  -5   4    2.20    1.10
   2  -5  -4    2.20    1.00
   2  -5  -4    2.50    1.00
   2  -5  -4    1.20    1.40
   2   5  -4    1.30    0.70
   2   5  -4    0.80    1.50
   1  -5  -4   21.60    2.00
  -1  -5   4   22.10    1.90
  -1  -5   4   22.30    2.10
   1  -5  -4   24.00    2.50
  -1  -5   4   20.60    1.60
  -1  -5   4   23.10    2.20
   1  -5  -4   23.00    1.80
   1   5  -4   23.50    1.40
   1   5  -4   21.10    2.50
   0  -5  -4   -0.20    1.40
   0  -5  -4    1.00    1.40
   0  -5  -4    2.00    0.80
   0  -5   4    0.50    1.30
   0  -5   4    1.70    1.20
   0  -5   4    1.40    1.50
   0  -5   4    2.80    0.90
   0   5  -4    1.70    0.80
   1  -5   4    0.50    1.20
   1  -5   4    0.50    1.00
   1  -5   4    0.60    1.20
  -1  -5  -4    0.40    0.80
  -1  -5  -4    0.40    1.40
  -1   5  -4   -0.30    0.80
   1   5   4    0.40    1.00
  -1   5  -4    1.80    1.20
  -2  -5  -4   35.20    2.80
   2  -5   4   36.40    2.50
  -2  -5  -4   35.60    2.00
   2  -5   4   29.60    2.00
   2  -5   4   38.80    2.30
  -2   5  -4   35.70    1.90
   2   5   4   36.60    2.70
  -2   5  -4   40.60    2.70
  -3  -5  -4   52.29    3.10
   3  -5   4   51.99    2.60
   3  -5   4   48.70    2.80
   3  -5   4   46.40    2.30
  -3  -5  -4   49.80    2.40
  -3   5  -4   50.69    3.10
  -3   5  -4   51.09    2.20
   3   5   4   44.40    2.20
   3   5   4   53.29    3.40
   4  -5   4   73.79    3.50
   4  -5   4   64.79    2.80
  -4  -5  -4   68.69    3.60
  -4  -5  -4   73.09    2.90
  -4  -5  -4   74.09    3.00
   4  -5   4   71.79    3.10
  -4   5  -4   71.69    2.70
   4   5   4   71.49    2.70
  -4   5  -4   69.59    4.00
   4   5   4   69.19    4.20
  -5  -5  -4  496.45   14.90
   5  -5   4  488.25   15.20
  -5  -5  -4  475.55   14.60
   5  -5   4  439.06   14.60
   5  -5   4  501.75   15.00
   5   5   4  469.35   16.30
  -5   5  -4  482.35   14.60
   5   5   4  474.75   14.70
  -5   5  -4  475.95   15.80
   6  -5   4   37.20    2.10
  -6  -5  -4   33.50    2.10
   6  -5   4   40.10    3.00
  -6  -5  -4   38.60    2.30
   6  -5   4   37.30    2.50
   6   5   4   40.60    5.20
   6   5   4   36.20    2.00
  -6   5  -4   34.60    1.80
  -6   5  -4   32.40    3.90
  -7  -5  -4   48.80    2.40
   7  -5   4   53.39    3.60
  -7  -5  -4   48.90    2.60
   7  -5   4   48.10    2.70
   7  -5   4   48.00    2.40
  -7   5  -4   45.00    5.10
   7   5   4   48.30    2.30
  -7   5  -4   48.80    2.20
   7   5   4   38.40    4.80
  -8  -5  -4   75.39    3.30
   8  -5   4   70.29    3.00
   8  -5   4   73.39    3.30
  -8  -5  -4   74.39    3.00
   8  -5   4   73.99    4.20
   8   5   4   74.19    3.00
  -8   5  -4   74.89    2.80
   9  -5   4    1.60    1.20
  -9  -5  -4   -0.10    1.00
  -9  -5  -4   -1.30    1.20
   9  -5   4   -1.30    1.60
   9  -5   4    0.50    1.00
  -9   5  -4    0.40    0.70
   9   5   4    0.10    0.90
 -10  -5  -4   20.70    1.50
  10  -5   4   16.10    2.20
  10  -5   4   20.50    1.50
  10   5   4   20.80    1.50
 -10   5  -4   23.50    1.40
 -11  -5  -4    0.20    0.70
  11  -5   4   -0.40    0.80
  11   5   4    0.90    0.80
 -11   5  -4    0.20    0.60
 -12  -5  -4   34.50    1.60
 -12  -5  -4   35.70    2.30
 -12   5  -4   33.80    1.50
 -12  -6   4   17.50    1.10
 -11  -6   4   28.50    1.90
 -11  -6   4   26.70    1.40
  11  -6  -4   26.60    1.50
 -11   6   4   24.50    1.30
  10  -6  -4   50.39    2.20
 -10  -6   4   54.09    2.60
 -10  -6   4   53.69    2.10
 -10   6   4   50.89    1.90
  10   6  -4   48.80    2.20
  -9  -6   4   63.59    2.50
   9  -6  -4   64.29    2.70
  -9  -6   4   65.99    3.10
   9  -6  -4   60.59    3.10
   9   6  -4   62.49    2.50
  -9   6   4   62.19    2.30
   8  -6  -4   23.50    2.10
  -8  -6   4   18.90    2.30
  -8  -6   4   20.20    1.70
   8  -6  -4   21.30    2.60
  -8   6   4   20.80    1.40
   8   6  -4   22.30    1.60
   7  -6  -4   31.30    2.30
  -7  -6   4   26.30    2.60
   7  -6  -4   28.10    3.00
  -7  -6   4   29.20    1.90
  -7  -6   4   30.30    2.20
   7   6  -4   31.40    1.80
  -6  -6   4  199.88    6.80
   6  -6  -4  205.78    6.80
  -6  -6   4  210.48    7.30
  -6  -6   4  203.78    6.50
   6  -6  -4  195.78    7.20
   6   6  -4  222.58    6.60
   6   6  -4  185.88   11.10
  -6   6   4  166.58    8.60
  -5  -6   4  203.88    7.20
  -5  -6   4  205.28    6.80
   5  -6  -4  197.28    6.90
   5  -6  -4  206.38    6.80
  -5  -6   4  205.68    6.50
   5  -6  -4  189.58    7.00
   5   6  -4  203.08    6.50
   5   6  -4  189.08    9.60
  -4  -6   4  255.07    8.50
   4  -6  -4  237.48    8.30
  -4  -6   4  234.68    7.70
   4  -6  -4  251.67    8.10
  -4  -6   4  246.68    8.10
   4  -6  -4  244.08    8.10
   4   6  -4  246.08    7.80
   4   6  -4  244.78   10.20
   3  -6  -4    7.20    1.30
  -3  -6   4    9.40    1.40
   3  -6  -4    7.90    1.50
  -3  -6   4    7.30    1.00
  -3  -6   4    6.70    1.50
   3  -6  -4    5.40    1.20
   3   6  -4    7.30    0.90
   3   6  -4    4.50    2.70
   2  -6  -4   -0.50    1.00
   2  -6  -4    0.00    1.10
  -2  -6   4    1.90    1.20
   2  -6  -4    1.00    1.30
  -2  -6   4    0.20    0.90
  -2  -6   4    0.30    1.20
   2   6  -4    1.40    2.20
   2   6  -4    0.70    0.80
   1  -6  -4   76.89    3.30
  -1  -6   4   77.69    3.60
   1  -6  -4   78.09    3.70
  -1  -6   4   77.79    3.30
   1  -6  -4   75.89    3.20
  -1  -6   4   75.59    3.60
   1   6  -4   77.09    2.90
   0  -6  -4   -0.60    1.30
   0  -6   4   -0.30    1.20
   0  -6   4    0.20    1.20
   0  -6  -4    1.10    1.00
   0  -6  -4   -2.10    1.40
   0  -6   4   -0.30    1.40
   0   6  -4   -0.20    0.90
   0   6  -4    0.20    1.80
   1  -6   4  179.38    6.10
  -1  -6  -4  179.38    6.10
  -1  -6  -4  178.08    6.40
   1  -6   4  178.98    6.40
  -1   6  -4  170.88    5.80
   1   6   4  180.98    6.60
  -1   6  -4  174.88    7.00
  -2  -6  -4   79.39    3.90
   2  -6   4   78.29    3.40
   2  -6   4   80.09    3.80
  -2  -6  -4   80.19    3.30
  -2   6  -4   78.29    3.10
  -2   6  -4   85.49    4.60
   2   6   4   78.39    4.50
   3  -6   4  404.96   12.40
  -3  -6  -4  398.36   12.40
   3  -6   4  384.36   12.60
  -3  -6  -4  394.16   12.70
  -3   6  -4  394.66   13.30
   3   6   4  381.46   12.10
   3   6   4  390.76   13.50
  -3   6  -4  386.46   12.10
  -4  -6  -4   45.90    2.50
   4  -6   4   46.90    2.70
  -4  -6  -4   47.60    3.10
   4  -6   4   46.60    3.00
   4   6   4   44.10    2.20
   4   6   4   37.20    4.80
  -4   6  -4   35.70    4.30
  -4   6  -4   41.60    2.20
   5  -6   4    9.10    1.70
   5  -6   4    8.50    1.40
  -5  -6  -4   12.70    1.80
  -5  -6  -4    8.70    1.60
   5   6   4    8.50    1.10
  -5   6  -4   11.90    2.90
   5   6   4    2.80    3.70
   6  -6   4    9.20    1.50
  -6  -6  -4    8.50    1.60
   6  -6   4   12.00    1.90
  -6  -6  -4   13.30    2.00
  -6  -6  -4   10.40    1.20
  -6   6  -4   12.20    1.10
   6   6   4   10.60    1.40
  -6   6  -4    3.80    5.20
  -7  -6  -4   19.60    2.50
   7  -6   4   26.80    3.30
  -7  -6  -4   21.80    1.80
  -7  -6  -4   20.80    2.00
   7  -6   4   20.70    2.10
  -7   6  -4   20.00    1.30
   7   6   4   18.60    1.60
   8  -6   4   33.00    3.20
  -8  -6  -4   32.10    1.80
  -8  -6  -4   31.70    2.00
   8  -6   4   24.90    2.10
  -8  -6  -4   35.90    3.10
  -8   6  -4   34.40    1.60
   8   6   4   31.90    1.80
  -9  -6  -4   85.59    3.80
  -9  -6  -4   86.79    3.00
  -9  -6  -4   84.69    3.20
   9  -6   4   82.59    3.80
   9  -6   4   87.79    3.30
  -9   6  -4   86.19    3.00
   9   6   4   84.99    3.20
  10  -6   4   -1.30    1.20
 -10  -6  -4   -0.20    0.70
  10  -6   4   -0.70    0.80
 -10   6  -4    0.10    0.60
  10   6   4    0.00    0.80
 -11  -6  -4    4.50    1.00
  11  -6   4    4.00    0.80
 -11   6  -4    4.50    0.60
  11   6   4    4.70    0.90
 -11  -7   4   -0.30    0.60
  10  -7  -4   86.89    2.80
 -10  -7   4   83.39    3.00
  10   7  -4   67.49    2.80
   9  -7  -4   25.90    2.20
   9  -7  -4   22.10    1.50
  -9  -7   4   20.30    1.80
   9   7  -4   20.70    1.30
  -9   7   4   16.70    1.60
  -8  -7   4   86.59    3.50
   8  -7  -4   86.69    3.20
  -8  -7   4   80.19    2.90
   8  -7  -4   83.89    3.60
   8   7  -4   80.69    3.00
  -7  -7   4    0.00    1.10
  -7  -7   4    1.10    0.80
   7  -7  -4    0.50    1.00
   7  -7  -4    0.30    1.40
   7   7  -4    0.10    0.80
  -6  -7   4    8.70    1.60
   6  -7  -4    9.70    1.30
   6  -7  -4   11.00    1.70
  -6  -7   4    6.60    1.40
  -6  -7   4    9.80    1.30
   6   7  -4   11.60    1.30
  -5  -7   4   82.69    3.90
  -5  -7   4   79.79    3.50
   5  -7  -4   82.09    3.40
   5  -7  -4   79.19    3.90
   5   7  -4   83.69    3.00
  -4  -7   4  115.39    4.40
  -4  -7   4  117.99    4.80
   4  -7  -4  116.99    4.70
   4  -7  -4  108.79    4.40
   4  -7  -4  114.79    4.30
   4   7  -4  119.59    4.00
   3  -7  -4   -0.40    1.10
  -3  -7   4    3.60    1.40
  -3  -7   4   -1.00    1.20
   3  -7  -4   -0.90    1.40
   3  -7  -4   -2.50    1.20
   3   7  -4   -0.40    0.70
  -2  -7   4    3.70    1.40
   2  -7  -4    4.30    1.20
   2  -7  -4    1.60    1.40
  -2  -7   4    4.80    1.40
   2  -7  -4    4.80    1.20
   2   7  -4   -2.30    3.70
   2   7  -4    1.90    0.90
   1  -7  -4    1.00    1.30
  -1  -7   4    3.00    1.40
   1  -7  -4    1.40    1.40
  -1  -7   4    1.50    1.30
   1  -7  -4    1.10    1.10
   1   7  -4    0.70    0.90
   1   7  -4   -1.10    3.40
   0  -7   4   30.90    2.50
   0  -7  -4   30.20    2.70
   0  -7  -4   32.30    2.20
   0  -7   4   32.10    2.60
   0  -7   4   27.90    2.60
   0   7  -4   27.20    3.40
   0   7  -4   34.30    2.00
  -1  -7  -4   12.50    1.70
  -1  -7  -4   15.40    1.90
   1  -7   4   14.20    2.00
   1  -7   4   14.30    2.30
  -1   7  -4   12.90    3.30
  -1   7  -4   13.50    1.70
  -2  -7  -4 1007.80   30.40
  -2  -7  -4 1010.00   30.60
   2  -7   4  996.00   30.60
   2  -7   4 1016.40   30.30
  -2   7  -4 1005.70   30.00
   2   7   4  965.80   31.50
  -2   7  -4  969.50   31.40
  -3  -7  -4   38.80    2.90
   3  -7   4   38.90    2.50
   3  -7   4   40.00    2.90
  -3  -7  -4   39.00    2.40
   3   7   4   41.40    2.20
  -3   7  -4   36.90    1.90
   4  -7   4  406.56   13.10
  -4  -7  -4  398.06   13.40
  -4  -7  -4  406.16   13.10
   4  -7   4  433.26   13.50
  -4   7  -4  417.76   12.80
   4   7   4  433.96   12.80
   5  -7   4   -0.10    1.10
  -5  -7  -4    1.60    1.40
  -5  -7  -4    1.20    1.20
   5  -7   4    1.10    1.50
   5   7   4   -0.60    0.70
  -5   7  -4    0.00    0.80
  -6  -7  -4  136.89    5.10
  -6  -7  -4  150.28    5.40
   6  -7   4  129.59    5.10
   6  -7   4  134.39    5.70
  -6   7  -4  152.28    4.70
   6   7   4  157.08    4.80
  -7  -7  -4    2.20    1.10
  -7  -7  -4    2.40    1.20
   7  -7   4    1.60    1.00
   7  -7   4    2.90    1.60
   7   7   4    0.10    0.80
  -7   7  -4    1.40    0.70
   8  -7   4   44.20    2.70
  -8  -7  -4   40.80    2.10
   8  -7   4   43.00    2.10
  -8  -7  -4   41.30    2.40
   8   7   4   40.30    1.90
  -8   7  -4   40.90    1.70
   9  -7   4    0.70    0.80
   9  -7   4    0.40    1.10
  -9  -7  -4    1.20    1.00
  -9  -7  -4   -0.20    0.80
   9   7   4    1.80    0.70
  -9   7  -4    1.30    0.60
  10  -7   4   76.49    3.00
  10  -7   4   80.59    2.70
 -10  -7  -4   81.49    2.90
  10   7   4   73.99    2.70
 -10   7  -4   77.69    2.60
  -9  -8   4   85.89    3.00
   9  -8  -4   88.99    2.90
  -8  -8   4    2.60    0.80
   8  -8  -4    2.30    0.80
   8   8  -4    2.30    0.60
  -7  -8   4    0.10    0.90
   7  -8  -4    1.40    0.80
   7  -8  -4    1.50    1.30
   7   8  -4    0.60    0.70
   6  -8  -4   20.30    1.60
  -6  -8   4   22.10    2.00
   6  -8  -4   17.70    2.30
   6   8  -4   21.60    1.30
   5  -8  -4  111.49    3.90
   5  -8  -4  108.79    4.40
  -5  -8   4  117.09    4.40
   5   8  -4  111.29    3.80
  -4  -8   4    1.30    1.20
   4  -8  -4    2.60    1.40
   4  -8  -4    0.90    1.00
   4   8  -4    1.60    0.70
  -3  -8   4  151.68    5.40
  -3  -8   4  136.89    5.00
   3  -8  -4  142.99    5.30
   3  -8  -4  134.59    5.00
   3  -8  -4  144.79    4.90
   3   8  -4  146.29    4.70
   2  -8  -4   71.19    3.30
  -2  -8   4   67.69    3.30
   2  -8  -4   64.89    2.90
  -2  -8   4   64.59    3.00
   2  -8  -4   65.59    2.90
   2   8  -4   70.99    2.50
  -1  -8   4    3.80    1.40
   1  -8  -4    3.70    1.20
   1  -8  -4    5.10    1.40
  -1  -8   4    3.70    1.40
   1   8  -4    2.70    0.80
   0  -8  -4    7.10    1.30
   0  -8   4    8.80    1.50
   0  -8  -4    6.00    1.40
   0   8  -4    7.00    0.90
   1  -8   4   23.90    2.00
  -1  -8  -4   25.00    2.40
   1  -8   4   25.80    2.40
  -1  -8  -4   22.50    1.90
  -1   8  -4   22.90    1.60
  -2  -8  -4  112.59    4.50
  -2  -8  -4  110.19    4.10
   2  -8   4  117.49    4.60
   2  -8   4  107.89    4.10
  -2   8  -4  110.89    3.80
   3  -8   4  155.18    5.40
  -3  -8  -4  138.59    5.00
  -3  -8  -4  144.69    5.30
   3  -8   4  145.89    5.00
   3   8   4  134.09    5.30
  -3   8  -4  138.39    4.70
  -4  -8  -4   13.30    1.60
  -4  -8  -4   10.60    1.40
   4  -8   4    9.40    1.20
   4   8   4   10.20    1.40
  -4   8  -4   10.50    1.40
  -5  -8  -4   45.00    2.60
   5  -8   4   43.70    2.20
  -5  -8  -4   42.00    2.20
   5  -8   4   48.10    2.80
  -5   8  -4   37.30    1.90
   5   8   4   43.20    1.90
   6  -8   4   12.20    1.50
   6  -8   4   16.10    2.40
  -6  -8  -4   12.70    1.90
  -6  -8  -4   14.80    1.50
  -6   8  -4   11.60    1.30
   6   8   4    8.80    1.10
  -7  -8  -4    6.90    1.10
   7  -8   4    7.70    1.40
  -7  -8  -4    9.00    1.30
   7  -8   4    8.30    1.00
   7   8   4    8.00    1.10
  -7   8  -4    5.20    0.80
  -8  -8  -4   38.00    2.00
   8  -8   4   40.70    1.70
   8  -8   4   42.70    2.20
  -8  -8  -4   35.20    1.60
   8   8   4   39.30    1.60
   9  -8   4  200.78    6.30
   9  -8   4  206.88    6.40
  -7  -9   4   13.10    1.10
   6  -9  -4   -0.50    0.70
  -6  -9   4   -0.20    0.70
  -5  -9   4    8.20    1.40
   5  -9  -4    7.90    0.90
   5   9  -4    7.00    1.00
   4  -9  -4    1.10    1.40
   4  -9  -4    0.30    1.00
  -4  -9   4    0.60    1.10
   4   9  -4    0.30    0.70
  -3  -9   4  112.89    4.00
   3  -9  -4   96.09    4.20
   3   9  -4  107.79    3.50
  -2  -9   4   22.90    1.90
   2  -9  -4   20.50    2.30
   2   9  -4   20.60    1.30
   1  -9  -4   46.50    2.30
  -1  -9   4   52.39    2.50
   1  -9  -4   47.20    2.70
   1   9  -4   48.00    2.00
   0  -9  -4   -0.80    1.10
   0  -9   4    0.40    1.10
   0  -9  -4    1.30    1.00
   0   9  -4    1.40    0.90
  -1  -9  -4    7.80    1.30
  -1  -9  -4    9.70    1.50
   1  -9   4   11.80    1.90
  -2  -9  -4   23.50    1.60
  -2  -9  -4   21.60    2.10
   2  -9   4   25.10    2.10
   2  -9   4   22.80    1.90
  -3  -9  -4   13.90    1.90
   3  -9   4   19.70    2.00
   3  -9   4   13.60    1.50
  -3  -9  -4   14.10    1.40
   4  -9   4    3.80    1.40
  -4  -9  -4    2.00    1.10
   4  -9   4    0.40    0.90
  -4  -9  -4    3.50    1.10
  -5  -9  -4   37.60    1.70
  -5  -9  -4   31.80    2.20
   5  -9   4   34.80    1.70
   5  -9   4   38.20    2.20
   6  -9   4    6.20    0.90
  -6  -9  -4    6.00    0.90
   6  -9   4    5.70    0.70
   7  -9   4   42.60    1.80
  -2 -10   4   78.09    2.80
  -1 -10   4   68.49    2.60
   0 -10   4    8.20    1.20
   1 -10   4   12.10    1.20
   2 -10   4    0.80    0.70
  15   0  -5   69.99    2.40
  14   0  -5   -0.90    0.90
  13   0  -5  143.79    4.90
 -12   0   5   -0.90    1.00
  12   0  -5   -0.40    1.00
 -12   0   5    0.40    0.70
 -11   0   5   12.50    1.50
  11   0  -5   13.20    1.30
 -11   0   5   14.50    1.20
 -10   0   5    0.70    1.20
  10   0  -5   -0.70    1.00
 -10   0   5    5.70    5.00
 -10   0   5    1.00    0.70
  -9   0   5  258.57   10.70
  -9   0   5  270.17    8.30
  -9   0   5  266.37    8.80
  -8   0   5   -0.10    0.50
  -8   0   5    0.70    1.40
   8   0  -5    0.50    1.00
  -8   0   5   -4.00    1.70
  -7   0   5  123.29    5.30
  -7   0   5  123.09    6.90
  -7   0   5  123.79    3.90
  -7   0   5  102.19    6.10
   7   0  -5  117.79    4.20
  -7   0   5   95.69   17.80
  -7   0   5   70.99   18.70
   6   0  -5    4.00    1.80
  -6   0   5   -0.50    0.40
   6   0  -5   -2.30    1.00
   6   0  -5   -1.10    1.80
  -6   0   5   -4.50   11.60
  -6   0   5   -1.60   10.80
  -6   0   5    0.40    1.10
  -6   0   5   -4.00    1.70
   6   0  -5   -2.00    2.20
  -6   0   5   -2.30    1.60
   5   0  -5  190.28    7.00
  -5   0   5  185.28   12.30
  -5   0   5  186.18    6.80
  -5   0   5  190.08   16.00
  -5   0   5  193.68    6.70
   5   0  -5  185.88    6.70
  -5   0   5  187.88    6.60
  -5   0   5  182.98    5.80
   5   0  -5  188.18    6.80
  -4   0   5   -2.10    6.40
  -4   0   5    0.20    1.00
   4   0  -5   -5.00    6.30
   4   0  -5    0.70    0.90
  -4   0   5    2.00    4.30
  -4   0   5    0.10    0.90
  -4   0   5    0.30    0.40
  -4   0   5   -1.20    0.80
   4   0  -5   -1.10    0.90
   4   0  -5    1.20    1.10
   3   0  -5  199.08    6.60
  -3   0   5  194.68   10.40
  -3   0   5  196.28   12.10
  -3   0   5  200.98    6.70
  -3   0   5  196.68    6.70
  -3   0   5  203.88    6.60
   3   0  -5  200.38    6.60
   3   0  -5  191.18    6.70
   3   0  -5  194.58   12.00
   2   0  -5   -1.60    3.50
   2   0  -5   -0.20    0.80
  -2   0   5   -1.50    4.60
  -2   0   5    0.40    0.80
   2   0  -5   -0.70    0.70
   2   0  -5    0.80    0.80
  -2   0   5   -0.30    0.70
  -1   0   5  347.57   10.50
  -1   0   5  340.17   10.60
   1   0  -5  334.97   13.60
   1   0  -5  339.77   10.50
  -1   0   5  339.47   13.50
  -1   0   5  305.07   10.90
   1   0  -5  348.27   10.50
  -1   0   5  343.47   10.60
   1   0  -5  334.87   10.60
   0   0   5   -0.60    0.80
   0   0  -5   -0.60    0.70
   0   0  -5   -0.90    0.60
   0   0   5   -1.90    1.10
   0   0   5    0.20    0.70
   0   0  -5   -1.30    4.70
   0   0   5   -4.80    4.50
   0   0   5   -0.50    0.80
   0   0  -5   -0.20    0.70
  -1   0  -5   18.80    4.30
   1   0   5   20.00    1.60
   1   0   5   21.30    1.70
  -1   0  -5   21.30    1.50
  -1   0  -5   22.90    1.60
  -1   0  -5   20.50    1.50
   1   0   5   21.20    1.50
   1   0   5   24.00    4.30
   2   0   5   -0.40    0.80
  -2   0  -5    0.80    0.80
  -2   0  -5    1.00    0.70
  -2   0  -5    0.20    0.80
  -2   0  -5    0.80    3.80
   2   0   5    0.10    0.90
   2   0   5   -0.30    4.00
   2   0   5    0.00    0.90
  -3   0  -5  380.66   16.40
  -3   0  -5  393.16   12.50
  -3   0  -5  393.56   12.30
   3   0   5  391.96   12.30
  -3   0  -5  381.76   12.30
   3   0   5  386.96   12.50
   3   0   5  401.66   17.80
   3   0   5  388.16   12.30
  -4   0  -5    0.60    1.10
   4   0   5    4.00    6.00
   4   0   5   -0.60    1.20
  -4   0  -5   -0.70    0.90
   4   0   5    0.60    0.60
  -4   0  -5  -16.10    6.40
  -4   0  -5    0.30    1.00
   4   0   5    0.10    1.20
  -4   0  -5   -0.10    0.50
   4   0   5    0.90    1.30
   5   0   5  369.66   12.50
  -5   0  -5  383.66   12.30
   5   0   5  371.96   19.60
  -5   0  -5  367.36   12.20
   5   0   5  367.86   12.30
   5   0   5  370.96   12.30
  -5   0  -5  358.86   12.10
  -5   0  -5  378.46   11.30
  -5   0  -5  349.07   20.80
   5   0   5  377.06   11.30
   6   0   5   -2.80   16.70
   6   0   5   -1.00    2.00
   6   0   5    1.00    1.10
   6   0   5    1.30    2.50
  -6   0  -5    0.70    0.50
  -6   0  -5    0.80    2.00
  -6   0  -5    1.10    1.10
   6   0   5   -0.80    2.40
  -6   0  -5   -3.20    1.80
  -6   0  -5   -2.70    9.40
   6   0   5   -0.40    0.70
  -6   0  -5   -2.70    1.40
  -7   0  -5   94.29    3.80
   7   0   5  102.29    8.10
  -7   0  -5   80.99    6.70
   7   0   5  109.99   27.40
   7   0   5   89.99    9.50
  -7   0  -5   68.99   23.80
   7   0   5  105.29    6.70
   7   0   5  110.49    3.50
  -7   0  -5  102.09    3.40
  -7   0  -5   87.59    6.90
  -7   0  -5  102.59    5.30
   7   0   5  101.79    3.80
  -8   0  -5    0.10    0.60
  -8   0  -5    0.80    1.10
   8   0   5    1.00    1.10
   8   0   5    0.10    1.00
  -8   0  -5    2.30    2.90
  -9   0  -5   15.10    2.00
  -9   0  -5   14.80    1.30
   9   0   5   16.30    2.10
 -10   0  -5    0.80    1.10
  10   0   5    1.00    1.20
 -10   0  -5    0.00    0.90
 -11   0  -5 1297.27   39.30
 -12   0  -5    0.40    0.90
  12   0   5   -0.40    1.10
  13   0   5  122.59    4.30
 -13   0  -5  117.99    4.20
 -14   0  -5    1.50    1.00
  14   0   5    0.30    0.90
  15   0   5  128.69    4.10
  15   1  -5    0.10    0.50
  14  -1  -5    4.40    0.90
 -14  -1   5    4.20    0.90
  14   1  -5    4.80    1.00
 -13  -1   5    9.50    1.20
  13  -1  -5    6.70    1.00
 -13   1   5    6.10    0.80
  13   1  -5    7.20    1.00
 -12  -1   5   12.20    1.40
  12  -1  -5   12.50    1.60
  12   1  -5   15.50    1.70
 -12   1   5   14.00    1.10
 -11  -1   5   98.39    3.50
 -11  -1   5   99.19    3.90
  11  -1  -5   99.59    3.80
  11   1  -5   99.99    3.90
 -11   1   5  101.89    3.50
 -10  -1   5  252.57    8.00
  10  -1  -5  256.17    8.20
 -10  -1   5  255.17    8.30
 -10   1   5  253.27    8.00
 -10   1   5  237.48   11.10
  10   1  -5  259.77    8.30
  -9  -1   5    5.30    5.50
   9  -1  -5    8.60    1.90
  -9  -1   5   13.50    1.40
  -9  -1   5   13.00    1.20
  -9   1   5    9.30    2.60
  -9   1   5   13.10    1.20
  -8  -1   5   63.59    2.40
   8  -1  -5   59.39    3.10
  -8  -1   5   66.69    5.20
  -8  -1   5   61.29    2.90
   8  -1  -5   63.29    2.80
  -8   1   5   64.49    2.40
  -8   1   5   67.89    4.00
  -7  -1   5    2.60    0.60
   7  -1  -5    3.20    1.30
  -7  -1   5    4.20    3.20
  -7  -1   5    1.80    3.30
  -7  -1   5   22.90   15.80
  -7  -1   5    0.30    1.00
  -7  -1   5   -7.30   23.00
  -7  -1   5    2.60    1.80
   7  -1  -5    3.60    1.00
   7   1  -5    5.00    2.60
  -7   1   5    2.80    0.50
   7   1  -5   -1.50    3.80
   7   1  -5   -1.40    4.70
  -7   1   5    2.30    1.30
   7   1  -5    3.80    1.10
   7   1  -5    3.10    0.70
  -6  -1   5   38.70    3.00
  -6  -1   5   39.70    3.80
   6  -1  -5   37.60    3.40
  -6  -1   5   25.50    9.50
  -6  -1   5   41.10   11.00
  -6  -1   5   37.90    1.60
  -6  -1   5   31.40    3.40
   6  -1  -5   36.40    2.10
   6  -1  -5   36.10    3.50
  -6   1   5   37.30    1.50
  -6   1   5   35.00    3.50
  -6   1   5   39.60    3.10
   6   1  -5   38.00    1.60
   6   1  -5   36.80    4.00
  -6   1   5   36.80    2.50
   6   1  -5   38.20    3.60
   6   1  -5   36.10    3.70
  -6   1   5   24.80   12.20
  -6   1   5   51.19   11.00
  -5  -1   5  835.82   33.60
  -5  -1   5  850.61   24.60
  -5  -1   5  883.41   25.60
   5  -1  -5  834.02   25.30
   5  -1  -5  810.62   25.20
  -5  -1   5  794.82   25.40
  -5  -1   5  825.32   25.60
  -5  -1   5  788.62   32.60
   5   1  -5  822.72   24.60
   5   1  -5  820.12   25.50
   5   1  -5  797.12   25.60
   5   1  -5  798.22   25.40
  -5   1   5  793.82   25.30
  -5   1   5  822.02   30.40
  -5   1   5  797.62   31.70
  -5   1   5  803.72   24.60
  -5   1   5  816.92   25.30
  -5   1   5  848.82   25.40
   4  -1  -5    0.00    1.10
  -4  -1   5    0.40    0.40
  -4  -1   5   -2.50    4.90
   4  -1  -5   -0.30    0.90
   4  -1  -5   -0.30    0.90
  -4  -1   5  -11.20    6.80
  -4  -1   5   -0.70    1.10
  -4  -1   5   -0.90    1.00
  -4  -1   5    0.10    1.00
   4   1  -5    0.90    1.10
   4   1  -5    1.00    1.10
  -4   1   5    1.50    6.10
  -4   1   5    0.20    0.40
   4   1  -5    0.90    1.20
  -4   1   5   -0.80    0.80
   4   1  -5    4.50    7.40
  -4   1   5   -0.80    1.00
  -4   1   5    1.10    0.80
   4   1  -5    0.00    0.50
  -4   1   5    0.50    4.90
   3  -1  -5  589.44   18.00
  -3  -1   5  571.74   18.30
  -3  -1   5  529.85   27.20
  -3  -1   5  602.74   18.90
  -3  -1   5  596.94   22.60
   3  -1  -5  578.84   17.90
   3  -1  -5  575.24   21.70
  -3  -1   5  591.74   18.30
  -3   1   5  609.34   18.20
   3   1  -5  574.44   22.50
   3   1  -5  584.74   18.20
  -3   1   5  562.34   18.60
   3   1  -5  624.44   19.20
  -3   1   5  587.34   18.10
  -3   1   5  596.04   21.80
  -3   1   5  600.54   18.10
  -3   1   5  592.54   22.10
   3   1  -5  590.24   18.40
   2  -1  -5   16.60    1.40
  -2  -1   5   16.40    1.70
  -2  -1   5   16.80    1.60
  -2  -1   5   20.50    5.60
  -2  -1   5   17.40    1.50
   2  -1  -5   15.10    4.40
   2  -1  -5   17.10    1.20
  -2   1   5   16.70    2.10
   2   1  -5   15.90    1.60
   2   1  -5   17.90    1.60
   2   1  -5   16.90    6.00
   2   1  -5   17.10    1.80
  -2   1   5   15.40    1.40
  -2   1   5   16.20    4.50
  -2   1   5   17.10    1.30
  -1  -1   5   32.30    1.80
   1  -1  -5   32.20    1.60
  -1  -1   5   32.60    4.80
   1  -1  -5   30.70    4.70
  -1  -1   5   29.80    1.90
   1  -1  -5   33.40    1.50
  -1  -1   5   30.20    1.90
   1   1  -5   33.10    2.10
  -1   1   5   30.70    1.70
  -1   1   5   34.20    1.60
   1   1  -5   35.10    6.10
  -1   1   5   34.70    2.00
  -1   1   5   29.40    4.60
   1   1  -5   30.70    1.80
  -1   1   5   30.80    1.70
   1   1  -5   33.70    1.90
   0  -1  -5  479.75   14.60
   0  -1  -5  482.95   17.70
   0  -1   5  487.15   14.80
   0  -1   5  483.55   14.80
   0  -1   5  484.15   17.90
   0  -1  -5  473.95   14.60
   0  -1   5  472.15   14.90
   0   1  -5  488.55   14.80
   0   1   5  462.05   14.80
   0   1   5  479.65   14.70
   0   1  -5  481.35   14.80
   0   1  -5  476.75   18.90
   0   1   5  471.25   17.50
   0   1   5  481.35   14.70
   0   1  -5  481.05   14.90
   0   1   5  472.25   14.70
   1  -1   5 4153.08  120.49
   1  -1   5 4059.79  123.29
  -1  -1  -5 3870.81  122.69
   1  -1   5 4106.99  120.29
   1  -1   5 4079.19  120.29
  -1   1  -5 3915.31  123.39
   1   1   5 4128.39  123.09
  -1   1  -5 4002.80  120.29
  -1   1  -5 3998.90  120.39
  -1   1  -5 4192.38  120.39
   1   1   5 4009.30  120.29
   1   1   5 4182.68  120.29
   1   1   5 3634.64  120.39
   1   1   5 4024.80  120.39
   2  -1   5  497.45   15.50
   2  -1   5  506.45   15.40
  -2  -1  -5  499.65   15.30
   2  -1   5  520.85   19.30
  -2  -1  -5  511.55   19.40
  -2  -1  -5  503.05   15.30
  -2  -1  -5  514.85   15.30
   2  -1   5  485.65   15.40
   2   1   5  513.25   19.50
   2   1   5  456.45   15.70
  -2   1  -5  504.25   15.40
   2   1   5  504.25   15.30
   2   1   5  497.05   15.50
  -2   1  -5  479.05   19.80
  -2   1  -5  496.45   15.40
  -2   1  -5  464.65   15.40
   2   1   5  485.05   15.30
  -3  -1  -5   70.99    3.10
   3  -1   5   82.59   10.40
   3  -1   5   74.19    3.10
   3  -1   5   72.39    3.40
   3  -1   5   73.39    3.20
  -3  -1  -5   72.29    3.00
  -3  -1  -5   74.29    2.90
  -3  -1  -5   58.59    7.60
  -3   1  -5   70.29    3.00
   3   1   5   72.69    3.10
  -3   1  -5   70.89    3.10
  -3   1  -5   69.39    3.20
   3   1   5   74.09    3.40
   3   1   5   69.19    2.50
   3   1   5   70.89    3.20
  -3   1  -5   81.89    8.20
  -3   1  -5   66.89    2.40
   3   1   5   84.09   10.20
  -4  -1  -5  474.65   15.60
   4  -1   5  503.25   15.70
  -4  -1  -5  462.65   21.50
  -4  -1  -5  481.45   15.60
  -4  -1  -5  490.15   15.70
   4  -1   5  501.95   15.70
   4  -1   5  496.15   15.90
   4  -1   5  537.15   21.40
  -4   1  -5  477.75   20.90
  -4   1  -5  493.75   15.00
   4   1   5  523.95   15.80
  -4   1  -5  503.95   15.70
   4   1   5  491.95   15.70
   4   1   5  499.25   15.90
   4   1   5  505.15   22.40
   4   1   5  495.05   15.00
  -4   1  -5  495.25   15.70
   5  -1   5    6.80    2.10
   5  -1   5    5.60    1.80
  -5  -1  -5    6.60    1.70
  -5  -1  -5    8.30    1.60
   5  -1   5   -9.70   11.20
   5  -1   5    9.80    2.00
  -5  -1  -5   11.10    1.70
  -5  -1  -5    8.10    1.10
  -5  -1  -5   13.50    7.30
  -5   1  -5    6.20    1.70
   5   1   5    5.20   10.60
  -5   1  -5    8.50    0.90
  -5   1  -5    8.90    1.50
  -5   1  -5    1.00    7.00
   5   1   5    7.60    1.50
   5   1   5    9.90    1.00
   5   1   5    6.10    1.70
   5   1   5    8.00    1.90
  -5   1  -5    7.90    1.40
   6  -1   5  269.27   10.30
   6  -1   5  270.37    8.60
  -6  -1  -5  277.27    8.40
  -6  -1  -5  277.77    8.60
  -6  -1  -5  268.37    9.80
   6  -1   5  272.97    9.00
   6  -1   5  275.47   10.10
  -6  -1  -5  262.77   25.00
  -6  -1  -5  271.17    9.90
   6  -1   5  276.57   28.80
  -6  -1  -5  267.57    9.80
   6  -1   5  274.27   10.30
  -6   1  -5  250.57   24.60
  -6   1  -5  283.87    8.40
   6   1   5  282.17   10.20
   6   1   5  264.67    8.40
   6   1   5  259.77   10.20
  -6   1  -5  276.17    9.70
  -6   1  -5  241.38    9.70
  -6   1  -5  272.37    9.70
   6   1   5  309.57   27.40
  -7  -1  -5  130.09    7.10
  -7  -1  -5  130.19    4.50
   7  -1   5  131.99    4.60
  -7  -1  -5  132.89    4.30
   7  -1   5  130.19    5.00
   7   1   5  102.79    9.20
  -7   1  -5  121.59    4.90
   7   1   5  132.79    6.80
   7   1   5  127.79   24.90
   7   1   5  137.19    4.30
   7   1   5  128.69    4.80
   7   1   5  114.99    9.30
  -7   1  -5  131.89    5.90
  -7   1  -5  133.69    4.30
  -8  -1  -5   85.39    3.40
   8  -1   5   86.29    3.80
  -8  -1  -5   80.49    3.10
   8  -1   5   87.59    3.40
   8   1   5   80.79    8.10
   8   1   5   85.49    3.10
  -8   1  -5   81.19    3.80
  -8   1  -5   82.09    5.70
  -8   1  -5   86.59    3.00
   9  -1   5   39.60    2.50
  -9  -1  -5   38.10    2.30
   9   1   5   41.40    2.10
   9   1   5   41.30    2.60
  -9   1  -5   43.10    2.80
  -9   1  -5   38.90    1.90
  -9   1  -5   34.20    4.70
 -10  -1  -5  612.04   18.80
  10  -1   5  616.94   18.90
 -10   1  -5  607.64   18.60
  10   1   5  616.34   18.90
 -10   1  -5  601.24   18.90
 -11  -1  -5   86.49    3.60
  11  -1   5   90.69    3.70
 -11   1  -5   85.29    3.90
  11   1   5   88.39    3.90
 -11   1  -5   87.89    3.20
 -12  -1  -5   23.20    1.60
  12  -1   5   23.10    2.00
  12   1   5   23.90    2.10
 -12   1  -5   21.20    2.10
 -12   1  -5   22.90    1.70
 -13  -1  -5    1.20    0.70
  13  -1   5   -0.80    0.90
 -13   1  -5   -1.30    1.40
  13   1   5   -0.60    0.90
 -14  -1  -5   57.19    2.20
  14  -1   5   58.99    2.30
  14   1   5   55.99    2.30
 -14  -2   5   16.50    1.20
  14  -2  -5   14.40    1.10
  14   2  -5   15.30    1.40
  13  -2  -5    5.60    0.80
 -13  -2   5    4.00    0.80
 -13   2   5    4.00    0.70
  13   2  -5    2.60    0.90
 -12  -2   5    4.10    0.80
  12  -2  -5    3.90    0.90
 -12   2   5    4.20    0.70
  12   2  -5    4.20    1.00
  11  -2  -5   42.90    2.30
 -11  -2   5   44.60    2.40
  11   2  -5   45.10    2.70
 -11   2   5   46.30    2.00
  10  -2  -5  227.18    7.50
  10  -2  -5  228.88    7.40
 -10  -2   5  226.18    7.50
 -10   2   5  215.48   10.30
 -10   2   5  235.18    7.30
  10   2  -5  231.58    7.60
   9  -2  -5  414.66   12.80
   9  -2  -5  412.76   12.70
  -9  -2   5  408.26   12.90
   9   2  -5  406.56   12.90
  -9   2   5  428.86   12.60
  -9   2   5  394.46   14.40
   9   2  -5  403.16   12.60
   8  -2  -5  149.69    5.40
   8  -2  -5  147.59    5.00
  -8  -2   5  138.29    4.70
  -8  -2   5  149.19    5.00
   8   2  -5  141.39    4.70
   8   2  -5  133.29    9.80
  -8   2   5  143.69    6.30
   8   2  -5  135.49    5.10
  -8   2   5  144.29    4.70
  -7  -2   5   29.00    1.90
   7  -2  -5   33.80    2.10
   7  -2  -5   35.00    2.80
  -7  -2   5   28.80    3.80
  -7  -2   5   31.30    1.50
   7   2  -5   29.40    4.60
  -7   2   5   31.90    2.70
   7   2  -5   23.00    5.90
   7   2  -5   29.50    1.50
   7   2  -5   27.70    2.20
  -7   2   5   28.60    1.40
  -6  -2   5   -3.40   17.00
   6  -2  -5    1.40    0.90
  -6  -2   5    2.00    0.60
  -6  -2   5    0.00    2.60
  -6  -2   5    2.00    0.90
  -6  -2   5   -3.20    2.60
  -6  -2   5    0.10    2.00
  -6  -2   5   25.70   17.40
  -6   2   5    1.80    1.10
   6   2  -5    3.30    2.00
  -6   2   5    1.90    0.50
   6   2  -5    1.30    0.60
   6   2  -5   -0.90    2.70
   6   2  -5    9.40    2.80
   6   2  -5    1.90    1.20
  -5  -2   5    6.90   11.10
  -5  -2   5    3.00    1.70
   5  -2  -5    2.00    1.40
   5  -2  -5    1.50    1.50
  -5  -2   5    3.40    1.80
  -5  -2   5    1.60    1.60
  -5  -2   5    3.10    1.50
  -5  -2   5    4.60    0.60
  -5  -2   5   -1.30   11.30
  -5   2   5    4.20    0.60
   5   2  -5    4.50    1.50
  -5   2   5    4.10    1.00
  -5   2   5    7.00    7.00
   5   2  -5    6.70    1.80
   5   2  -5    4.60    0.60
  -5   2   5    6.30    1.30
   5   2  -5    5.70    1.80
  -5   2   5    4.70    1.20
  -5   2   5    0.00    6.70
  -4  -2   5  727.93   30.30
  -4  -2   5  708.43   22.90
  -4  -2   5  709.63   23.00
   4  -2  -5  724.33   22.50
  -4  -2   5  704.63   22.10
  -4  -2   5  745.43   30.10
  -4  -2   5  711.03   23.00
   4  -2  -5  748.03   22.50
  -4   2   5  750.22   22.60
   4   2  -5  751.22   23.00
   4   2  -5  747.43   23.00
  -4   2   5  770.62   27.10
   4   2  -5  749.03   23.20
  -4   2   5  769.42   22.60
  -4   2   5  728.53   26.40
  -4   2   5  694.33   23.30
   4   2  -5  747.03   30.70
  -4   2   5  765.22   22.70
   4   2  -5  758.12   22.20
  -3  -2   5   55.29    8.00
   3  -2  -5   51.89    2.30
  -3  -2   5   54.39    2.70
  -3  -2   5   50.19    2.80
   3  -2  -5   50.59    2.30
  -3  -2   5   49.70    8.60
  -3  -2   5   54.69    2.90
  -3   2   5   45.20    6.80
  -3   2   5   56.29    2.40
   3   2  -5   53.79    8.90
   3   2  -5   56.69    2.90
   3   2  -5   55.29    3.00
   3   2  -5   54.69    2.00
  -3   2   5   57.69    7.30
   3   2  -5   56.49    2.80
  -3   2   5   50.39    3.20
  -3   2   5   52.79    2.30
  -3   2   5   55.29    2.30
  -2  -2   5  318.27   10.90
   2  -2  -5  338.17   10.50
   2  -2  -5  334.37   10.50
  -2  -2   5  339.57   10.80
  -2  -2   5  337.57   16.00
  -2  -2   5  348.67   11.00
  -2  -2   5  351.16   15.50
   2  -2  -5  336.57   13.00
  -2   2   5  350.66   10.60
  -2   2   5  342.37   10.60
   2   2  -5  323.07   16.60
   2   2  -5  341.37   11.10
  -2   2   5  349.96   13.10
  -2   2   5  345.17   10.60
  -2   2   5  357.86   13.60
   2   2  -5  335.17   10.90
   2   2  -5  322.27   10.40
   2   2  -5  345.67   10.90
  -1  -2   5  379.96   11.90
   1  -2  -5  374.66   13.90
   1  -2  -5  369.46   11.50
   1  -2  -5  374.56   11.50
  -1  -2   5  383.36   11.90
  -1  -2   5  377.16   11.90
  -1  -2   5  384.26   16.30
   1   2  -5  370.96   12.10
   1   2  -5  382.26   17.00
  -1   2   5  371.96   11.60
  -1   2   5  365.86   11.80
  -1   2   5  388.36   11.60
  -1   2   5  382.46   14.00
   1   2  -5  378.96   11.90
  -1   2   5  379.76   11.70
   1   2  -5  378.06   11.90
   0  -2   5  129.29    4.70
   0  -2  -5  132.99    7.70
   0  -2   5  126.39    4.50
   0  -2  -5  125.49    4.30
   0  -2   5  130.39    9.50
   0  -2   5  129.39    4.70
   0  -2  -5  130.49    4.30
   0   2  -5  129.89    4.80
   0   2   5  128.49    4.40
   0   2  -5  133.49    4.70
   0   2   5  140.89    8.00
   0   2  -5  131.09    4.60
   0   2  -5  134.39   10.40
   0   2   5  129.19    4.30
   0   2   5  134.29    4.30
   1  -2   5 1407.76   43.30
   1  -2   5 1399.86   46.80
  -1  -2  -5 1472.85   45.90
  -1  -2  -5 1484.05   43.20
   1  -2   5 1440.66   43.40
  -1  -2  -5 1416.36   43.10
   1   2   5 1398.16   43.40
   1   2   5 1448.36   43.30
   1   2   5 1459.75   43.20
   1   2   5 1468.55   43.20
  -1   2  -5 1402.16   47.30
  -1   2  -5 1429.26   43.50
   1   2   5 1436.36   46.00
  -1   2  -5 1423.46   43.40
  -1   2  -5 1465.25   43.40
   2  -2   5   24.30    2.00
  -2  -2  -5   24.90    1.70
   2  -2   5   22.30    6.00
  -2  -2  -5   24.70    5.30
   2  -2   5   25.20    1.80
  -2  -2  -5   23.20    1.60
  -2   2  -5   26.70    2.00
  -2   2  -5   24.70    2.00
   2   2   5   20.20    2.90
  -2   2  -5   20.70    6.60
   2   2   5   26.40    1.90
  -2   2  -5   24.90    1.70
  -2   2  -5   22.40    1.20
   2   2   5   24.20    1.90
   2   2   5   25.20    1.70
   2   2   5   20.60    5.40
   3  -2   5   39.30    7.70
   3  -2   5   38.70    2.40
  -3  -2  -5   40.80    2.30
  -3  -2  -5   34.70    6.80
   3  -2   5   35.90    2.50
  -3   2  -5   38.60    1.60
  -3   2  -5   39.90    8.10
   3   2   5   30.80    6.90
   3   2   5   41.70    2.50
   3   2   5   41.10    2.50
   3   2   5   37.40    1.60
   3   2   5   44.20    2.30
  -3   2  -5   38.10    2.50
  -3   2  -5   40.60    2.40
  -3   2  -5   36.70    2.20
  -4  -2  -5  172.08    6.30
   4  -2   5  180.78    6.60
   4  -2   5  181.28    6.60
   4  -2   5  200.78   16.50
  -4  -2  -5  174.38   14.20
   4  -2   5  169.68    7.40
  -4  -2  -5  171.98    6.70
  -4  -2  -5  179.58    6.40
  -4   2  -5  185.88    6.40
   4   2   5  191.18   14.70
   4   2   5  179.38    5.60
  -4   2  -5  178.88    6.50
   4   2   5  176.08    6.50
   4   2   5  179.18    6.60
  -4   2  -5  193.88   15.70
   4   2   5  187.98    6.70
  -4   2  -5  182.28    6.50
  -5  -2  -5  521.15   16.60
   5  -2   5  501.55   28.60
   5  -2   5  516.75   16.70
   5  -2   5  504.15   15.80
   5  -2   5  499.65   16.70
  -5  -2  -5  499.55   15.80
  -5  -2  -5  512.45   26.50
  -5  -2  -5  509.25   16.60
  -5   2  -5  503.15   16.60
  -5   2  -5  513.15   16.50
  -5   2  -5  474.15   27.00
  -5   2  -5  533.45   15.60
   5   2   5  513.05   16.70
   5   2   5  496.45   26.70
   5   2   5  537.55   16.90
  -5   2  -5  550.64   16.70
   5   2   5  515.55   16.80
   5   2   5  547.95   15.70
   6  -2   5    2.30    1.30
   6  -2   5    0.80    1.50
   6  -2   5    0.60    0.90
  -6  -2  -5    1.30    0.80
   6   2   5    2.90    3.30
   6   2   5    5.90    4.30
  -6   2  -5    0.80    0.60
   6   2   5    0.30    1.70
   6   2   5    1.20    0.70
   6   2   5  -14.00   19.90
  -6   2  -5   -0.50    1.30
  -7  -2  -5    3.50    0.90
   7  -2   5    2.90    1.40
   7  -2   5    1.60    1.30
   7  -2   5    3.40    1.00
  -7   2  -5    3.10    1.70
   7   2   5    5.70    2.70
  -7   2  -5    3.40    0.70
   7   2   5    3.80    0.80
   7   2   5    2.90    1.60
  -8  -2  -5  284.67    9.00
   8  -2   5  279.57    9.40
   8  -2   5  272.97    9.10
   8  -2   5  287.47    9.00
   8   2   5  287.17   12.50
  -8   2  -5  281.97    8.80
  -8   2  -5  273.47   10.70
   8   2   5  272.27    9.20
   8   2   5  280.17    8.80
  -9  -2  -5   39.80    2.30
   9  -2   5   42.20    2.50
   9  -2   5   37.30    2.90
   9   2   5   36.70    3.00
   9   2   5   37.20    2.00
  -9   2  -5   30.70    4.30
   9   2   5   36.00   12.60
  -9   2  -5   37.30    1.90
 -10  -2  -5   73.79    3.10
  10  -2   5   74.59    3.20
 -10   2  -5   75.49   11.60
 -10   2  -5   59.79    2.60
  10   2   5   67.39    3.50
  10   2   5   59.39    2.70
 -11  -2  -5   64.19    2.90
 -11   2  -5   63.29    2.50
  11   2   5   66.79    3.50
  12  -2   5   27.50    1.90
 -12  -2  -5   23.90    1.70
 -12   2  -5   23.60    1.40
  12   2   5   16.60    1.90
  13  -2   5   18.70    1.60
 -13  -2  -5   17.80    1.50
  13   2   5   18.90    1.70
  14  -2   5   71.09    2.50
 -14  -2  -5   69.39    2.50
  14   2   5   69.89    2.70
 -14  -3   5   20.10    1.30
 -14  -3   5   20.60    1.10
  14   3  -5   22.60    1.40
 -13  -3   5   16.70    1.30
 -13   3   5   17.50    1.10
  13   3  -5   13.70    1.50
  12  -3  -5    4.40    0.80
 -12  -3   5    6.00    0.90
 -12   3   5    7.70    1.00
  12   3  -5    8.00    1.00
  11  -3  -5   15.40    1.60
  11  -3  -5   13.80    1.50
 -11  -3   5   15.70    1.80
  11   3  -5   14.40    1.80
 -11   3   5   15.20    1.20
 -10  -3   5  142.89    5.10
  10  -3  -5  144.09    5.10
  10  -3  -5  142.49    4.90
 -10   3   5  150.88    4.80
  10   3  -5  138.09    4.80
  10   3  -5  143.39    5.30
   9  -3  -5   11.50    1.70
  -9  -3   5   11.20    1.30
   9  -3  -5   12.20    1.30
   9  -3  -5   11.80    1.50
   9   3  -5   11.20    1.60
   9   3  -5    9.90    1.40
  -9   3   5    6.40    2.70
  -9   3   5   10.40    1.20
   8  -3  -5    3.80    0.90
   8  -3  -5    4.90    1.50
  -8  -3   5    4.90    1.00
   8  -3  -5    4.00    1.20
   8  -3  -5    4.70    1.50
  -8   3   5    3.70    0.70
   8   3  -5    5.50    1.40
   8   3  -5    4.70    0.90
   8   3  -5   -0.80    4.60
  -8   3   5    4.40    2.00
   7  -3  -5    0.20    0.80
   7  -3  -5   -0.60    0.90
   7  -3  -5    2.10    1.50
   7  -3  -5    2.10    1.20
  -7  -3   5   -0.80    0.70
  -7   3   5    0.70    1.50
   7   3  -5    1.10    2.70
  -7   3   5   -0.10    0.50
   7   3  -5    0.00    0.70
   7   3  -5    2.70    1.40
   6  -3  -5    0.60    1.60
  -6  -3   5   -0.20    0.70
   6  -3  -5    0.20    0.90
   6  -3  -5    0.10    0.90
  -6  -3   5    2.10    0.90
  -6   3   5    0.40    0.50
   6   3  -5    0.50    0.60
   6   3  -5   -1.20    1.60
  -6   3   5    1.00    1.20
   6   3  -5   -0.70    1.90
   5  -3  -5   83.39    3.30
  -5  -3   5   83.59    3.20
  -5  -3   5   93.59    3.40
  -5   3   5   92.49    3.70
   5   3  -5   89.09    3.00
   5   3  -5   91.09    5.90
  -5   3   5   86.99    5.30
   5   3  -5   88.19    5.40
  -5   3   5   79.19    3.00
   5   3  -5   83.99    4.50
  -4  -3   5  156.18   18.90
  -4  -3   5  143.09    6.00
   4  -3  -5  140.29    4.90
  -4  -3   5  140.29    5.00
  -4  -3   5  144.29    5.90
  -4  -3   5  137.49    4.80
  -4  -3   5  120.69   14.80
  -4   3   5  144.19    5.00
  -4   3   5  144.59    4.90
  -4   3   5  143.99   11.30
   4   3  -5  147.89    4.60
  -4   3   5  145.39    5.10
   4   3  -5  140.79    6.10
   4   3  -5  146.49   20.10
  -4   3   5  132.69   11.00
   4   3  -5  141.09    5.80
   4   3  -5  145.79    5.90
  -3  -3   5 1181.88   39.90
  -3  -3   5 1251.77   39.10
  -3  -3   5 1269.77   39.30
  -3  -3   5 1263.67   45.70
  -3  -3   5 1259.07   45.80
   3   3  -5 1276.47   39.20
   3   3  -5 1326.77   38.50
  -3   3   5 1354.96   38.80
   3   3  -5 1294.17   39.20
   3   3  -5 1251.87   45.40
  -3   3   5 1236.28   39.00
  -3   3   5 1307.07   41.00
   3   3  -5 1327.67   39.50
  -3   3   5 1354.86   38.60
  -3   3   5 1293.67   41.00
  -2  -3   5 1183.28   41.30
  -2  -3   5 1149.48   40.30
  -2  -3   5 1086.29   35.50
  -2  -3   5 1159.88   35.60
  -2  -3   5 1169.18   35.70
   2   3  -5 1193.88   35.90
  -2   3   5 1197.58   36.80
   2   3  -5 1174.28   35.00
   2   3  -5 1162.28   41.70
  -2   3   5 1207.08   35.20
   2   3  -5 1180.98   35.70
  -2   3   5 1144.19   35.30
  -2   3   5 1176.58   36.80
   2   3  -5 1185.08   35.70
  -1  -3   5  336.77   11.00
  -1  -3   5  347.77   17.10
   1   3  -5  332.17   17.40
  -1   3   5  322.97   10.60
   1   3  -5  342.67   11.20
   1   3  -5  346.97   11.00
   1   3  -5  349.17   10.40
   1   3  -5  348.07   11.00
  -1   3   5  341.17   12.40
  -1   3   5  344.77   10.60
   0   3   5  190.88    6.50
   0   3   5  205.38    6.40
   0   3  -5  211.98   11.80
   0   3  -5  196.38    6.80
   0   3   5  202.78    6.20
   0   3  -5  188.78    6.10
   0   3  -5  197.58    6.60
   0   3   5  184.18    8.90
   0   3  -5  202.18    6.90
   0   3   5  196.38    6.20
   1  -3   5    2.10    1.20
  -1  -3  -5   -5.90    3.80
   1   3   5    0.90    0.70
   1   3   5    4.20    4.20
  -1   3  -5    0.20    0.90
  -1   3  -5   -1.20    1.10
   1   3   5    1.00    1.30
  -1   3  -5    3.50    6.50
   1   3   5   -1.10    0.70
  -1   3  -5   -2.80    2.70
   1   3   5   -1.40    0.80
  -1   3  -5    0.20    0.60
  -1   3  -5    2.80    1.00
  -2  -3  -5  447.36   18.50
   2  -3   5  437.46   14.10
  -2  -3  -5  444.46   13.80
   2  -3   5  436.26   20.10
   2  -3   5  438.06   14.20
  -2  -3  -5  447.46   13.90
  -2   3  -5  452.65   14.10
  -2   3  -5  461.55   13.60
   2   3   5  441.36   18.10
   2   3   5  457.15   14.00
  -2   3  -5  430.06   20.70
  -2   3  -5  445.56   14.20
  -2   3  -5  460.55   14.30
   2   3   5  469.15   14.20
   2   3   5  412.16   14.50
   2   3   5  470.95   14.00
  -3  -3  -5   46.60    2.70
   3  -3   5   45.20    3.00
   3  -3   5   41.50    3.00
  -3  -3  -5   52.49    8.70
  -3  -3  -5   43.50    2.70
   3  -3   5   40.70   10.20
  -3   3  -5   44.70    2.60
   3   3   5   39.70    2.60
  -3   3  -5   43.30    3.00
   3   3   5   31.30    7.80
  -3   3  -5   37.90    9.80
  -3   3  -5   40.10    2.50
   3   3   5   39.60    1.80
  -3   3  -5   43.10    1.80
   3   3   5   44.00    2.70
   3   3   5   42.60    2.60
  -4  -3  -5   10.90    2.00
   4  -3   5   10.50    2.20
   4  -3   5   11.40    1.10
  -4  -3  -5   10.00    1.00
  -4  -3  -5    6.30    1.80
  -4  -3  -5    7.20    1.20
   4  -3   5    8.60    1.60
   4  -3   5   24.00   12.90
  -4  -3  -5   -3.80   10.20
   4  -3   5   11.80    2.80
  -4  -3  -5   17.40   11.80
   4   3   5    8.40    1.50
  -4   3  -5   11.50    2.20
  -4   3  -5    9.30    1.00
  -4   3  -5   11.10    1.60
   4   3   5    2.00   10.20
   4   3   5    9.10    1.00
   4   3   5    6.40    2.30
   4   3   5    3.90    1.90
  -4   3  -5    7.30    1.30
  -4   3  -5    1.60   11.70
  -5  -3  -5  176.48    5.90
   5  -3   5  169.98    5.90
   5  -3   5  172.68    6.30
  -5  -3  -5  182.68    6.10
   5   3   5  185.28    5.80
  -5   3  -5  181.38    5.70
   5   3   5  186.18    7.10
  -5   3  -5  190.38    6.90
  -6  -3  -5    0.10    1.10
   6  -3   5    1.20    1.40
  -6  -3  -5    1.60    0.80
   6  -3   5    0.10    0.90
   6  -3   5   -1.00    1.10
   6   3   5    3.10    2.20
   6   3   5   -0.10    0.70
  -6   3  -5    1.50    1.50
  -6   3  -5    0.90    0.60
  -7  -3  -5  224.28    7.50
  -7  -3  -5  227.78    7.30
   7  -3   5  225.58    7.90
   7  -3   5  225.28    7.50
   7  -3   5  226.58    7.30
  -7   3  -5  226.98    8.80
  -7   3  -5  222.68    7.10
   7   3   5  231.58   10.90
   7   3   5  227.68    7.20
   8  -3   5   10.10    1.40
  -8  -3  -5    8.20    1.70
  -8  -3  -5    9.50    1.10
   8  -3   5    9.20    1.80
   8  -3   5    8.10    1.20
   8   3   5    5.20    4.20
  -8   3  -5    9.90    1.30
   8   3   5    8.00    1.10
  -8   3  -5   12.30    2.80
  -9  -3  -5  160.98    5.40
   9  -3   5  154.38    5.50
   9  -3   5  158.18    5.40
   9  -3   5  154.58    6.00
   9   3   5  161.48   14.80
   9   3   5  148.49    6.40
  -9   3  -5  137.69    8.80
   9   3   5  160.98    5.30
  -9   3  -5  155.98    5.20
  10  -3   5   11.80    1.40
 -10  -3  -5   10.40    1.20
  10  -3   5    9.50    1.70
  10  -3   5   12.30    1.70
  10   3   5   10.80    2.20
  10   3   5    9.60    1.10
 -10   3  -5   13.10    1.30
 -11  -3  -5    4.40    1.00
  11  -3   5    4.80    1.00
  11   3   5    4.90    1.20
 -11   3  -5    5.90    0.80
  11   3   5    5.10    1.50
 -12  -3  -5    1.80    0.80
  12  -3   5    0.90    0.90
 -12   3  -5    0.90    0.70
  12   3   5    3.60    1.40
 -13  -3  -5    8.00    0.90
  13  -3   5    8.40    1.10
  13   3   5    7.50    1.40
 -13   3  -5    9.20    1.30
 -14  -3  -5   30.70    1.30
 -14  -4   5   73.09    2.40
 -13  -4   5    7.90    1.00
 -13  -4   5    8.20    1.10
  13   4  -5    6.40    1.30
 -13   4   5    7.50    0.80
  12  -4  -5   12.00    1.60
 -12  -4   5   14.80    1.30
 -12   4   5   14.50    1.10
  12   4  -5   15.80    1.90
 -11  -4   5    1.20    0.90
  11  -4  -5    2.10    0.90
  11   4  -5    2.30    1.20
 -11   4   5    0.50    0.60
  10  -4  -5    1.30    1.20
 -10  -4   5    0.00    1.00
  10   4  -5    2.20    0.90
  10   4  -5   -0.90    1.40
 -10   4   5    1.30    0.60
   9  -4  -5   11.00    1.40
   9  -4  -5   13.00    1.40
  -9  -4   5   16.10    1.80
   9  -4  -5   12.90    1.80
   9   4  -5   12.60    1.80
   9   4  -5   12.80    1.30
  -9   4   5   13.90    1.10
   8  -4  -5  260.37    8.70
  -8  -4   5  268.27    8.50
   8  -4  -5  265.47    8.50
   8  -4  -5  261.97    8.90
   8   4  -5  254.97   13.50
   8   4  -5  265.77    8.30
  -8   4   5  256.67    9.90
  -8   4   5  263.77    8.20
   8   4  -5  256.77    9.00
   7  -4  -5   98.69    4.10
   7  -4  -5  104.79    3.90
   7  -4  -5   98.19    4.50
  -7  -4   5   98.79    3.80
  -7   4   5   95.79    4.80
   7   4  -5  102.39    3.60
  -7   4   5   99.49    3.40
   7   4  -5  103.39    7.00
  -6  -4   5    5.40    1.10
   6  -4  -5    6.40    1.30
   6  -4  -5    6.90    1.80
  -6  -4   5    6.70    1.00
   6  -4  -5    8.00    1.20
  -6   4   5    4.80    1.50
   6   4  -5    5.30    0.90
  -6   4   5    5.90    0.80
   6   4  -5    7.50    2.80
  -5  -4   5    7.10    1.00
  -5  -4   5    7.20    1.20
   5  -4  -5    7.30    1.10
   5  -4  -5    3.60    1.70
   5  -4  -5    8.80    1.30
  -5   4   5    6.80    1.20
   5   4  -5    6.10    0.80
   5   4  -5    5.80    2.20
  -4  -4   5  100.59    3.60
  -4  -4   5  103.69    3.80
   4  -4  -5  102.29    3.80
   4  -4  -5  102.69    3.80
   4  -4  -5   91.09    4.40
  -4   4   5  104.49    3.90
   4   4  -5  102.29    3.40
   4   4  -5  100.59    5.00
  -3  -4   5  395.76   12.70
  -3  -4   5  410.16   12.90
   3  -4  -5  414.86   12.80
  -3  -4   5  404.76   13.10
   3  -4  -5  406.56   12.90
   3   4  -5  422.36   12.60
  -3   4   5  435.76   12.90
  -3   4   5  404.76   13.70
   3   4  -5  423.36   13.90
   2  -4  -5    8.90    1.10
  -2  -4   5   12.60    1.50
  -2  -4   5    9.30    1.40
  -2  -4   5    6.00    2.10
  -2  -4   5   -2.60   10.60
   2  -4  -5    9.80    1.20
  -2  -4   5    8.50    2.10
  -2  -4   5    8.90    1.40
  -2  -4   5   28.60   11.50
   2   4  -5    7.70    1.40
   2   4  -5    8.60    1.00
   2   4  -5   12.50    1.80
   2   4  -5   -3.20   12.50
   2   4  -5    7.20    2.40
  -1  -4   5   75.99   11.40
  -1  -4   5   92.89    4.10
   1  -4  -5  101.89    3.70
  -1  -4   5   95.39    3.50
  -1  -4   5   94.59    4.60
  -1  -4   5   96.79    4.50
  -1  -4   5  107.99   13.00
   1   4  -5   68.09   12.10
   1   4  -5  104.29    3.30
   1   4  -5  107.89    4.40
   1   4  -5   97.49    4.80
   1   4  -5   95.99    4.20
   0  -4   5   45.70    9.00
   0  -4  -5   39.10    2.10
   0  -4   5   40.40    2.70
   0  -4   5   37.60    3.10
   0  -4   5   35.70    3.10
   0  -4   5   43.60   10.90
   0   4  -5   38.80    3.00
   0   4  -5   53.19    9.90
   0   4  -5   39.50    2.60
   0   4   5   36.90    2.70
   0   4  -5   41.70    2.70
   0   4  -5   40.90    1.70
   1  -4   5   -1.70    1.70
  -1  -4  -5   -0.30    0.90
   1  -4   5   12.90   10.40
   1  -4   5    2.20    1.30
   1  -4   5   -1.00    1.70
   1   4   5   -7.90    4.90
  -1   4  -5    0.70    0.60
  -1   4  -5   -1.20    1.40
  -1   4  -5   -1.10    1.00
   1   4   5    1.50    0.90
  -1   4  -5   -5.60    8.10
   1   4   5    3.40    2.70
  -1   4  -5   -1.60    1.50
   2  -4   5  126.79    4.30
   2  -4   5  126.59    5.50
  -2  -4  -5  128.79    4.50
   2  -4   5  124.89    4.80
   2  -4   5  131.69   18.70
   2  -4   5  119.59    5.40
  -2   4  -5  100.89   12.00
  -2   4  -5  119.69    5.00
  -2   4  -5  134.79    5.10
  -2   4  -5  132.09    4.20
   2   4   5  127.89    5.00
  -2   4  -5  131.59    5.40
   2   4   5  134.89    4.90
   2   4   5  133.69    4.80
  -3  -4  -5  295.27    9.20
   3  -4   5  279.57    9.40
  -3  -4  -5  242.68   21.50
   3  -4   5  281.57    9.00
  -3  -4  -5  278.67    9.00
  -3   4  -5  294.17    8.90
  -3   4  -5  306.77    9.90
   3   4   5  305.17    9.90
   3   4   5  287.27    8.90
  -4  -4  -5    1.10    0.90
  -4  -4  -5    0.00    0.90
   4  -4   5    0.10    1.20
   4  -4   5   -0.20    0.80
  -4   4  -5   -0.70    0.70
  -4   4  -5   -0.10    1.20
   4   4   5    1.10    1.40
   4   4   5   -0.20    0.70
  -5  -4  -5   58.39    2.60
   5  -4   5   57.89    3.10
   5  -4   5   59.99    2.80
   5  -4   5   54.99    2.40
  -5  -4  -5   55.49    2.50
  -5   4  -5   55.99    3.60
   5   4   5   57.39    2.30
   5   4   5   52.09    4.00
   6  -4   5  127.99    4.60
  -6  -4  -5  133.39    4.60
   6  -4   5  127.59    5.00
   6  -4   5  126.09    4.40
  -6  -4  -5  129.29    4.40
   6   4   5  116.49    6.40
   6   4   5  127.59    4.30
  -6   4  -5  124.89    4.20
   7  -4   5   19.90    1.70
  -7  -4  -5   19.50    2.00
   7  -4   5   19.30    2.90
  -7  -4  -5   19.20    1.80
   7  -4   5   16.70    2.00
  -7   4  -5   19.10    1.40
   7   4   5   18.70    1.60
   7   4   5    9.80    3.40
  -7   4  -5   14.60    2.40
   8  -4   5    0.80    1.20
  -8  -4  -5    0.50    0.90
  -8  -4  -5    1.70    1.30
   8  -4   5    0.80    1.00
   8  -4   5   -2.70    1.60
   8   4   5   -9.20    5.10
  -8   4  -5   -0.20    0.80
   8   4   5    0.10    1.00
  -8   4  -5   -1.20    3.40
  -9  -4  -5    5.60    1.40
   9  -4   5    7.10    1.20
   9  -4   5    6.80    1.30
  -9  -4  -5    7.20    1.10
  -9   4  -5    6.50    0.90
   9   4   5    7.80    1.10
  10  -4   5   -0.10    1.50
 -10  -4  -5    2.10    1.00
  10  -4   5    2.90    1.10
  10  -4   5    1.60    1.00
  10   4   5    2.40    0.90
 -10   4  -5    2.00    0.80
  11  -4   5  385.06   12.10
  11  -4   5  399.06   12.10
 -11  -4  -5  407.56   12.20
  11   4   5  378.46   12.10
 -11   4  -5  397.86   12.10
  12  -4   5    1.80    0.80
 -12  -4  -5    1.50    0.70
 -12   4  -5    2.70    0.70
 -13  -4  -5   56.39    2.10
 -13  -4  -5   54.79    2.30
 -13  -5   5   11.00    0.70
  12  -5  -5    2.90    0.90
 -12  -5   5    2.60    0.70
 -12  -5   5    2.60    0.90
 -12   5   5    2.20    0.60
 -11  -5   5   51.69    2.50
  11  -5  -5   50.89    2.10
 -11  -5   5   51.89    2.20
 -11   5   5   52.29    2.00
 -10  -5   5   61.99    2.60
 -10  -5   5   63.39    3.00
  10  -5  -5   63.29    2.60
 -10   5   5   63.29    2.30
  10   5  -5   60.59    2.50
  -9  -5   5  187.78    6.20
   9  -5  -5  189.08    6.30
   9  -5  -5  177.28    6.60
   9   5  -5  187.18    6.10
  -9   5   5  189.88    6.00
   8  -5  -5    3.70    1.60
  -8  -5   5    2.80    1.00
   8  -5  -5    3.40    1.20
   8   5  -5    3.50    0.90
  -8   5   5    3.20    0.60
  -7  -5   5   12.60    1.70
   7  -5  -5   11.70    1.90
  -7  -5   5   12.10    1.50
   7  -5  -5   13.30    1.90
   7   5  -5   13.90    4.90
   7   5  -5   11.20    1.40
  -7   5   5    9.80    1.00
  -7   5   5    8.30    2.70
  -6  -5   5   69.99    3.50
  -6  -5   5   72.69    3.20
   6  -5  -5   67.79    3.80
   6  -5  -5   71.89    3.40
   6  -5  -5   71.79    3.20
  -6  -5   5   75.29    3.00
   6   5  -5   67.99    6.30
   6   5  -5   72.29    2.80
  -6   5   5   71.39    4.20
   5  -5  -5   14.30    1.90
   5  -5  -5   14.90    2.00
  -5  -5   5   14.20    1.60
  -5  -5   5   13.80    2.20
  -5  -5   5   14.20    1.90
   5  -5  -5   15.60    1.90
   5   5  -5   15.80    1.40
  -5   5   5   13.40    1.70
   5   5  -5   14.60    2.90
   4  -5  -5  279.97    9.10
  -4  -5   5  289.57    9.10
  -4  -5   5  285.27    8.90
   4  -5  -5  263.57    9.30
   4  -5  -5  289.07    9.10
  -4  -5   5  282.47    9.40
   4   5  -5  278.57   10.60
   4   5  -5  286.67    8.80
  -4   5   5  285.77    9.20
   3  -5  -5  135.99    4.80
  -3  -5   5  133.89    4.70
   3  -5  -5  123.19    5.10
  -3  -5   5  130.29    5.00
   3  -5  -5  131.59    4.60
  -3  -5   5  130.79    4.50
   3   5  -5  130.29    4.40
   3   5  -5  137.19    6.10
   2  -5  -5   14.40    1.80
  -2  -5   5   11.50    1.40
  -2  -5   5   10.80    1.40
  -2  -5   5   10.00    1.40
   2  -5  -5   11.90    1.70
   2  -5  -5   13.20    1.80
   2   5  -5    9.50    1.20
   2   5  -5   11.90    2.00
  -1  -5   5   27.20    2.30
   1  -5  -5   30.60    1.90
  -1  -5   5   29.50    1.70
  -1  -5   5   29.10    2.30
   1  -5  -5   26.00    2.80
   1  -5  -5   26.80    2.10
   1   5  -5   28.60    1.50
   0  -5  -5    0.00    1.60
   0  -5  -5   -2.10    1.20
   0  -5   5    1.20    0.80
   0  -5  -5    0.60    0.80
   0  -5   5    1.00    1.20
   0   5  -5    0.70    1.40
   0   5  -5    1.60    0.70
  -1  -5  -5   69.59    2.90
   1  -5   5   66.89    2.70
  -1  -5  -5   67.69    3.70
   1  -5   5   68.19    3.30
  -1   5  -5   69.79    2.60
  -1   5  -5   69.69    3.70
   2  -5   5  109.49    3.90
   2  -5   5  113.89    4.30
   2  -5   5  109.29    4.40
  -2  -5  -5  109.79    4.70
  -2  -5  -5  115.59    4.10
  -2   5  -5  114.99    4.90
  -2   5  -5  111.69    3.80
   2   5   5  116.29    4.70
  -3  -5  -5    1.00    1.40
   3  -5   5    1.60    1.20
  -3  -5  -5    0.30    0.90
   3  -5   5    0.60    1.10
   3  -5   5    0.60    0.90
   3   5   5   -0.40    0.90
  -3   5  -5    1.30    0.80
  -3   5  -5    1.40    1.50
   3   5   5   -1.40    1.70
   4  -5   5  148.99    5.00
  -4  -5  -5  161.38    5.30
   4  -5   5  156.98    5.60
  -4  -5  -5  156.08    5.00
   4  -5   5  160.48    5.30
  -4  -5  -5  136.79    5.70
   4   5   5  145.09    6.50
   4   5   5  150.48    5.00
  -4   5  -5  130.59    6.20
  -4   5  -5  153.78    5.00
  -5  -5  -5  144.59    5.10
  -5  -5  -5  144.29    4.80
   5  -5   5  142.89    5.50
   5  -5   5  141.49    5.10
  -5  -5  -5  147.69    5.60
   5  -5   5  136.49    4.70
   5   5   5  140.39    4.80
   5   5   5  136.99    6.80
  -5   5  -5  139.99    6.30
  -5   5  -5  138.99    4.70
  -6  -5  -5  135.69    4.70
   6  -5   5  133.29    5.40
  -6  -5  -5  139.49    4.90
   6  -5   5  142.29    5.00
   6  -5   5  126.19    4.60
   6   5   5  140.19    4.70
   6   5   5  140.59    7.60
  -6   5  -5  131.29    6.50
  -6   5  -5  133.59    4.50
   7  -5   5   66.29    3.80
  -7  -5  -5   57.49    2.60
   7  -5   5   53.99    2.60
   7  -5   5   58.69    3.00
  -7  -5  -5   62.59    2.90
   7   5   5   58.49    2.60
  -7   5  -5   49.80    5.70
  -7   5  -5   59.29    2.50
   7   5   5   55.49    7.80
  -8  -5  -5    1.10    1.00
   8  -5   5    0.10    1.10
   8  -5   5    0.00    1.80
  -8  -5  -5    1.90    1.20
   8  -5   5    0.70    1.10
   8   5   5    1.10    0.90
  -8   5  -5    0.60    0.70
  -9  -5  -5   19.00    1.70
   9  -5   5   18.00    1.90
   9  -5   5   15.60    1.70
   9  -5   5   13.40    1.90
  -9  -5  -5   14.80    1.50
  -9   5  -5   19.80    1.40
   9   5   5   15.20    1.50
  10  -5   5   75.79    2.90
  10  -5   5   71.69    3.40
 -10  -5  -5   75.99    2.80
  10   5   5   71.59    2.80
 -10   5  -5   75.99    2.70
  11  -5   5   16.40    1.40
 -11  -5  -5   17.10    1.80
 -11  -5  -5   18.40    1.30
  11   5   5   17.60    1.40
 -11   5  -5   17.10    1.20
 -12  -5  -5   76.79    2.90
 -12  -5  -5   70.19    2.60
 -12   5  -5   76.99    2.60
 -12  -6   5   14.50    1.20
 -11  -6   5    2.30    0.60
 -11  -6   5    3.10    0.80
  11  -6  -5    3.90    0.70
 -11   6   5    2.00    0.60
 -10  -6   5   71.59    3.00
 -10  -6   5   71.59    2.60
  10  -6  -5   74.39    2.80
 -10   6   5   68.49    2.50
  10   6  -5   70.39    2.60
   9  -6  -5   22.20    1.70
   9  -6  -5   21.80    2.40
  -9  -6   5   18.70    1.90
  -9  -6   5   21.50    1.40
  -9   6   5   20.30    1.20
   9   6  -5   19.10    1.40
  -8  -6   5    0.10    0.70
  -8  -6   5    0.20    1.10
   8  -6  -5    0.80    1.00
   8  -6  -5    1.70    1.50
  -8   6   5    1.00    0.80
   8   6  -5    1.40    0.80
  -7  -6   5    5.60    1.50
   7  -6  -5    5.50    1.30
  -7  -6   5    6.10    1.00
   7  -6  -5    5.30    1.70
   7   6  -5    4.80    0.90
   6  -6  -5  243.48    7.90
   6  -6  -5  234.68    8.30
   6  -6  -5  208.68    8.00
  -6  -6   5  243.78    8.00
  -6  -6   5  254.07    8.40
  -6  -6   5  248.88    7.70
   6   6  -5  251.87    7.70
  -5  -6   5   -0.20    1.20
   5  -6  -5   -0.90    1.60
  -5  -6   5    1.20    1.30
   5  -6  -5    0.90    1.20
  -5  -6   5    0.60    0.80
   5  -6  -5    0.00    1.40
   5   6  -5    7.00    4.40
   5   6  -5    0.50    0.90
   4  -6  -5    0.50    1.50
  -4  -6   5    1.00    0.90
  -4  -6   5    1.10    1.30
  -4  -6   5    1.70    1.40
   4  -6  -5    2.30    1.10
   4  -6  -5    0.30    1.20
   4   6  -5   -3.20    3.40
   4   6  -5    1.20    0.90
  -3  -6   5    6.70    1.00
   3  -6  -5    8.70    1.60
  -3  -6   5    9.50    1.40
   3  -6  -5    6.20    1.30
   3  -6  -5    6.80    1.20
  -3  -6   5    7.30    1.50
   3   6  -5    8.40    2.90
   3   6  -5    6.60    0.90
   2  -6  -5   16.20    2.40
   2  -6  -5   17.20    1.90
   2  -6  -5   17.80    1.90
  -2  -6   5   15.20    1.50
  -2  -6   5   19.30    2.00
  -2  -6   5   15.40    2.20
   2   6  -5   17.20    1.50
  -1  -6   5    2.20    1.00
  -1  -6   5    1.10    1.30
   1  -6  -5    0.90    1.40
   1  -6  -5    2.20    1.10
  -1  -6   5    1.10    1.30
  -1  -6   5    2.80    1.40
   1  -6  -5    1.60    1.10
   1   6  -5    1.80    0.80
   1   6  -5   -2.80    2.10
   0  -6   5   12.70    1.40
   0  -6  -5   11.40    1.50
   0  -6   5   10.80    1.80
   0  -6   5   12.00    1.70
   0  -6  -5   13.40    1.70
   0  -6   5   13.90    2.20
   0  -6  -5   13.30    1.70
   0   6  -5   12.40    1.40
   0   6  -5   11.00    2.40
  -1  -6  -5   92.29    3.70
   1  -6   5   93.09    4.00
   1  -6   5   93.79    3.70
  -1  -6  -5   87.69    4.10
  -1   6  -5   89.59    4.90
   1   6   5   92.99    4.60
  -1   6  -5   92.49    3.30
   2  -6   5  354.36   11.60
  -2  -6  -5  363.06   11.70
  -2  -6  -5  354.86   11.40
   2  -6   5  363.26   11.40
  -2   6  -5  358.36   12.40
   2   6   5  350.86   12.20
  -2   6  -5  357.86   11.10
  -3  -6  -5  103.39    4.00
   3  -6   5  105.89    4.00
   3  -6   5  102.49    4.30
  -3  -6  -5  100.69    4.40
   3   6   5   95.69    5.70
  -3   6  -5  100.09    5.40
   3   6   5   96.79    3.70
  -3   6  -5   98.99    3.60
   4  -6   5  155.78    5.50
  -4  -6  -5  151.18    5.80
  -4  -6  -5  150.68    5.30
   4  -6   5  153.38    5.70
   4   6   5  149.99    5.10
   4   6   5  137.29    7.50
  -4   6  -5  149.29    7.10
  -4   6  -5  152.48    5.00
  -5  -6  -5  407.36   12.70
  -5  -6  -5  405.86   13.00
   5  -6   5  405.26   13.00
   5  -6   5  408.66   12.70
   5   6   5  406.96   12.40
  -5   6  -5  389.96   14.20
   5   6   5  368.96   14.70
   6  -6   5  266.37    9.10
  -6  -6  -5  262.07    9.00
  -6  -6  -5  256.17    8.30
  -6  -6  -5  267.17    8.70
   6  -6   5  268.17    8.80
   6   6   5  268.47    8.40
  -6   6  -5  272.67    8.40
   7  -6   5    4.70    1.90
  -7  -6  -5    2.90    1.00
  -7  -6  -5    2.40    1.50
   7  -6   5    2.00    1.20
  -7  -6  -5    4.30    1.30
   7   6   5    3.10    0.90
  -7   6  -5    2.80    0.70
  -8  -6  -5   25.70    1.80
   8  -6   5   26.60    2.80
  -8  -6  -5   23.40    1.60
  -8  -6  -5   26.40    2.20
   8  -6   5   24.70    1.90
  -8   6  -5   25.50    1.40
   8   6   5   24.00    1.70
   9  -6   5    6.40    1.40
   9  -6   5    7.00    1.00
  -9  -6  -5    9.10    1.10
  -9  -6  -5    7.50    0.90
  -9  -6  -5    7.90    1.30
  -9   6  -5    7.20    0.80
   9   6   5    7.30    0.90
 -10  -6  -5   31.20    2.10
  10  -6   5   29.70    2.10
  10  -6   5   32.30    1.60
  10   6   5   31.50    1.70
 -10   6  -5   30.60    1.50
 -11  -6  -5   62.29    2.50
  11  -6   5   56.69    2.10
  11   6   5   48.10    2.50
 -11   6  -5   59.79    2.00
  10  -7  -5    2.70    0.70
 -10  -7   5    3.50    0.70
   9  -7  -5   38.60    1.80
  -9  -7   5   36.70    2.00
   9   7  -5   35.50    1.70
  -8  -7   5    2.90    0.70
  -8  -7   5    2.80    1.00
   8  -7  -5    2.20    0.90
   8   7  -5    2.80    0.80
  -7  -7   5   10.40    1.80
   7  -7  -5   10.70    1.70
   7  -7  -5   12.50    1.50
  -7  -7   5   10.60    1.30
   7   7  -5   10.80    1.20
  -6  -7   5   87.59    3.70
   6  -7  -5   81.59    3.90
  -6  -7   5   84.09    3.00
   6  -7  -5   84.89    3.30
   6   7  -5   84.79    3.10
   5  -7  -5   -0.10    1.20
  -5  -7   5   -2.30    1.20
  -5  -7   5    0.90    0.80
   5  -7  -5    2.10    1.40
   5  -7  -5    0.10    1.60
  -5  -7   5    1.10    1.40
   5   7  -5   -0.20    0.70
   4  -7  -5    2.00    1.30
   4  -7  -5    4.50    1.60
  -4  -7   5    1.70    1.00
  -4  -7   5    0.60    1.30
   4  -7  -5    3.70    1.20
  -4  -7   5    1.70    1.40
   4   7  -5    3.30    0.80
   3  -7  -5  146.59    5.60
  -3  -7   5  149.39    5.30
  -3  -7   5  149.29    5.70
   3  -7  -5  148.39    5.20
   3  -7  -5  145.39    5.30
   3   7  -5  154.18    4.90
  -2  -7   5    1.20    1.40
   2  -7  -5    1.30    1.10
   2  -7  -5    2.50    1.50
   2  -7  -5    1.30    1.20
  -2  -7   5    2.20    1.40
   2   7  -5    0.50    0.70
   1  -7  -5  131.29    4.70
   1  -7  -5  128.49    5.00
  -1  -7   5  129.49    4.80
  -1  -7   5  132.29    5.10
  -1  -7   5  125.39    4.80
   1  -7  -5  131.99    4.70
   1   7  -5  125.09    7.70
   1   7  -5  114.19    4.30
   0  -7   5    2.50    1.30
   0  -7  -5    3.40    1.50
   0  -7  -5    3.80    1.20
   0  -7   5    2.90    1.40
   0   7  -5    3.20    1.00
   0   7  -5   -5.20    3.40
  -1  -7  -5   -0.60    1.40
  -1  -7  -5    1.40    1.10
   1  -7   5    0.30    1.30
   1  -7   5   -0.40    1.20
  -1   7  -5   -1.30    0.80
  -1   7  -5   -4.30    3.70
  -2  -7  -5   20.00    2.60
   2  -7   5   19.70    2.10
  -2  -7  -5   21.00    1.90
   2  -7   5   21.40    2.50
  -2   7  -5   23.00    1.50
  -3  -7  -5   95.99    3.90
   3  -7   5   96.09    4.30
  -3  -7  -5   93.09    4.20
   3  -7   5   96.29    3.90
  -3   7  -5   96.39    3.30
   3   7   5   95.69    3.50
  -4  -7  -5  109.29    4.30
   4  -7   5  113.29    4.40
  -4  -7  -5  113.49    4.60
   4  -7   5  113.89    4.80
   4   7   5  115.19    3.90
  -4   7  -5  109.09    3.80
   5  -7   5   16.40    2.80
   5  -7   5    9.70    1.40
  -5  -7  -5   11.00    1.50
  -5  -7  -5   10.20    1.60
   5   7   5   10.10    1.20
  -5   7  -5    8.60    1.10
  -6  -7  -5    8.10    1.40
   6  -7   5    7.50    1.20
  -6  -7  -5    8.60    1.20
   6  -7   5    9.60    1.70
  -6   7  -5    6.90    0.80
   6   7   5    5.20    0.90
  -7  -7  -5   84.39    3.20
   7  -7   5   81.59    3.20
  -7  -7  -5   77.39    3.40
   7  -7   5   83.89    3.90
   7   7   5   80.59    3.00
  -7   7  -5   83.29    2.90
   8  -7   5    1.90    0.90
  -8  -7  -5    0.00    1.00
  -8  -7  -5    1.70    0.90
   8  -7   5    2.30    1.20
   8   7   5    1.90    0.80
  -8   7  -5    1.70    0.60
   9  -7   5    7.70    1.40
  -9  -7  -5    9.60    1.00
  -9  -7  -5    7.00    1.10
   9  -7   5   11.30    1.40
  -9   7  -5    9.70    0.90
   9   7   5    8.20    0.90
  10  -7   5   37.30    1.50
  -9  -8   5   11.20    1.00
   9  -8  -5    8.10    0.80
  -8  -8   5   19.70    1.40
   8  -8  -5   24.20    1.30
   8   8  -5   21.80    1.20
  -7  -8   5   17.10    1.60
   7  -8  -5   17.00    1.50
   7   8  -5   13.90    1.20
  -6  -8   5   42.30    2.30
   6  -8  -5   39.00    2.90
   6  -8  -5   38.60    2.00
   6   8  -5   39.30    1.80
   5  -8  -5    0.70    0.90
   5  -8  -5   -0.60    1.40
  -5  -8   5    0.70    1.10
   5   8  -5    1.70    0.70
   4  -8  -5    1.80    1.60
  -4  -8   5    3.10    1.10
   4  -8  -5    3.10    1.00
   4  -8  -5   -1.70    1.70
   4   8  -5    3.80    0.80
  -3  -8   5    0.90    1.10
   3  -8  -5   -0.30    1.20
   3  -8  -5    0.10    1.40
   3  -8  -5   -1.40    1.00
   3   8  -5    0.40    0.70
  -2  -8   5  127.99    4.70
   2  -8  -5  119.99    4.40
   2  -8  -5  118.79    4.40
   2  -8  -5  122.49    4.80
   2   8  -5  126.29    4.10
   1  -8  -5   18.50    1.80
  -1  -8   5   20.50    2.10
   1  -8  -5   20.90    2.40
   1   8  -5   19.40    1.30
   0  -8  -5   49.10    2.40
   0  -8  -5   47.50    2.80
   0  -8   5   46.50    2.70
   0   8  -5   46.50    2.00
  -1  -8  -5   -1.00    1.20
  -1  -8  -5    0.10    1.00
   1  -8   5    0.10    1.20
   1  -8   5    0.90    1.10
  -1   8  -5    0.10    0.70
  -2  -8  -5    1.30    1.30
  -2  -8  -5    3.60    1.10
   2  -8   5    0.90    1.10
   2  -8   5    2.40    1.20
  -2   8  -5    2.90    0.80
  -3  -8  -5   39.40    2.60
   3  -8   5   38.40    2.20
  -3  -8  -5   40.70    2.20
   3  -8   5   41.60    2.70
  -3   8  -5   36.00    1.80
  -4  -8  -5  123.89    4.60
   4  -8   5  122.19    4.30
   4  -8   5  128.59    4.80
  -4  -8  -5  117.19    4.30
   4   8   5  121.59    4.10
  -4   8  -5  120.19    4.10
  -5  -8  -5    4.70    1.00
  -5  -8  -5    4.30    1.20
   5  -8   5    7.10    1.50
   5  -8   5    4.20    1.00
  -5   8  -5    3.60    0.70
   5   8   5    3.70    0.80
   6  -8   5   30.80    1.80
  -6  -8  -5   26.80    2.20
  -6  -8  -5   29.70    1.80
   6  -8   5   30.60    2.50
  -6   8  -5   26.40    1.40
   6   8   5   28.50    1.50
  -7  -8  -5   -0.10    1.00
   7  -8   5    0.10    1.30
   7  -8   5   -0.20    1.00
  -7  -8  -5   -1.40    1.10
  -7   8  -5    1.50    0.70
   7   8   5   -0.50    0.70
  -8  -8  -5   12.60    1.00
   8  -8   5   13.90    1.50
   8  -8   5   16.40    1.10
   8   8   5   12.20    1.10
   9  -8   5   20.30    1.00
   6  -9  -5  107.39    3.60
  -6  -9   5  116.19    3.80
  -5  -9   5    5.50    0.90
   5  -9  -5    5.50    0.90
   5   9  -5    4.80    0.70
   4  -9  -5   -0.10    1.10
  -4  -9   5    0.20    0.90
   4   9  -5    0.90    0.60
  -3  -9   5    9.40    1.60
   3   9  -5    8.10    1.00
   2  -9  -5   -0.70    1.20
  -2  -9   5    1.50    0.90
   2   9  -5   -1.60    0.70
  -1  -9   5    8.10    1.10
   1  -9  -5    6.30    1.20
   1   9  -5    5.60    0.80
   0  -9   5   11.00    1.70
   0  -9  -5    4.80    1.50
   0  -9  -5    9.00    1.40
   0   9  -5    7.90    0.90
  -1  -9  -5    3.10    1.40
  -1  -9  -5    6.00    1.20
   1  -9   5    6.30    1.10
  -1   9  -5    6.90    0.90
  -2  -9  -5    2.90    1.00
   2  -9   5    2.70    1.20
   2  -9   5    3.10    1.10
   3  -9   5   53.99    2.40
   3  -9   5   60.09    2.80
  -3  -9  -5   50.19    2.90
  -3  -9  -5   54.59    2.30
  -4  -9  -5   74.69    2.80
   4  -9   5   75.09    2.80
   4  -9   5   84.39    3.30
  -5  -9  -5   34.50    1.60
   5  -9   5   32.80    2.00
   5  -9   5   33.40    1.60
   6  -9   5   73.29    2.60
  -6  -9  -5   62.19    2.30
   6  -9   5   62.59    2.30
  -1 -10   5    2.70    0.70
   1 -10   5    2.60    0.70
  15   0  -6   -0.10    0.50
  14   0  -6   18.90    1.50
  13   0  -6    0.50    0.80
  12   0  -6   32.50    2.00
 -12   0   6   34.00    1.60
 -12   0   6   31.50    2.30
  11   0  -6    0.50    1.00
 -11   0   6    1.70    1.40
 -11   0   6    0.50    0.60
 -10   0   6   74.19    3.50
 -10   0   6   83.49   10.50
 -10   0   6   81.29    2.90
  10   0  -6   80.89    3.30
   9   0  -6   -0.60    0.90
  -9   0   6   -0.40    0.60
  -9   0   6   -1.00    1.20
  -9   0   6   -3.60    3.10
  -8   0   6   83.89    2.90
  -8   0   6   90.99    5.00
   8   0  -6   73.09    3.20
  -8   0   6   79.89    3.60
   7   0  -6    0.30    0.80
  -7   0   6    0.90    1.50
  -7   0   6   -0.50    1.30
  -7   0   6    0.20    0.50
   7   0  -6    2.20    1.60
  -6   0   6    6.60    1.50
   6   0  -6    6.70    2.20
  -6   0   6    7.80   12.50
  -6   0   6   10.30    1.90
  -6   0   6    5.70    2.30
   6   0  -6    5.00    2.40
  -6   0   6    6.50    0.80
   6   0  -6    7.50    1.00
  -6   0   6   24.50   14.30
  -5   0   6    5.20    9.50
  -5   0   6    0.20    0.40
   5   0  -6    2.40    1.40
  -5   0   6    0.80    1.00
  -5   0   6   -0.70    1.40
   5   0  -6   -0.80    1.40
   5   0  -6    0.40    1.40
   4   0  -6  594.34   18.40
  -4   0   6  557.54   23.60
   4   0  -6  598.44   24.70
  -4   0   6  585.94   17.70
  -4   0   6  581.84   18.40
   4   0  -6  605.64   18.30
  -4   0   6  581.44   24.20
  -4   0   6  591.54   18.40
   4   0  -6  573.14   18.40
  -4   0   6  587.34   18.30
  -3   0   6    0.70    0.40
   3   0  -6    1.20    0.90
  -3   0   6    0.60    0.90
  -3   0   6   -3.40    4.20
  -3   0   6    0.90    1.00
  -3   0   6  -10.40    5.40
   3   0  -6   -0.90    0.90
   3   0  -6    1.10    0.90
   3   0  -6    3.30    6.30
  -3   0   6    0.60    1.00
   2   0  -6  777.52   23.60
   2   0  -6  765.42   23.50
   2   0  -6  750.22   23.60
  -2   0   6  771.82   27.60
  -2   0   6  781.82   23.70
   2   0  -6  760.72   27.30
  -2   0   6  784.72   23.60
  -2   0   6  771.92   23.60
   1   0  -6    0.10    0.70
   1   0  -6    0.20    0.80
  -1   0   6   -0.60    0.90
  -1   0   6   -7.60    4.60
   1   0  -6   -1.40    0.70
   1   0  -6    0.30    3.80
  -1   0   6   -0.50    0.90
  -1   0   6    0.00    0.70
   0   0  -6    0.80    0.80
   0   0   6    2.10    0.90
   0   0  -6    2.10    4.00
   0   0   6    1.20    0.90
   0   0  -6   -0.50    0.80
   0   0   6    1.60    0.80
   0   0   6   -0.10    3.40
  -1   0  -6    1.50    0.90
   1   0   6   -0.20    0.90
   1   0   6    0.80    0.90
  -1   0  -6   -0.10    1.20
   1   0   6    2.00    0.80
  -1   0  -6   -2.70    5.50
   1   0   6    2.40    3.90
  -1   0  -6    0.10    0.80
   2   0   6  871.11   26.40
   2   0   6  877.01   26.40
   2   0   6  874.01   31.10
  -2   0  -6  874.91   26.50
  -2   0  -6  868.21   26.40
  -2   0  -6  809.12   30.10
   2   0   6  875.21   26.60
  -2   0  -6  861.61   26.40
   3   0   6    0.60    1.20
   3   0   6   -0.90    1.20
   3   0   6   -0.50    1.20
   3   0   6   13.90    8.50
  -3   0  -6    4.10    6.70
   3   0   6    0.40    0.50
  -3   0  -6   -0.30    0.90
  -3   0  -6   -1.30    0.90
  -3   0  -6   -0.20    0.50
  -3   0  -6   -0.90    1.00
  -4   0  -6  202.58    6.40
   4   0   6  217.78   14.40
  -4   0  -6  203.68    7.20
  -4   0  -6  195.88   15.50
   4   0   6  207.48    6.40
   4   0   6  210.58    7.60
   4   0   6  202.58    7.30
   4   0   6  210.08    7.30
  -4   0  -6  198.48    7.20
  -4   0  -6  208.18    7.20
   5   0   6    2.00    1.70
   5   0   6    1.60    2.00
  -5   0  -6   13.10   11.10
   5   0   6    2.00    2.00
  -5   0  -6    1.10    1.30
   5   0   6  -17.70    9.00
   5   0   6   -0.30    0.60
  -5   0  -6   -0.70    1.50
  -5   0  -6    1.40    1.70
  -5   0  -6    0.40    0.50
  -6   0  -6  145.09    7.10
   6   0   6  138.59    7.50
  -6   0  -6  179.78   19.90
   6   0   6  165.78    5.10
  -6   0  -6  149.29    5.30
   6   0   6  154.68    5.40
  -6   0  -6  165.48    6.50
  -6   0  -6  167.68    5.00
   6   0   6  154.58   23.40
  -6   0  -6  148.19    7.10
   6   0   6  165.58    7.20
   6   0   6  148.99    7.60
  -7   0  -6    0.80    2.50
   7   0   6    3.30    3.50
   7   0   6    0.30    1.10
   7   0   6   -0.50    0.80
  -7   0  -6   -7.60    5.40
  -7   0  -6   -0.20    1.00
  -7   0  -6    9.60   21.90
  -7   0  -6    0.20    0.60
  -7   0  -6    0.10    4.70
  -8   0  -6  601.94   21.10
  -8   0  -6  604.84   18.50
   8   0   6  595.94   18.50
  -8   0  -6  617.54   18.80
   8   0   6  630.24   18.80
   9   0   6    0.40    1.30
  -9   0  -6    1.80    1.00
  -9   0  -6   -0.40    0.80
 -10   0  -6  665.13   20.90
 -10   0  -6  702.63   21.20
  10   0   6  700.53   21.20
  11   0   6   -0.80    1.30
 -11   0  -6   -0.30    1.20
 -12   0  -6   12.10    1.50
  12   0   6   16.50    1.90
  13   0   6   -0.70    1.00
 -13   0  -6    0.90    0.80
 -14   0  -6   11.30    1.00
  15   1  -6   54.79    1.90
 -14  -1   6   15.50    1.60
  14  -1  -6   11.20    1.20
  14   1  -6   14.90    1.40
  13  -1  -6   12.10    1.40
 -13  -1   6   13.10    1.30
 -13   1   6   10.60    1.10
  13   1  -6   10.70    1.50
  12  -1  -6   38.80    2.10
 -12  -1   6   39.00    2.00
  12   1  -6   39.80    2.20
 -12   1   6   41.00    1.80
  11  -1  -6    8.30    1.20
 -11  -1   6   10.10    1.30
 -11  -1   6    9.40    1.30
  11   1  -6   10.00    1.30
 -11   1   6   10.60    1.10
 -10  -1   6  151.78    5.00
  10  -1  -6  155.38    5.30
 -10  -1   6  148.29    5.30
 -10   1   6  153.28    9.00
 -10   1   6  150.88    5.00
  10   1  -6  156.08    5.40
  -9  -1   6  645.34   19.10
  -9  -1   6  626.54   19.40
   9  -1  -6  629.34   19.30
   9  -1  -6  613.84   19.30
   9   1  -6  630.54   19.40
  -9   1   6  618.14   21.20
  -9   1   6  647.14   19.20
   8  -1  -6  115.59    4.10
   8  -1  -6  113.59    4.30
  -8  -1   6  115.39    3.90
  -8  -1   6  114.69    6.70
  -8  -1   6  117.39    4.30
  -8   1   6  117.49    5.60
   8   1  -6  114.89    4.20
  -8   1   6  116.09    3.90
  -7  -1   6   -4.00    4.00
  -7  -1   6   -4.20   19.80
  -7  -1   6    7.80    1.00
  -7  -1   6   10.80    2.20
  -7  -1   6   -5.60    7.20
   7  -1  -6    7.20    1.20
   7  -1  -6    7.30    0.90
  -7  -1   6    8.70    1.20
   7   1  -6    7.40    4.50
  -7   1   6    6.90    0.90
   7   1  -6    5.10    0.80
   7   1  -6    6.80    1.10
  -7   1   6    7.70    1.60
  -6  -1   6    2.60    2.40
  -6  -1   6   -2.00    2.40
   6  -1  -6   -0.30    1.10
  -6  -1   6   -0.20    1.40
  -6  -1   6   17.80   12.10
  -6  -1   6    0.90    1.10
   6  -1  -6    0.80    0.70
  -6  -1   6    0.20    0.50
  -6  -1   6    1.60   11.80
  -6   1   6    0.00    0.40
   6   1  -6    0.10    2.60
  -6   1   6    1.90    1.20
   6   1  -6    0.70    2.20
  -6   1   6    1.90    1.90
  -6   1   6   11.20   14.50
   6   1  -6    0.60    0.90
  -6   1   6   17.40   12.40
  -6   1   6   -2.00    2.20
   6   1  -6    0.30    0.60
   6   1  -6   -0.50    2.40
   5  -1  -6  501.75   16.40
  -5  -1   6  538.35   15.70
   5  -1  -6  506.75   16.50
  -5  -1   6  535.05   16.80
  -5  -1   6  523.05   24.00
  -5  -1   6  504.25   16.70
  -5  -1   6  513.45   16.60
  -5  -1   6  531.25   27.10
   5   1  -6  514.45   16.70
  -5   1   6  507.25   16.60
   5   1  -6  532.45   15.70
   5   1  -6  523.65   16.80
  -5   1   6  497.75   23.50
  -5   1   6  520.95   15.70
   5   1  -6  518.35   16.90
  -5   1   6  518.35   16.50
   5   1  -6  484.95   26.70
  -5   1   6  543.95   16.60
  -5   1   6  525.35   25.20
   4  -1  -6 1283.67   39.30
  -4  -1   6 1316.77   39.60
  -4  -1   6 1279.07   39.50
  -4  -1   6 1291.27   39.40
   4  -1  -6 1303.47   39.30
  -4  -1   6 1291.57   45.10
   4  -1  -6 1250.27   44.10
  -4  -1   6 1311.77   38.70
  -4  -1   6 1305.67   45.40
  -4   1   6 1282.67   38.70
   4   1  -6 1319.37   39.50
  -4   1   6 1340.47   39.40
   4   1  -6 1321.57   39.70
  -4   1   6 1304.07   39.40
   4   1  -6 1328.27   38.70
   4   1  -6 1155.08   39.40
  -4   1   6 1262.97   44.10
  -4   1   6 1306.87   39.30
  -4   1   6 1326.37   43.90
  -3  -1   6  130.09    4.80
   3  -1  -6  126.69   10.50
   3  -1  -6  121.99    4.50
   3  -1  -6  128.49    4.60
  -3  -1   6  127.39    4.90
  -3  -1   6  131.99   10.00
  -3  -1   6  126.49    4.10
  -3  -1   6  113.79   10.20
  -3  -1   6  126.29    4.90
  -3   1   6  130.09    4.70
   3   1  -6  131.19    4.80
  -3   1   6  116.59    6.00
  -3   1   6  132.29    4.70
   3   1  -6  127.29    5.00
  -3   1   6  138.79   10.00
  -3   1   6  134.49   10.80
   3   1  -6  133.49   10.40
  -3   1   6  130.19    4.60
   3   1  -6  130.39    4.80
   3   1  -6  129.99    4.10
   2  -1  -6  105.29    3.80
   2  -1  -6  105.79    3.70
   2  -1  -6   99.19    8.80
  -2  -1   6  103.99    4.10
  -2  -1   6  100.09    4.00
   2   1  -6  103.19    4.00
   2   1  -6  103.89    4.10
  -2   1   6  119.79    8.60
   2   1  -6  101.19    9.00
  -2   1   6  106.59    3.80
  -2   1   6  112.09    4.00
  -2   1   6   96.99    4.70
   1  -1  -6    2.20    4.60
  -1  -1   6    0.60    0.90
   1  -1  -6   -0.50    0.40
  -1  -1   6   -0.30    0.90
  -1  -1   6   -1.40    5.20
   1  -1  -6    1.20    0.70
   1  -1  -6    0.60    0.80
  -1  -1   6    0.60    0.80
  -1   1   6    0.70    1.30
  -1   1   6    0.20    0.80
  -1   1   6    3.60    4.30
   1   1  -6    0.30    0.90
   1   1  -6    3.70    5.90
   1   1  -6    2.10    0.80
   1   1  -6    0.70    1.00
  -1   1   6    0.40    0.80
  -1   1   6    1.30    0.70
   0  -1  -6  269.47    8.60
   0  -1   6  271.77    8.80
   0  -1   6  269.47    8.90
   0  -1   6  276.47    8.80
   0  -1  -6  289.37   13.10
   0  -1   6  293.27   13.70
   0  -1  -6  274.87    8.70
   0   1   6  258.47    9.00
   0   1   6  286.37   12.80
   0   1   6  285.87    8.70
   0   1   6  267.27    8.80
   0   1  -6  268.67    8.90
   0   1   6  267.37    8.70
   0   1  -6  273.37    8.80
   0   1  -6  270.67    8.80
   0   1  -6  268.67   13.00
  -1  -1  -6   11.60    5.60
   1  -1   6   18.70    1.70
   1  -1   6   16.60    1.80
  -1  -1  -6   18.30    1.40
   1  -1   6   22.80    4.90
  -1  -1  -6   19.00    1.60
   1  -1   6   17.80    1.80
   1   1   6   17.00    2.00
  -1   1  -6   17.40    1.70
   1   1   6   16.30    1.70
  -1   1  -6   19.30    1.70
   1   1   6   17.20    1.70
  -1   1  -6   18.10    1.60
  -1   1  -6   18.60    5.10
   1   1   6   17.60    1.50
   1   1   6   22.80    5.50
  -2  -1  -6    3.00    5.70
  -2  -1  -6    2.50    0.80
  -2  -1  -6    3.30    1.00
  -2  -1  -6    2.20    1.00
   2  -1   6    1.40    1.20
   2  -1   6   -3.60    6.40
   2  -1   6    2.10    1.00
   2  -1   6    2.10    1.10
   2   1   6   12.10    6.00
   2   1   6    1.00    0.50
  -2   1  -6    1.60    0.90
  -2   1  -6    0.80    0.90
  -2   1  -6    1.00    1.00
  -2   1  -6    2.70    0.50
   2   1   6    3.10    1.10
   2   1   6    2.40    1.10
   2   1   6    3.50    0.90
  -2   1  -6   -1.60    6.40
   3  -1   6  460.15   14.90
   3  -1   6  453.35   21.20
   3  -1   6  478.85   14.80
  -3  -1  -6  479.45   14.70
  -3  -1  -6  463.75   14.70
   3  -1   6  456.25   14.70
  -3  -1  -6  443.96   19.20
  -3  -1  -6  464.65   14.60
   3   1   6  487.45   21.00
  -3   1  -6  474.15   14.70
   3   1   6  478.45   14.90
  -3   1  -6  451.65   19.70
  -3   1  -6  464.85   14.70
  -3   1  -6  459.15   14.80
   3   1   6  451.15   14.70
  -3   1  -6  462.65   14.10
   3   1   6  477.95   14.70
   3   1   6  468.25   14.10
  -4  -1  -6   39.30    2.90
   4  -1   6   37.00    2.90
   4  -1   6   38.70    3.00
   4  -1   6   41.00    3.30
  -4  -1  -6   35.70    7.40
   4  -1   6   35.90    1.80
  -4  -1  -6   37.00    2.70
   4  -1   6   35.80    8.20
  -4  -1  -6   37.40    2.50
  -4   1  -6   37.60    1.60
   4   1   6   30.60   10.20
   4   1   6   39.30    1.60
  -4   1  -6   31.20    7.50
  -4   1  -6   41.20    2.60
   4   1   6   41.70    2.90
   4   1   6   36.70    3.00
  -4   1  -6   36.60    2.60
  -4   1  -6   40.40    2.80
   4   1   6   36.70    2.60
   5  -1   6  238.68    9.10
   5  -1   6  247.98    8.90
  -5  -1  -6  231.18    8.50
  -5  -1  -6  234.88    7.70
  -5  -1  -6  239.28    8.60
  -5  -1  -6  232.48    7.40
  -5  -1  -6  233.28    8.60
   5  -1   6  232.98    9.00
  -5  -1  -6  225.78   16.70
   5  -1   6  240.88    7.50
   5  -1   6  292.67   24.50
  -5   1  -6  256.67    9.40
   5   1   6  240.58    9.50
   5   1   6  247.68    8.90
   5   1   6  254.27    7.50
  -5   1  -6  240.48    8.50
  -5   1  -6  245.68    7.40
  -5   1  -6  215.18   17.40
   5   1   6  244.18   22.50
  -5   1  -6  231.68    8.70
   5   1   6  236.48    8.80
   6  -1   6   32.60    2.70
  -6  -1  -6   28.30    3.50
   6  -1   6   31.10    2.00
   6  -1   6   52.49   26.10
   6  -1   6   40.10    5.70
   6  -1   6   20.00    3.70
  -6  -1  -6   30.10   17.80
  -6  -1  -6   29.80    1.80
  -6  -1  -6   29.80    4.30
  -6  -1  -6   27.70    3.30
  -6  -1  -6   27.60    1.70
   6  -1   6   35.70    4.40
  -6   1  -6   33.70    4.30
   6   1   6   25.40    3.70
   6   1   6   39.90    3.90
   6   1   6   33.00    1.60
   6   1   6   33.70    4.10
  -6   1  -6   31.10    1.50
   6   1   6   37.90    2.90
  -6   1  -6   30.30    3.60
   6   1   6   32.70   21.10
  -6   1  -6   33.90    3.00
  -6   1  -6   24.60    2.60
  -6   1  -6   17.20   18.60
   7  -1   6    4.40    1.40
  -7  -1  -6    3.10    0.90
   7  -1   6    1.60    1.00
  -7   1  -6    2.30    1.30
   7   1   6    1.30    1.40
  -7   1  -6    4.30    0.70
   7   1   6    3.00    3.20
  -7   1  -6    0.80    2.00
   7   1   6    4.00    0.80
   8  -1   6    1.90    1.20
  -8  -1  -6    0.00    1.00
   8   1   6   -0.40    0.80
  -8   1  -6    0.10    0.70
   8   1   6    5.30    5.30
  -8   1  -6    0.20    1.40
   8   1   6   -0.10    1.30
  -8   1  -6    1.10    3.10
  -9  -1  -6  567.84   17.30
   9  -1   6  580.64   17.30
  -9   1  -6  530.35   20.60
  -9   1  -6  562.34   17.00
   9   1   6  554.04   17.10
   9   1   6  567.04   17.40
  -9   1  -6  547.55   17.40
  10  -1   6  114.99    4.40
 -10  -1  -6  115.99    4.30
 -10   1  -6  114.59    3.90
 -10   1  -6  110.39    4.50
  10   1   6  112.99    4.50
  11  -1   6   53.49    2.80
 -11  -1  -6   51.69    2.70
 -11   1  -6   49.30    2.20
  11   1   6   49.20    3.00
 -11   1  -6   45.20    2.90
  12  -1   6    5.00    1.10
 -12  -1  -6    5.30    1.00
  12   1   6    3.40    1.10
 -12   1  -6    3.90    1.20
 -13  -1  -6    4.90    0.90
  13  -1   6    6.10    1.00
  13   1   6    6.40    1.10
 -13   1  -6    7.00    1.30
 -14  -1  -6   23.30    1.40
  14  -1   6   24.10    1.40
  14   1   6   26.60    1.50
 -14  -2   6    1.60    0.60
  14   2  -6    2.90    0.60
 -13  -2   6   47.20    2.00
  13  -2  -6   52.29    2.60
  13   2  -6   49.40    2.30
 -13   2   6   42.30    1.90
  12  -2  -6   29.50    1.80
 -12  -2   6   33.50    1.80
  12   2  -6   28.20    1.90
 -12   2   6   29.00    1.50
 -11  -2   6   84.19    3.40
  11  -2  -6   80.49    3.20
  11   2  -6   85.89    3.50
 -11   2   6   83.69    3.00
 -10  -2   6   32.40    2.10
  10  -2  -6   28.80    2.40
  10  -2  -6   31.60    2.00
 -10   2   6   27.50    1.60
 -10   2   6   25.00    4.30
  10   2  -6   31.20    2.30
   9  -2  -6  385.76   11.90
  -9  -2   6  375.06   12.00
   9  -2  -6  379.16   12.00
  -9   2   6  386.86   11.80
  -9   2   6  373.76   13.80
   9   2  -6  381.46   12.10
   8  -2  -6  181.88    6.00
  -8  -2   6  179.08    6.00
  -8  -2   6  171.58    5.70
   8  -2  -6  172.88    5.80
  -8   2   6  179.88    5.70
   8   2  -6  175.18    5.70
   8   2  -6  179.28    6.10
  -8   2   6  173.98    7.40
  -7  -2   6  144.59    4.80
   7  -2  -6  145.59    5.00
   7  -2  -6  147.39    5.10
   7  -2  -6  148.49    5.70
  -7  -2   6  151.58    5.10
   7   2  -6  148.99    5.20
  -7   2   6  150.38    4.80
   7   2  -6  150.58    7.80
  -7   2   6  154.38    6.20
   7   2  -6  151.68    4.90
   6  -2  -6   82.19    3.20
  -6  -2   6   83.49    2.80
   6  -2  -6   81.29    3.00
  -6  -2   6  101.99   25.00
  -6  -2   6   80.49    4.90
  -6  -2   6   21.30   22.10
  -6  -2   6   80.49    3.20
  -6  -2   6   88.69    6.50
  -6  -2   6   62.49    6.30
  -6   2   6   81.79    3.90
   6   2  -6   85.59    2.90
   6   2  -6   79.69    3.40
   6   2  -6   81.59    6.60
   6   2  -6   79.09    4.90
   6   2  -6   84.99    6.70
  -6   2   6   82.19    2.80
  -5  -2   6 1438.66   53.89
  -5  -2   6 1232.88   54.69
  -5  -2   6 1546.75   44.30
  -5  -2   6 1459.35   45.50
   5  -2  -6 1412.06   44.30
  -5  -2   6 1469.55   44.50
  -5  -2   6 1509.75   45.50
   5  -2  -6 1415.36   44.90
   5  -2  -6 1488.85   44.50
   5  -2  -6 1437.36   44.80
  -5   2   6 1566.44   45.10
  -5   2   6 1535.85   51.99
  -5   2   6 1550.94   45.10
   5   2  -6 1533.15   45.60
  -5   2   6 1523.45   44.30
   5   2  -6 1457.85   45.40
   5   2  -6 1441.76   56.19
  -5   2   6 1467.95   45.00
  -5   2   6 1489.25   51.19
   5   2  -6 1475.95   45.40
   5   2  -6 1565.84   44.30
  -4  -2   6  206.18    7.50
  -4  -2   6  200.98    6.40
  -4  -2   6  205.68    7.50
  -4  -2   6  216.38   18.40
   4  -2  -6  203.38    7.00
  -4  -2   6  236.58   19.00
  -4  -2   6  198.38    7.60
   4  -2  -6  202.48    7.00
   4   2  -6  197.68   18.80
   4   2  -6  211.58    6.50
  -4   2   6  217.78    7.10
  -4   2   6  191.98    6.40
   4   2  -6  214.28    7.60
  -4   2   6  210.08    7.00
  -4   2   6  230.68   12.80
  -4   2   6  212.38    7.10
  -4   2   6  206.28   13.70
   4   2  -6  205.18    7.60
  -3  -2   6    9.90    8.30
  -3  -2   6    0.50    1.10
  -3  -2   6    7.80    7.60
  -3  -2   6   -0.50    1.30
   3  -2  -6    0.30    0.90
  -3  -2   6    1.00    1.10
   3  -2  -6   -0.10    0.80
  -3   2   6   -0.70    4.00
   3   2  -6    0.00    1.20
   3   2  -6    1.10    0.50
  -3   2   6    0.80    0.80
  -3   2   6    2.20    2.00
  -3   2   6   -5.10    5.10
  -3   2   6    0.90    0.80
   3   2  -6   -0.10    1.30
   3   2  -6    1.30    1.30
   3   2  -6   10.20    8.60
  -3   2   6    1.10    0.80
  -2  -2   6   13.60    1.90
  -2  -2   6   11.00    1.40
  -2  -2   6   20.50    5.30
  -2  -2   6   15.60    5.70
   2  -2  -6   14.00    1.40
  -2  -2   6   14.20    1.70
   2  -2  -6   14.00    1.40
   2  -2  -6   12.20    5.20
  -2   2   6    6.70    4.50
   2   2  -6   16.40    1.90
  -2   2   6   12.30    1.30
   2   2  -6   13.50    1.50
   2   2  -6   17.50    6.00
   2   2  -6   12.50    1.00
  -2   2   6   12.10    1.70
   2   2  -6   13.80    1.90
  -2   2   6   12.00    1.30
  -2   2   6   14.50    1.40
  -1  -2   6  148.19    5.50
  -1  -2   6  158.68    5.40
   1  -2  -6  151.78    5.00
  -1  -2   6  145.09   11.60
  -1  -2   6  156.88    5.50
   1  -2  -6  161.18    9.40
   1  -2  -6  155.88    5.00
   1   2  -6  149.19    5.50
  -1   2   6  150.38    8.50
   1   2  -6  154.38    4.80
  -1   2   6  158.58    5.10
   1   2  -6  129.89    5.50
  -1   2   6  158.48    5.20
   1   2  -6  157.48    5.40
   1   2  -6  148.59   10.50
  -1   2   6  149.39    5.50
  -1   2   6  156.88    5.10
   0  -2  -6  280.77    8.90
   0  -2   6  280.87    9.30
   0  -2  -6  280.67    8.90
   0  -2   6  284.17    9.20
   0  -2   6  261.87    9.20
   0  -2   6  301.17   14.80
   0  -2  -6  286.27   12.90
   0   2  -6  281.97    9.40
   0   2   6  291.67    9.00
   0   2  -6  274.67    8.70
   0   2  -6  291.77    9.30
   0   2  -6  311.77   14.40
   0   2   6  293.17    9.10
   0   2   6  257.67    9.30
   0   2   6  287.77    9.00
   0   2  -6  293.37    9.30
   0   2   6  301.97   12.60
   1  -2   6  216.68   12.80
   1  -2   6  216.98    7.30
  -1  -2  -6  217.48    7.00
  -1  -2  -6  216.08   12.30
   1  -2   6  212.78    7.40
  -1  -2  -6  217.48    7.00
   1  -2   6  217.98    7.20
   1   2   6  228.68   11.30
  -1   2  -6  210.98    7.30
  -1   2  -6  211.48    6.70
   1   2   6  200.98    7.50
   1   2   6  226.08    7.00
  -1   2  -6  226.08    7.40
  -1   2  -6  181.78    7.10
   1   2   6  227.78    7.00
  -1   2  -6  213.18   14.20
   1   2   6  217.38    7.20
  -2  -2  -6   -0.90    5.80
   2  -2   6    1.00    4.90
   2  -2   6    1.10    1.00
  -2  -2  -6    1.30    1.00
   2  -2   6   -0.40    1.40
   2  -2   6    0.30    1.20
  -2   2  -6    6.10    5.50
  -2   2  -6    1.00    0.50
   2   2   6   -2.50    2.10
   2   2   6    0.10    0.60
   2   2   6    1.00    0.90
   2   2   6    4.20    5.40
   2   2   6   -1.00    1.10
  -2   2  -6    2.00    1.00
   2   2   6    1.30    0.90
  -2   2  -6    0.30    0.90
  -2   2  -6    1.10    1.20
   3  -2   6  681.03   20.50
  -3  -2  -6  645.54   20.30
   3  -2   6  664.13   26.40
   3  -2   6  618.24   20.60
   3  -2   6  647.44   20.50
  -3  -2  -6  623.84   25.70
  -3  -2  -6  650.53   20.30
   3   2   6  654.33   19.80
   3   2   6  653.43   26.00
  -3   2  -6  658.03   27.70
  -3   2  -6  638.24   20.50
   3   2   6  685.43   20.60
  -3   2  -6  667.73   20.50
   3   2   6  655.93   20.50
  -3   2  -6  677.73   20.60
   3   2   6  670.33   20.40
  -3   2  -6  665.33   19.80
  -4  -2  -6   14.10    1.70
   4  -2   6   13.60    2.00
   4  -2   6    6.80   11.90
  -4  -2  -6    2.00    9.10
   4  -2   6   10.80    2.10
  -4  -2  -6   13.70    1.90
  -4   2  -6   10.60    1.90
  -4   2  -6   15.10    2.00
  -4   2  -6   15.40    1.00
  -4   2  -6   15.20   11.00
   4   2   6   16.60    1.10
   4   2   6   19.20    2.30
   4   2   6   15.90    2.30
  -4   2  -6   12.10    1.70
   4   2   6   14.60    1.90
   4   2   6   25.40    9.90
  -5  -2  -6   28.60   13.80
  -5  -2  -6   42.10    2.00
   5  -2   6   43.00    2.10
   5  -2   6   34.70    3.10
  -5  -2  -6   38.70    4.20
  -5  -2  -6   39.30    3.80
   5  -2   6   51.99   18.60
   5  -2   6   36.60    4.40
   5  -2   6   40.70    5.00
  -5   2  -6   41.30    1.70
  -5   2  -6   40.50    4.20
  -5   2  -6   35.20    3.60
   5   2   6   42.70    1.80
  -5   2  -6   41.20    3.00
   5   2   6   45.40    4.80
   5   2   6   45.50    5.00
   5   2   6   44.00    3.30
  -5   2  -6   33.10   15.40
   6  -2   6   45.60    2.30
   6  -2   6   48.40    3.10
  -6  -2  -6   49.50    2.30
   6   2   6   48.70    4.40
   6   2   6   49.10    2.10
  -6   2  -6   51.99    3.50
  -6   2  -6   49.60    2.00
  -7  -2  -6  168.48    5.50
   7  -2   6  162.08    5.80
   7  -2   6  166.48    6.00
   7  -2   6  165.98    5.60
  -7   2  -6  167.78    5.30
  -7   2  -6  164.28    7.10
   7   2   6  151.98    6.20
   7   2   6  166.88    5.40
   7   2   6  160.88    8.10
   8  -2   6   67.49    3.00
  -8  -2  -6   65.49    2.80
   8  -2   6   64.49    3.40
   8  -2   6   58.69    3.30
  -8   2  -6   58.09    5.40
   8   2   6   63.79    2.60
   8   2   6   61.29    8.20
  -8   2  -6   64.99    2.50
   9  -2   6  135.19    5.30
  -9  -2  -6  130.89    4.80
   9  -2   6  135.79    4.90
   9   2   6  134.39    5.20
  -9   2  -6  130.49    4.50
  -9   2  -6  131.89    9.30
   9   2   6  133.49    4.60
  10  -2   6   54.59    2.90
 -10  -2  -6   55.09    2.70
  10   2   6   53.69    2.40
 -10   2  -6   55.29    2.30
  10   2   6   57.09    3.20
  11  -2   6  196.48    6.50
 -11  -2  -6  192.98    6.50
 -11   2  -6  187.88    6.30
  11   2   6  198.58    6.60
 -12  -2  -6   30.60    1.80
  12  -2   6   32.10    2.00
 -12   2  -6   31.10    1.70
  12   2   6   35.10    2.10
 -13  -2  -6  101.79    3.60
  13  -2   6  103.59    3.60
  13   2   6   99.79    3.70
 -14  -2  -6   41.70    1.70
  14  -2   6   42.30    1.70
  14   2   6   41.30    2.00
 -14  -3   6   67.79    2.30
  14   3  -6   66.69    2.50
 -13  -3   6   10.30    1.20
  13   3  -6   11.90    1.30
 -13   3   6   10.60    0.90
  12  -3  -6   77.89    2.80
 -12  -3   6   78.59    2.90
 -12   3   6   75.39    2.70
  12   3  -6   73.99    3.00
 -11  -3   6   18.40    1.60
  11  -3  -6   17.20    1.60
  11  -3  -6   16.70    1.50
  11   3  -6   18.30    1.70
 -11   3   6   15.60    1.20
  10  -3  -6   13.10    1.60
 -10  -3   6   13.20    1.70
  10  -3  -6   12.90    1.40
 -10   3   6   12.90    1.20
  10   3  -6   16.10    2.20
   9  -3  -6  104.59    3.80
   9  -3  -6  110.69    4.10
  -9  -3   6  105.59    4.00
   9  -3  -6   99.49    4.10
   9   3  -6  109.29    3.70
  -9   3   6   99.49    6.30
  -9   3   6  108.59    3.70
   9   3  -6  104.49    4.20
  -8  -3   6  394.16   12.30
   8  -3  -6  393.16   12.40
   8  -3  -6  378.16   12.60
   8  -3  -6  400.86   12.30
   8  -3  -6  404.16   12.10
   8   3  -6  384.76   17.50
   8   3  -6  393.66   12.10
  -8   3   6  381.76   13.60
   8   3  -6  387.96   12.40
  -8   3   6  402.06   12.10
   7  -3  -6  181.38    6.60
  -7  -3   6  187.88    6.10
   7  -3  -6  186.78    6.10
   7  -3  -6  184.88    5.90
  -7   3   6  183.38    5.80
   7   3  -6  178.68    5.90
   7   3  -6  173.08    9.00
   7   3  -6  175.88    6.30
  -7   3   6  187.78    7.20
  -6  -3   6  153.38    5.10
   6  -3  -6  152.88    5.00
   6  -3  -6  148.29    6.00
   6  -3  -6  154.88    5.20
  -6   3   6  144.19    4.80
   6   3  -6  157.08    7.10
   6   3  -6  156.48    5.00
  -6   3   6  150.18    5.90
   6   3  -6  150.68    5.50
   5  -3  -6  121.99    4.30
  -5  -3   6  123.59    4.30
   5  -3  -6  121.49    4.40
  -5  -3   6  134.89    4.50
   5   3  -6  127.99    5.90
  -5   3   6  113.89    4.00
  -5   3   6  129.89    4.90
   5   3  -6  125.79    5.20
   5   3  -6  129.29    4.10
   4  -3  -6  486.95   15.20
  -4  -3   6  523.65   15.30
  -4  -3   6  482.15   15.20
  -4  -3   6  467.25   16.30
  -4  -3   6  478.05   16.30
  -4  -3   6  508.35   30.50
  -4  -3   6  496.05   29.60
   4   3  -6  517.85   15.10
  -4   3   6  516.05   21.30
   4   3  -6  473.75   16.20
   4   3  -6  500.75   16.30
   4   3  -6  488.25   16.40
  -4   3   6  483.55   21.40
  -4   3   6  505.25   15.50
  -4   3   6  482.55   15.40
  -4   3   6  519.25   15.60
   4   3  -6  481.65   31.00
  -3  -3   6   23.10    1.60
  -3  -3   6   31.80   11.20
  -3  -3   6   19.40    2.30
  -3  -3   6   21.70   11.00
  -3  -3   6   23.40    2.30
   3  -3  -6   21.70    1.80
   3   3  -6   24.70    2.50
   3   3  -6   33.40    9.70
   3   3  -6   19.00    2.10
   3   3  -6   22.00    2.50
  -3   3   6   23.30    1.70
  -3   3   6   23.40    5.50
  -3   3   6   23.60    6.00
  -3   3   6   22.30    1.60
   3   3  -6   24.10    1.20
  -3   3   6   18.60    1.90
  -3   3   6   16.60    3.00
  -2  -3   6    7.90    1.70
  -2  -3   6   18.70    8.80
  -2  -3   6   10.60    8.80
  -2  -3   6   12.30    3.50
  -2  -3   6    5.30    1.50
   2   3  -6    8.20    1.40
   2   3  -6   -0.10    9.40
   2   3  -6    4.20    1.20
   2   3  -6    7.40    1.80
  -2   3   6   10.10    0.90
  -2   3   6    6.10    0.80
  -2   3   6    3.00    4.10
  -2   3   6    9.30    4.40
  -2   3   6    8.00    1.20
   2   3  -6    7.90    0.90
  -1  -3   6  319.07   18.10
  -1  -3   6  334.67   10.90
  -1  -3   6  338.37   18.50
  -1  -3   6  316.87   10.90
   1   3  -6  340.67   10.90
  -1   3   6  355.76   10.60
  -1   3   6  344.27   10.40
   1   3  -6  337.97   11.00
  -1   3   6  321.37   13.40
   1   3  -6  341.67   19.30
  -1   3   6  322.67   10.70
   1   3  -6  332.97   10.20
   0  -3   6   35.90    8.60
   0  -3   6   44.50    2.80
   0  -3   6   41.10    2.90
   0  -3  -6   37.80    4.80
   0   3  -6   41.00    2.40
   0   3   6   43.60    2.00
   0   3  -6   43.50    1.70
   0   3   6   39.60    2.80
   0   3   6   44.30    2.00
   0   3  -6   42.70    8.90
   0   3   6   30.70    5.30
   0   3  -6   49.10    2.70
   0   3   6   44.70    2.20
   0   3  -6   46.80    2.90
  -1  -3  -6 1403.96   42.60
  -1  -3  -6 1437.66   42.60
  -1  -3  -6 1441.06   45.50
   1  -3   6 1389.26   43.10
  -1   3  -6 1401.76   43.20
  -1   3  -6 1406.86   43.10
   1   3   6 1465.05   42.80
   1   3   6 1430.86   46.40
   1   3   6 1430.56   42.80
  -1   3  -6 1341.27   49.10
   1   3   6 1460.65   43.00
  -1   3  -6 1463.15   43.30
   1   3   6 1338.57   43.20
  -1   3  -6 1452.45   42.50
  -2  -3  -6  365.86   17.80
  -2  -3  -6  380.66   12.10
   2  -3   6  380.36   12.50
  -2  -3  -6  381.86   12.10
  -2   3  -6  393.26   11.70
   2   3   6  395.06   12.20
   2   3   6  380.76   12.20
  -2   3  -6  359.46   21.10
  -2   3  -6  379.36   12.50
  -2   3  -6  377.56   12.30
   2   3   6  408.26   12.40
   2   3   6  377.96   17.40
   2   3   6  368.36   11.70
  -2   3  -6  394.76   12.50
   3  -3   6  147.49    5.00
  -3  -3  -6  155.18   16.00
  -3  -3  -6  150.88    5.70
  -3  -3  -6  145.79    5.60
   3  -3   6  148.09    6.10
  -3   3  -6  148.99    5.70
   3   3   6  144.49    5.70
   3   3   6  155.98    5.80
  -3   3  -6  154.78    4.80
  -3   3  -6  155.38    5.80
   3   3   6  151.88    5.80
   3   3   6  160.18   14.40
  -3   3  -6  145.79   18.70
   3   3   6  153.08    4.80
  -3   3  -6  146.59    6.10
   4  -3   6    3.90    0.90
   4  -3   6    3.10    1.50
  -4  -3  -6    4.90    1.10
  -4  -3  -6    5.50    0.90
   4   3   6    4.70    0.70
  -4   3  -6    5.10    0.70
  -4   3  -6    5.80    3.20
  -4   3  -6    5.00    2.10
  -4   3  -6    3.90    1.30
   4   3   6    3.80    1.40
  -5  -3  -6   17.50    1.90
   5  -3   6   20.00    1.60
   5  -3   6   15.20    2.30
  -5  -3  -6   18.50    1.50
  -5   3  -6   18.90    1.20
   5   3   6   19.20    2.80
   5   3   6   20.40    1.40
  -5   3  -6   22.10    2.70
   6  -3   6  140.09    4.90
   6  -3   6  140.49    5.40
  -6  -3  -6  139.49    4.90
  -6  -3  -6  148.79    5.10
   6  -3   6  144.09    5.10
   6   3   6  140.69    6.80
  -6   3  -6  140.29    4.70
  -6   3  -6  151.68    6.30
   6   3   6  146.39    4.80
   7  -3   6   60.99    2.70
  -7  -3  -6   59.79    2.60
   7  -3   6   60.99    3.50
   7  -3   6   61.79    2.90
  -7  -3  -6   61.09    3.10
   7   3   6   58.89    5.90
  -7   3  -6   63.99    2.40
  -7   3  -6   58.79    4.50
   7   3   6   61.39    2.60
   8  -3   6   14.40    1.90
  -8  -3  -6   15.70    1.80
   8  -3   6   14.50    2.10
  -8  -3  -6   11.40    1.90
   8  -3   6   13.40    1.90
  -8   3  -6   15.70    3.20
  -8   3  -6   14.80    1.40
   8   3   6   14.30    1.60
   8   3   6    6.90    4.80
  -9  -3  -6   10.50    1.20
   9  -3   6    9.30    1.80
   9  -3   6   10.20    1.30
   9  -3   6   10.70    1.50
   9   3   6   11.50    9.90
  -9   3  -6   10.30    1.40
   9   3   6    9.10    1.20
  -9   3  -6    6.10    4.80
  10  -3   6    0.70    1.60
  10  -3   6   -1.30    1.10
 -10  -3  -6    0.40    1.00
  10  -3   6   -1.50    1.50
 -10   3  -6    0.00    0.70
  10   3   6    0.70    0.90
  10   3   6    0.90    2.10
  11  -3   6  447.06   13.40
 -11  -3  -6  434.36   13.40
  11   3   6  404.66   13.20
  11   3   6  428.36   13.60
 -11   3  -6  439.66   13.20
  12  -3   6    2.00    0.90
 -12  -3  -6   -0.30    0.80
 -12   3  -6    1.00    0.70
  12   3   6    3.40    1.50
  13  -3   6    3.00    1.10
 -13  -3  -6    2.90    0.80
  13   3   6    5.50    1.90
 -14  -3  -6   68.29    2.30
 -13  -4   6   15.60    1.00
 -13  -4   6   12.10    1.20
  13   4  -6   16.40    2.00
 -13   4   6   16.10    0.90
 -12  -4   6   59.39    2.60
  12  -4  -6   54.99    2.50
 -12  -4   6   64.09    2.40
  12   4  -6   59.99    2.70
 -12   4   6   61.39    2.20
  11  -4  -6   36.60    1.80
 -11  -4   6   39.10    1.90
 -11   4   6   39.40    1.70
  11   4  -6   36.90    2.30
  10  -4  -6   66.69    3.00
 -10  -4   6   68.39    3.00
  10   4  -6   72.79    3.20
 -10   4   6   71.49    2.60
  10   4  -6   68.49    2.70
   9  -4  -6   18.00    1.90
  -9  -4   6   17.20    1.80
  -9   4   6   17.60    1.20
   9   4  -6   17.60    1.50
   9   4  -6   14.40    1.90
   8  -4  -6   91.19    3.80
  -8  -4   6   95.39    3.60
   8  -4  -6   91.69    4.20
   8  -4  -6   99.29    3.70
   8   4  -6   88.19    4.40
  -8   4   6   83.59    5.50
   8   4  -6   91.69   12.80
   8   4  -6   92.79    3.40
  -8   4   6   91.29    3.30
   7  -4  -6   24.80    2.10
   7  -4  -6   23.60    2.10
  -7  -4   6   22.70    1.90
   7  -4  -6   26.10    2.90
  -7   4   6   27.60    3.30
  -7   4   6   24.40    1.40
   7   4  -6   16.50    4.60
   7   4  -6   24.10    1.60
   6  -4  -6  289.07   10.10
   6  -4  -6  309.47    9.80
  -6  -4   6  316.17    9.70
   6  -4  -6  312.97    9.70
  -6   4   6  302.47   10.50
   6   4  -6  306.57    9.50
   6   4  -6  303.27   11.90
  -6   4   6  291.47    9.40
  -5  -4   6  101.59    3.70
   5  -4  -6   84.29    4.70
  -5  -4   6  104.89    3.90
   5  -4  -6  107.69    3.80
   5  -4  -6  104.69    3.90
  -5   4   6  109.09    4.40
   5   4  -6   99.29    5.60
   5   4  -6  102.69    3.50
   4  -4  -6    4.40    1.10
  -4  -4   6    3.90    0.90
  -4  -4   6    4.60    1.10
  -4  -4   6    5.10    1.40
   4  -4  -6    4.20    1.00
  -4   4   6    3.90    1.10
   4   4  -6    4.50    1.90
   4   4  -6    3.20    0.70
  -3  -4   6   54.49    2.40
  -3  -4   6   50.59    3.00
  -3  -4   6   54.49    2.60
   3  -4  -6   54.49    2.50
   3  -4  -6   54.59    2.50
   3   4  -6   60.69    3.70
   3   4  -6   55.19    2.10
  -3   4   6   55.19    2.50
  -2  -4   6  209.78    7.00
  -2  -4   6  214.48    7.40
  -2  -4   6  219.48    7.20
   2  -4  -6  212.88    7.10
   2  -4  -6  219.68    7.10
   2   4  -6  225.38    6.90
  -2   4   6  222.18    7.10
   2   4  -6  223.88    8.10
   1  -4  -6   25.90    2.00
  -1  -4   6   29.70    1.70
   1  -4  -6   27.40    1.80
  -1  -4   6   27.50    2.50
   1   4  -6   33.30    3.90
   1   4  -6   29.60    3.60
   1   4  -6    1.10   18.10
  -1   4   6   25.50    3.10
   1   4  -6   31.20    1.50
  -1   4   6   32.80    1.80
   0  -4   6   32.70    2.70
   0  -4   6   37.10    1.90
   0   4  -6   32.80   13.90
   0   4  -6   39.60    4.10
   0   4   6   37.70    2.00
   0   4  -6   37.30    1.60
   0   4  -6   39.00    2.80
   0   4  -6   35.70    3.20
   0   4   6   45.90    5.40
  -1  -4  -6 1200.38   36.00
   1  -4   6 1191.28   35.80
   1  -4   6 1146.99   36.10
   1   4   6 1093.99   39.30
  -1   4  -6 1238.08   35.80
   1   4   6 1222.28   36.30
  -1   4  -6 1242.48   36.70
   2  -4   6  377.36   12.50
   2  -4   6  386.66   12.10
  -2  -4  -6  398.56   12.30
   2   4   6  370.36   12.10
  -2   4  -6  393.86   12.10
   2   4   6  421.36   12.90
  -2   4  -6  415.56   13.10
   3  -4   6    0.90    1.20
   3  -4   6    0.00    0.80
  -3  -4  -6    3.50    1.90
  -3  -4  -6    0.40    0.90
  -3  -4  -6   -0.80    0.90
  -3   4  -6    1.00    0.60
   3   4   6    0.40    1.30
  -3   4  -6   -0.50    1.20
   3   4   6    0.60    0.70
   4  -4   6   58.09    2.40
  -4  -4  -6   57.09    2.50
  -4  -4  -6   58.79    2.60
   4  -4   6   56.29    3.10
  -4   4  -6   60.69    3.60
   4   4   6   57.39    2.30
   4   4   6   62.19    3.80
  -4   4  -6   59.79    2.30
   5  -4   6   17.80    1.60
   5  -4   6   17.20    2.30
  -5  -4  -6   21.00    1.60
   5  -4   6   16.20    2.10
  -5  -4  -6   18.30    1.80
   5   4   6   24.70    3.60
  -5   4  -6   16.00    2.20
   5   4   6   19.70    1.40
   6  -4   6   35.50    2.10
  -6  -4  -6   38.90    2.30
   6  -4   6   36.20    2.30
  -6  -4  -6   36.50    2.00
   6  -4   6   36.60    3.00
   6   4   6   34.40    1.90
  -6   4  -6   35.50    1.80
   6   4   6   40.10    5.00
  -6   4  -6   33.60    3.80
   7  -4   6   51.29    2.80
   7  -4   6   51.39    2.50
  -7  -4  -6   54.29    2.70
   7  -4   6   52.29    3.40
  -7  -4  -6   51.39    2.50
   7   4   6   51.49    2.40
   7   4   6   42.20    6.40
  -7   4  -6   49.99    4.80
  -7   4  -6   52.19    2.20
   8  -4   6   42.80    2.40
  -8  -4  -6   40.90    2.50
   8  -4   6   40.90    2.50
  -8  -4  -6   41.10    2.20
   8  -4   6   41.90    3.30
  -8   4  -6   29.90    4.30
   8   4   6   40.30    2.20
  -8   4  -6   42.10    2.00
   8   4   6   30.90    6.40
   9  -4   6   36.70    2.40
  -9  -4  -6   33.10    2.40
  -9  -4  -6   36.50    2.10
   9  -4   6   33.70    2.20
   9  -4   6   30.00    2.90
   9   4   6   36.70    2.00
  -9   4  -6   38.60    1.90
  10  -4   6   11.70    1.50
 -10  -4  -6    8.90    1.10
  10  -4   6    7.80    1.50
  10  -4   6    9.80    1.50
  10   4   6    9.10    1.10
 -10   4  -6   10.70    1.20
 -11  -4  -6   54.19    2.30
  11  -4   6   51.89    2.30
 -11   4  -6   54.29    2.10
  11   4   6   49.20    2.30
  12  -4   6  135.59    4.50
 -12  -4  -6  146.29    4.60
 -12   4  -6  140.99    4.50
 -13  -4  -6   79.99    2.70
 -13  -5   6    5.50    0.60
 -12  -5   6    7.90    0.90
 -12  -5   6    6.50    1.10
  12  -5  -6    4.10    1.00
 -12   5   6    6.30    0.80
 -11  -5   6   26.50    1.50
  11  -5  -6   24.80    1.50
 -11  -5   6   26.50    1.70
 -11   5   6   23.80    1.30
  10  -5  -6   10.50    1.40
 -10  -5   6   11.10    1.70
 -10  -5   6   12.40    1.30
 -10   5   6    9.40    0.90
  10   5  -6   12.40    1.30
   9  -5  -6  266.37    8.40
  -9  -5   6  264.87    8.40
  -9  -5   6  242.48    8.70
  -9   5   6  262.47    8.10
   9   5  -6  264.97    8.20
   8  -5  -6   80.49    4.10
  -8  -5   6   84.29    3.90
   8  -5  -6   86.99    3.50
  -8  -5   6   88.69    3.40
  -8   5   6   87.29    3.00
   8   5  -6   89.39    3.20
   7  -5  -6   19.70    2.20
   7  -5  -6   23.70    2.90
  -7  -5   6   21.90    2.40
   7  -5  -6   23.10    2.20
  -7  -5   6   20.00    1.80
   7   5  -6   16.80    6.50
  -7   5   6   21.60    1.60
   7   5  -6   19.80    1.60
  -7   5   6   21.60    3.10
  -6  -5   6    1.90    1.30
  -6  -5   6    1.90    1.20
  -6  -5   6    1.30    0.90
   6  -5  -6    2.50    1.10
   6  -5  -6    1.30    1.80
   6  -5  -6    0.00    1.20
  -6   5   6    2.10    2.30
   6   5  -6    0.20    0.80
   6   5  -6    6.30    4.20
  -5  -5   6    7.00    1.00
  -5  -5   6    8.30    1.30
  -5  -5   6    7.40    1.50
   5  -5  -6    5.00    2.00
   5  -5  -6    7.90    1.30
   5  -5  -6    7.90    1.20
   5   5  -6    7.70    0.90
  -5   5   6    7.30    1.90
   5   5  -6    9.20    3.20
   4  -5  -6   33.10    2.20
  -4  -5   6   38.20    2.20
  -4  -5   6   36.90    2.60
   4  -5  -6   26.10    3.00
   4  -5  -6   34.70    2.10
  -4  -5   6   32.90    1.90
   4   5  -6   34.90    1.80
  -4   5   6   28.00    2.60
   4   5  -6   38.50    4.50
   3  -5  -6   18.90    3.00
  -3  -5   6   19.30    2.30
  -3  -5   6   21.60    2.00
   3  -5  -6   16.90    1.80
   3  -5  -6   24.30    1.90
  -3  -5   6   18.00    1.60
   3   5  -6   20.70    1.40
   3   5  -6   18.10    2.60
   2  -5  -6    1.90    1.70
  -2  -5   6    1.60    1.30
   2  -5  -6    2.90    1.00
   2  -5  -6    1.80    1.00
  -2  -5   6    3.10    0.80
  -2  -5   6    3.40    1.30
   2   5  -6    2.90    0.70
  -1  -5   6  207.38    7.00
  -1  -5   6  205.48    6.60
   1  -5  -6  203.58    6.80
  -1  -5   6  206.28    7.20
   1  -5  -6  202.18    7.40
   1  -5  -6  217.78    7.00
   1   5  -6  206.48    6.60
   1   5  -6  219.08    8.10
   0  -5   6    7.60    1.40
   0  -5  -6    6.30    1.90
   0  -5  -6    6.00    1.40
   0  -5  -6    6.80    1.00
   0  -5   6    5.70    0.90
   0   5  -6    7.60    1.80
   0   5   6    6.20    1.20
   0   5  -6    6.70    0.80
   1  -5   6  218.68    7.00
  -1  -5  -6  227.48    7.30
  -1  -5  -6  213.78    7.80
   1  -5   6  219.08    7.60
  -1   5  -6  229.18    7.00
   1   5   6  217.18    7.60
  -1   5  -6  226.68    8.30
  -2  -5  -6   22.60    3.00
  -2  -5  -6   19.20    1.70
   2  -5   6   21.70    2.30
   2  -5   6   21.60    1.60
   2   5   6   21.40    2.80
  -2   5  -6   21.10    2.90
  -2   5  -6   21.50    1.40
   3  -5   6    1.90    0.90
   3  -5   6    4.70    1.30
  -3  -5  -6    3.20    1.00
  -3  -5  -6    2.00    1.70
   3  -5   6    3.00    1.30
   3   5   6    3.90    1.90
  -3   5  -6    1.00    1.70
  -3   5  -6    3.10    0.80
   3   5   6    2.70    0.90
  -4  -5  -6  362.66   11.40
  -4  -5  -6  354.56   11.70
   4  -5   6  365.46   11.40
   4  -5   6  347.67   11.10
   4  -5   6  354.76   11.60
  -4  -5  -6  366.56   11.10
   4   5   6  350.66   12.70
  -4   5  -6  364.16   12.60
   4   5   6  361.16   11.10
  -4   5  -6  360.76   11.10
  -5  -5  -6   10.50    1.30
   5  -5   6    7.00    1.30
  -5  -5  -6    9.60    1.10
   5  -5   6   13.70    2.40
  -5  -5  -6    8.80    1.80
   5  -5   6    7.80    1.10
  -5   5  -6    5.70    2.40
   5   5   6    7.60    3.10
   5   5   6   10.40    1.40
   6  -5   6   15.60    2.70
   6  -5   6    9.80    1.20
  -6  -5  -6   10.30    1.20
   6  -5   6    9.80    1.50
  -6  -5  -6   11.90    1.80
  -6   5  -6   11.40    1.40
   6   5   6    8.30    3.70
  -6   5  -6   10.60    2.90
   6   5   6    8.30    1.10
   7  -5   6    2.00    1.00
  -7  -5  -6    1.80    1.20
   7  -5   6    1.10    1.20
   7  -5   6    3.60    1.80
  -7  -5  -6    2.00    1.00
   7   5   6    1.70    0.90
  -7   5  -6   -1.20    3.70
  -7   5  -6    2.10    0.80
   7   5   6    4.40    5.30
  -8  -5  -6    7.20    1.10
   8  -5   6    8.20    1.10
   8  -5   6    6.90    1.30
   8  -5   6    6.00    1.80
  -8  -5  -6    7.40    1.40
  -8   5  -6    6.70    0.90
   8   5   6    5.70    1.00
   9  -5   6  348.07   10.90
   9  -5   6  365.16   11.10
   9  -5   6  348.47   11.50
  -9  -5  -6  360.56   11.00
  -9  -5  -6  344.57   11.00
   9   5   6  344.57   11.00
  -9   5  -6  360.46   11.00
 -10  -5  -6   24.60    2.10
 -10  -5  -6   25.10    1.50
  10  -5   6   24.40    1.60
  10  -5   6   23.00    2.10
 -10   5  -6   25.30    1.40
  10   5   6   26.00    1.60
  11  -5   6  103.49    3.50
 -11  -5  -6  107.99    3.50
 -11  -5  -6  106.39    3.90
 -11   5  -6  101.99    3.40
  11   5   6   93.59    3.50
 -12  -5  -6   43.40    1.60
 -12  -5  -6   42.40    2.30
 -12   5  -6   42.60    1.70
 -11  -6   6   11.10    0.90
  11  -6  -6   13.30    1.00
 -11  -6   6   12.40    1.10
 -11   6   6   13.70    1.00
 -10  -6   6   27.40    1.80
  10  -6  -6   28.40    1.60
 -10  -6   6   29.00    1.50
 -10   6   6   27.00    1.30
  10   6  -6   28.10    1.60
  -9  -6   6    0.10    0.70
   9  -6  -6   -0.50    0.90
  -9  -6   6    0.90    0.90
   9   6  -6    0.30    0.70
  -9   6   6   -0.40    0.60
  -8  -6   6   42.50    2.00
  -8  -6   6   43.70    2.50
   8  -6  -6   43.70    2.30
   8  -6  -6   45.00    2.90
   8   6  -6   42.70    2.00
  -8   6   6   42.40    1.90
  -7  -6   6  165.78    5.40
   7  -6  -6  158.88    5.60
   7  -6  -6  145.99    6.00
  -7  -6   6  169.98    6.00
   7   6  -6  169.58    5.40
   6  -6  -6   24.00    2.20
  -6  -6   6   26.30    1.80
   6  -6  -6   22.20    3.00
  -6  -6   6   24.00    2.40
   6  -6  -6   23.30    2.20
   6   6  -6   23.00    1.60
   5  -6  -6  352.86   12.20
  -5  -6   6  384.06   12.30
   5  -6  -6  386.96   12.00
   5  -6  -6  380.16   12.00
  -5  -6   6  383.66   12.00
  -5  -6   6  374.66   11.70
   5   6  -6  368.06   15.20
   5   6  -6  394.46   11.80
   4  -6  -6    9.90    1.80
  -4  -6   6    8.50    1.50
   4  -6  -6    8.90    1.30
  -4  -6   6    8.40    1.00
  -4  -6   6    9.50    1.40
   4  -6  -6   12.00    1.80
   4   6  -6    0.40    3.80
   4   6  -6    8.60    1.00
  -3  -6   6   90.69    3.70
  -3  -6   6   90.79    3.30
   3  -6  -6   89.59    3.60
   3  -6  -6   94.19    3.70
  -3  -6   6   90.19    4.00
   3  -6  -6   80.39    4.20
   3   6  -6   95.09    3.30
  -2  -6   6   62.29    3.00
  -2  -6   6   61.19    3.30
   2  -6  -6   52.69    3.50
  -2  -6   6   60.29    2.50
  -2  -6   6   60.89    3.80
   2  -6  -6   60.49    2.80
   2  -6  -6   61.49    2.90
   2   6  -6   66.99    5.00
   2   6  -6   60.79    2.50
   1  -6  -6    0.60    1.10
  -1  -6   6    0.70    0.90
  -1  -6   6    0.30    1.40
  -1  -6   6    0.40    1.30
  -1  -6   6    1.90    1.40
   1  -6  -6    1.40    1.60
   1  -6  -6    1.00    1.00
   1   6  -6    2.40    2.40
   1   6  -6    1.30    0.80
   0  -6  -6   10.70    1.60
   0  -6  -6   12.90    1.90
   0  -6   6   15.20    2.20
   0  -6  -6   13.70    1.70
   0  -6   6   13.60    1.60
   0  -6   6   13.90    1.50
   0   6  -6   14.20    2.40
   0   6  -6   11.80    1.40
   1  -6   6    2.70    1.20
   1  -6   6    4.10    1.00
   1  -6   6    2.90    1.30
  -1  -6  -6    1.40    1.60
  -1  -6  -6    3.90    1.10
  -1   6  -6   -1.30    2.20
  -1   6  -6    3.10    0.90
   1   6   6    6.90    2.30
   2  -6   6  396.56   12.80
   2  -6   6  413.16   13.40
   2  -6   6  426.16   13.20
  -2  -6  -6  403.56   13.40
  -2  -6  -6  433.46   13.20
  -2   6  -6  426.86   12.80
  -2   6  -6  414.26   14.30
   2   6   6  420.86   14.10
   3  -6   6   84.69    3.90
   3  -6   6   85.89    3.60
  -3  -6  -6   85.79    3.50
  -3  -6  -6   84.19    4.00
   3   6   6   86.99    5.70
  -3   6  -6   84.69    3.10
  -3   6  -6   76.09    5.50
   3   6   6   80.99    3.20
  -4  -6  -6  117.29    4.80
   4  -6   6  115.29    4.40
  -4  -6  -6  111.49    4.20
   4  -6   6  115.09    4.70
   4   6   6  107.29    4.00
  -4   6  -6  114.19    6.60
   4   6   6   96.29    7.00
  -4   6  -6  113.69    3.90
   5  -6   6    5.00    1.60
  -5  -6  -6    1.70    1.50
  -5  -6  -6    2.50    1.20
   5  -6   6    2.50    1.20
   5   6   6    2.40    0.80
  -5   6  -6    3.10    0.70
   5   6   6    1.00    4.50
  -5   6  -6   -0.80    3.60
   6  -6   6   56.59    3.00
  -6  -6  -6   56.29    3.30
   6  -6   6   63.99    3.80
  -6  -6  -6   56.79    2.80
  -6   6  -6   60.59    2.30
   6   6   6   59.19    2.50
  -7  -6  -6   98.09    4.30
   7  -6   6  105.09    4.10
  -7  -6  -6  107.29    4.00
   7  -6   6  111.29    4.80
  -7  -6  -6  101.49    3.60
  -7   6  -6  105.59    3.60
   7   6   6  102.49    3.70
  -8  -6  -6   32.40    1.80
   8  -6   6   30.30    2.80
  -8  -6  -6   31.90    1.90
   8  -6   6   36.40    2.00
  -8  -6  -6   36.00    2.40
  -8   6  -6   33.20    1.60
   8   6   6   32.60    1.80
  -9  -6  -6    1.90    0.80
   9  -6   6   -1.20    0.80
  -9  -6  -6   -0.10    0.80
  -9  -6  -6   -0.40    1.10
   9  -6   6   -1.80    1.10
  -9   6  -6   -0.90    0.60
   9   6   6    0.20    0.80
  10  -6   6   28.10    1.50
 -10  -6  -6   28.00    2.10
  10  -6   6   24.00    1.90
  10   6   6   25.30    1.50
 -10   6  -6   27.00    1.30
 -11   6  -6    4.20    0.60
 -10  -7   6    0.00    0.60
  10  -7  -6   -0.30    0.60
   9  -7  -6   12.10    1.50
  -9  -7   6    7.90    1.40
   9   7  -6   11.50    1.50
   8  -7  -6   55.39    2.40
  -8  -7   6   54.69    2.10
  -8  -7   6   55.79    2.60
   8   7  -6   54.39    2.20
  -7  -7   6    1.90    0.70
  -7  -7   6    0.60    1.00
   7  -7  -6    2.60    2.50
   7  -7  -6    2.30    0.90
   7   7  -6    1.10    0.70
  -6  -7   6   94.69    3.20
   6  -7  -6   99.09    3.60
  -6  -7   6   95.49    3.90
   6  -7  -6   80.39    4.10
   6   7  -6   96.09    3.40
  -5  -7   6   27.90    1.70
  -5  -7   6   28.70    2.50
   5  -7  -6   25.90    2.10
   5  -7  -6   29.40    2.10
   5  -7  -6   23.60    3.00
   5   7  -6   29.50    1.60
   4  -7  -6    5.40    1.30
  -4  -7   6    5.90    1.00
   4  -7  -6    6.70    1.20
   4  -7  -6    5.00    1.80
  -4  -7   6    4.80    1.40
   4   7  -6    5.30    0.90
  -3  -7   6   51.79    3.10
   3  -7  -6   44.20    3.30
   3  -7  -6   49.40    2.60
  -3  -7   6   45.80    2.60
   3  -7  -6   49.10    2.60
   3   7  -6   52.29    2.10
   2  -7  -6   45.90    2.50
  -2  -7   6   44.60    2.60
   2  -7  -6   43.00    3.10
  -2  -7   6   47.20    2.90
   2  -7  -6   45.50    2.50
   2   7  -6   48.20    2.00
  -1  -7   6    8.80    1.60
  -1  -7   6    8.90    1.60
   1  -7  -6    8.00    1.70
  -1  -7   6   11.20    1.70
   1  -7  -6    7.20    1.30
   1  -7  -6   10.10    1.50
   1   7  -6    8.50    1.20
   0  -7  -6   -0.20    1.10
   0  -7   6    0.10    1.20
   0  -7   6    0.10    1.30
   0  -7  -6    1.90    1.60
   0   7  -6    0.50    0.60
  -1  -7  -6    4.50    1.20
  -1  -7  -6    5.90    1.70
   1  -7   6    3.30    1.30
   1  -7   6    5.90    1.50
  -1   7  -6    4.50    0.80
  -2  -7  -6  214.28    7.40
   2  -7   6  213.18    7.10
  -2  -7  -6  206.88    7.10
   2  -7   6  205.58    7.40
  -2   7  -6  213.38    6.70
  -3  -7  -6   89.69    4.10
  -3  -7  -6   86.69    3.60
   3  -7   6   89.19    3.70
   3  -7   6   89.49    4.10
  -3   7  -6   92.19    3.20
   3   7   6   92.89    3.30
  -4  -7  -6   20.40    1.90
   4  -7   6   18.60    2.10
  -4  -7  -6   18.80    2.60
   4  -7   6   22.10    2.60
  -4   7  -6   20.50    1.40
   4   7   6   17.60    1.40
   5  -7   6   -0.10    1.20
  -5  -7  -6    1.90    1.20
   5  -7   6    3.00    1.50
  -5  -7  -6    1.50    1.40
   5   7   6   -1.10    0.70
  -5   7  -6   -1.60    0.60
   6  -7   6   24.50    2.70
  -6  -7  -6   19.20    2.20
   6  -7   6   20.10    1.80
  -6  -7  -6   20.50    1.70
   6   7   6   18.60    1.40
  -6   7  -6   16.00    1.20
   7  -7   6   64.09    3.30
  -7  -7  -6   60.89    2.60
  -7  -7  -6   60.59    3.00
   7  -7   6   62.39    2.70
   7   7   6   62.19    2.40
  -7   7  -6   60.79    2.30
   8  -7   6    0.10    0.80
  -8  -7  -6   -0.90    1.20
   8  -7   6   -1.30    1.20
  -8  -7  -6   -0.10    0.90
   8   7   6   -0.60    0.70
  -8   7  -6   -0.20    0.60
   9  -7   6    5.80    0.90
   9  -7   6    4.60    1.00
  -9  -7  -6    4.20    1.40
  -9   7  -6    5.50    0.70
   9   7   6    8.90    1.20
  10  -7   6    0.40    0.60
   9  -8  -6   -1.30    0.60
  -8  -8   6   19.40    1.30
   8  -8  -6   22.00    1.20
   8   8  -6   17.20    1.10
  -7  -8   6    6.90    1.00
   7  -8  -6    7.90    1.00
   7   8  -6    8.90    1.10
   6  -8  -6   42.00    1.90
  -6  -8   6   41.20    2.20
   6   8  -6   37.10    1.80
   5  -8  -6   62.39    3.00
  -5  -8   6   62.69    2.80
   5   8  -6   57.99    2.30
  -4  -8   6   38.60    2.30
   4  -8  -6   36.20    2.20
   4  -8  -6   42.40    2.10
   4   8  -6   41.90    1.80
  -3  -8   6   51.99    2.70
   3  -8  -6   50.69    2.40
   3  -8  -6   50.89    2.40
   3   8  -6   52.59    2.10
   2  -8  -6   31.60    2.20
   2  -8  -6   33.60    2.00
  -2  -8   6   33.30    2.30
   2  -8  -6   25.20    2.70
   2   8  -6   34.30    1.60
   1  -8  -6    5.70    1.60
   1  -8  -6    8.50    1.30
  -1  -8   6    7.70    1.30
   1   8  -6    6.70    0.80
   0  -8   6  134.49    4.90
   0  -8  -6  126.39    5.00
   0  -8  -6  132.99    4.70
   0   8  -6  136.39    4.40
  -1  -8  -6    6.60    1.10
   1  -8   6    7.80    1.30
  -1  -8  -6    6.60    1.50
   1  -8   6    7.80    1.30
  -1   8  -6    8.90    1.10
  -2  -8  -6   14.40    1.60
   2  -8   6   17.60    2.10
   2  -8   6   18.20    1.70
  -2  -8  -6   13.50    1.60
  -2   8  -6   13.10    1.20
   3  -8   6  143.69    5.20
  -3  -8  -6  136.69    5.10
  -3  -8  -6  136.69    4.80
   3  -8   6  140.39    4.90
  -3   8  -6  136.39    4.50
   4  -8   6   31.20    2.40
   4  -8   6   28.70    1.90
  -4  -8  -6   29.60    1.90
  -4  -8  -6   28.90    2.50
   4   8   6   26.70    1.70
  -4   8  -6   26.30    1.40
  -5  -8  -6    1.80    1.30
   5  -8   6    4.40    1.40
   5  -8   6    0.50    0.90
  -5  -8  -6    0.90    1.00
   5   8   6    0.80    0.70
  -5   8  -6    0.20    0.60
   6  -8   6    2.90    0.90
  -6  -8  -6    3.90    1.00
  -6  -8  -6    4.00    1.40
   6  -8   6    3.10    1.20
  -6   8  -6    2.60    0.70
   6   8   6    1.80    0.70
   7  -8   6   21.30    1.40
  -7  -8  -6   22.90    1.40
   7  -8   6   24.40    1.90
  -7   8  -6   19.40    1.20
   7   8   6   20.30    1.30
  -8  -8  -6   40.50    1.60
   8  -8   6   45.90    2.00
   8  -8   6   44.40    1.70
  -6  -9   6    9.00    1.10
  -5  -9   6   13.10    1.20
   5   9  -6    9.90    1.00
  -4  -9   6   59.99    2.40
   4   9  -6   53.19    2.10
  -3  -9   6   85.69    3.30
   3   9  -6   84.89    2.90
   2  -9  -6    1.20    1.10
  -2  -9   6    3.40    1.00
   2   9  -6    1.80    0.60
   1  -9  -6   62.79    2.60
  -1  -9   6   70.09    2.90
   1   9  -6   67.19    2.40
   0  -9  -6    9.20    1.30
   0  -9   6   13.60    1.60
   0   9  -6    9.10    1.10
  -1  -9  -6   96.09    3.50
   1  -9   6  107.19    3.80
  -1   9  -6   93.19    3.30
   2  -9   6  144.19    5.40
  -2  -9  -6  169.08    5.30
   2  -9   6  170.28    5.50
  -2   9  -6  159.98    5.10
  -3  -9  -6    1.30    0.90
   3  -9   6    0.90    1.00
   3  -9   6    1.80    1.10
  -4  -9  -6    2.00    0.80
   4  -9   6   -0.90    0.80
   4  -9   6    2.00    1.00
  -5  -9  -6   28.30    1.40
   5  -9   6   29.10    1.70
   5  -9   6   25.50    1.30
  -6  -9  -6   13.40    0.80
   6  -9   6   12.20    1.20
   6  -9   6   13.30    1.20
  14   0  -7   -0.80    0.60
  13   0  -7   10.70    1.40
 -12   0   7   -0.40    0.70
  12   0  -7    0.00    0.90
 -11   0   7  435.56   13.00
  11   0  -7  419.16   13.20
 -11   0   7  410.46   13.30
 -10   0   7    0.20    1.30
 -10   0   7    0.30    0.70
  10   0  -7   -0.60    1.00
   9   0  -7   24.40    1.90
  -9   0   7   23.50    2.40
  -9   0   7   23.30    1.40
  -9   0   7   17.50    3.90
   8   0  -7    0.20    0.90
   8   0  -7    0.10    1.70
  -8   0   7    1.10    1.30
  -8   0   7   -0.10    2.20
  -8   0   7    0.10    0.60
  -7   0   7   26.00    2.60
  -7   0   7   31.40    3.20
   7   0  -7   28.30    1.80
  -7   0   7   30.10    1.40
   7   0  -7   25.10    2.40
  -6   0   7    3.70   18.10
  -6   0   7    0.50    1.20
   6   0  -7    1.60    0.80
   6   0  -7   -0.20    1.20
  -6   0   7   -4.80    2.80
  -6   0   7   17.10   18.60
  -6   0   7    0.10    0.50
  -6   0   7    1.90    2.40
   5   0  -7   39.10    3.40
  -5   0   7   42.60    3.50
  -5   0   7   44.00   12.80
  -5   0   7   37.60    3.10
   5   0  -7   35.90    3.50
   5   0  -7   33.40    3.40
  -5   0   7   42.10    2.70
  -5   0   7   38.70    1.60
  -5   0   7   42.50   11.30
   5   0  -7   25.00   12.50
   5   0  -7   35.00    1.90
  -4   0   7    4.80    6.70
  -4   0   7   -1.10    0.90
  -4   0   7    0.00    7.50
   4   0  -7    4.50    8.80
  -4   0   7   -0.20    0.40
   4   0  -7   -1.40    1.30
   4   0  -7   -0.80    1.30
   4   0  -7   -1.20    1.30
  -4   0   7    0.30    1.40
  -4   0   7   -0.10    1.10
   3   0  -7  837.92   25.50
  -3   0   7  824.42   25.60
  -3   0   7  800.62   31.40
   3   0  -7  822.92   25.60
  -3   0   7  829.02   24.90
  -3   0   7  826.82   25.50
  -3   0   7  871.01   25.70
   3   0  -7  825.02   31.40
  -3   0   7  811.12   30.30
   3   0  -7  816.92   25.50
  -2   0   7   -0.10    1.00
  -2   0   7   -0.80    0.40
   2   0  -7    2.40    6.50
  -2   0   7   -3.90    5.60
   2   0  -7   -0.30    0.80
   2   0  -7   -0.60    0.90
  -2   0   7    0.30    1.00
   2   0  -7    1.60    1.00
  -2   0   7   -0.30    0.90
  -1   0   7  200.88    6.50
   1   0  -7  217.38    7.10
   1   0  -7  219.58    7.10
  -1   0   7  213.38   11.40
  -1   0   7  216.88    7.10
  -1   0   7  203.08    7.20
   1   0  -7  221.58   13.40
  -1   0   7  218.68    7.20
   1   0  -7  205.98    7.10
   0   0   7    0.40    0.50
   0   0  -7   -0.10    0.80
   0   0  -7    0.20    4.40
   0   0   7   -0.20    0.80
   0   0  -7    0.00    0.80
   0   0   7    0.50    1.00
   0   0  -7    0.20    0.80
   0   0   7   -3.20    4.00
   0   0   7    0.40    1.00
   1   0   7   55.59    2.70
   1   0   7   47.10    6.30
  -1   0  -7   51.29    2.50
  -1   0  -7   58.59    8.00
   1   0   7   51.89    2.80
  -1   0  -7   54.59    2.60
  -1   0  -7   52.39    2.60
   1   0   7   52.39    1.90
   1   0   7   54.89    2.60
  -2   0  -7    1.10    1.00
   2   0   7   -0.30    0.50
  -2   0  -7    1.10    5.10
  -2   0  -7   -0.30    1.00
   2   0   7   -4.10    5.00
  -2   0  -7    0.40    0.90
   2   0   7   -1.20    1.00
   2   0   7   -1.00    1.10
   2   0   7   -0.30    1.10
   3   0   7   38.90    2.80
  -3   0  -7   37.10    2.40
   3   0   7   39.10    2.90
  -3   0  -7   39.60    2.60
  -3   0  -7   35.10    2.60
   3   0   7   39.70    2.70
   3   0   7   43.50    7.90
   3   0   7   38.50    1.60
  -3   0  -7   36.20    1.60
  -3   0  -7   34.70    8.80
   4   0   7   -0.10    1.70
   4   0   7   -0.50    1.50
  -4   0  -7   15.30    9.70
   4   0   7   -7.10    7.70
  -4   0  -7   -0.70    1.40
   4   0   7   -0.90    1.60
  -4   0  -7   -0.20    1.30
  -4   0  -7   -0.90    1.40
  -4   0  -7   -0.60    0.50
   4   0   7    0.00    0.60
  -5   0  -7 1438.26   57.19
  -5   0  -7 1661.53   47.00
   5   0   7 1597.64   57.69
  -5   0  -7 1536.25   48.00
   5   0   7 1511.35   48.10
  -5   0  -7 1519.55   48.00
   5   0   7 1558.94   48.30
   5   0   7 1540.85   47.20
   5   0   7 1642.44   48.30
   5   0   7 1686.63   47.00
  -5   0  -7 1533.25   47.20
  -5   0  -7 1589.14   48.00
   6   0   7    2.20    2.70
  -6   0  -7    1.00    0.60
   6   0   7    1.90    4.20
  -6   0  -7   13.80   15.60
  -6   0  -7   -5.80    3.20
  -6   0  -7    1.50    3.40
   6   0   7   -0.60    0.70
   6   0   7   -1.40    1.00
   6   0   7    0.90    4.10
  -6   0  -7    0.30    0.90
  -6   0  -7    0.80    2.10
   6   0   7    9.20   27.40
   7   0   7  421.26   16.20
   7   0   7  419.36   12.80
  -7   0  -7  403.86   14.90
  -7   0  -7  422.16   12.70
  -7   0  -7  411.66   13.00
   7   0   7  423.66   13.10
   8   0   7    0.80    1.20
  -8   0  -7   -0.10    1.10
  -8   0  -7    0.00    0.70
   8   0   7   -1.00    1.20
   9   0   7    0.60    1.10
  -9   0  -7    2.20    0.90
  -9   0  -7    1.80    1.20
 -10   0  -7   -0.20    1.10
  10   0   7    1.30    1.30
 -11   0  -7  192.48    6.50
 -12   0  -7    0.40    0.80
  12   0   7    0.50    1.00
  13   0   7  153.88    5.10
 -13   0  -7  145.69    5.00
 -14   0  -7   -2.30    1.00
  14   0   7    1.10    0.70
  14  -1  -7    1.00    0.60
 -14  -1   7    1.90    1.70
  14   1  -7    1.60    0.70
  13  -1  -7    2.30    0.80
 -13  -1   7    1.60    0.90
  13   1  -7    2.10    0.90
 -13   1   7    2.60    0.70
 -12  -1   7    2.80    0.80
  12  -1  -7    1.50    0.90
 -12   1   7    3.40    0.70
  12   1  -7    2.70    1.00
 -11  -1   7   13.80    1.90
 -11  -1   7    8.30    1.00
  11  -1  -7   10.00    1.20
 -11   1   7    9.40    1.00
  11   1  -7    9.80    1.30
  10  -1  -7  101.29    3.80
 -10  -1   7  101.99    3.90
 -10  -1   7  104.29    3.50
 -10   1   7   83.49    9.00
 -10   1   7   96.59    3.50
  10   1  -7  105.89    4.00
   9  -1  -7  143.19    4.80
   9  -1  -7  131.49    5.00
  -9  -1   7  136.69    4.90
  -9  -1   7  141.69    4.60
  -9   1   7  133.89    7.30
   9   1  -7  139.59    4.90
  -9   1   7  135.39    4.60
  -8  -1   7    0.50    0.90
   8  -1  -7    0.20    0.80
  -8  -1   7   -1.20    3.20
   8  -1  -7   -0.50    1.20
  -8  -1   7    0.00    0.60
  -8   1   7    0.20    2.00
  -8   1   7    0.00    0.50
   8   1  -7    0.30    0.90
  -7  -1   7   20.40    1.20
   7  -1  -7   23.30    1.60
  -7  -1   7   17.70    1.80
  -7  -1   7   21.60    2.90
   7  -1  -7   21.90    2.00
   7   1  -7   19.20    1.80
  -7   1   7   21.10    2.70
  -7   1   7   21.30    1.20
  -6  -1   7   80.89    4.40
   6  -1  -7   83.29    3.30
   6  -1  -7   80.79    3.00
  -6  -1   7   76.79   17.10
  -6  -1   7   79.19    6.20
  -6  -1   7   76.99    5.80
  -6  -1   7   86.19    2.80
  -6  -1   7   79.89   16.70
  -6  -1   7   81.19    3.30
  -6   1   7   85.39    2.80
   6   1  -7   77.59    3.20
   6   1  -7   84.59    6.90
   6   1  -7   72.79    6.10
   6   1  -7   82.99    2.80
  -6   1   7   82.69    4.00
   5  -1  -7   10.00    1.00
  -5  -1   7    9.10    1.60
  -5  -1   7   13.60   13.40
  -5  -1   7    9.20    9.90
  -5  -1   7   11.00    0.90
   5  -1  -7   11.20    2.00
   5  -1  -7    8.80    1.20
  -5  -1   7   12.40    2.30
  -5  -1   7    9.50    2.10
   5  -1  -7   10.60    2.00
  -5   1   7   11.60    1.80
  -5   1   7   11.30    1.80
   5   1  -7    9.10    2.30
   5   1  -7   11.10    1.00
   5   1  -7    5.90   13.50
  -5   1   7   10.40    0.90
   5   1  -7   11.10    1.20
   5   1  -7   13.10    2.50
  -5   1   7   11.30    2.10
  -5   1   7   20.70    9.70
  -5   1   7   28.30   11.80
   4  -1  -7   63.09    3.30
  -4  -1   7   65.49    3.40
  -4  -1   7   67.89    9.60
  -4  -1   7   72.69   11.70
  -4  -1   7   69.69    3.50
   4  -1  -7   66.29    3.40
   4  -1  -7   63.59    9.90
  -4  -1   7   70.79    3.80
  -4  -1   7   65.19    2.30
  -4   1   7   63.59    3.10
   4   1  -7   67.49    3.70
  -4   1   7   66.49   10.10
   4   1  -7   65.29    3.70
   4   1  -7   65.59    2.30
  -4   1   7   72.79    9.10
  -4   1   7   62.19    2.30
  -4   1   7   66.89    3.20
   4   1  -7   72.59   11.90
  -4   1   7   66.39    3.50
   3  -1  -7   -5.40    6.50
  -3  -1   7   16.20    6.30
  -3  -1   7    2.90    1.30
  -3  -1   7    4.30    1.30
   3  -1  -7    5.30    1.10
   3  -1  -7    4.30    1.20
  -3  -1   7    4.10    1.20
  -3  -1   7    4.60    5.70
  -3  -1   7    4.40    0.50
   3   1  -7    4.10    0.60
  -3   1   7    5.60    5.80
  -3   1   7    5.60    1.00
   3   1  -7    3.40    1.30
   3   1  -7    2.90    1.30
   3   1  -7    3.90    1.40
  -3   1   7   -4.00    4.80
  -3   1   7    4.30    0.50
  -3   1   7    3.30    1.00
   3   1  -7   -2.00    7.80
  -3   1   7    3.10    1.20
   2  -1  -7    7.60    5.90
   2  -1  -7    4.60    1.10
  -2  -1   7    4.90    0.60
  -2  -1   7    2.60    1.10
  -2  -1   7    4.40    1.20
  -2  -1   7    1.40    6.90
   2  -1  -7    3.50    0.90
   2  -1  -7    4.60    1.00
   2   1  -7    2.30    7.40
   2   1  -7    3.60    1.10
  -2   1   7    3.50    0.90
  -2   1   7   -1.50    4.90
   2   1  -7    3.90    1.10
   2   1  -7    4.80    0.60
  -2   1   7    4.70    1.00
  -2   1   7    4.80    1.20
   2   1  -7    4.40    1.20
  -1  -1   7    7.90    1.30
   1  -1  -7    8.00    1.00
  -1  -1   7   12.10    1.80
  -1  -1   7    7.40    1.10
   1  -1  -7    8.40    5.70
   1  -1  -7   10.70    1.60
   1  -1  -7    7.40    1.10
  -1  -1   7    7.60    0.90
  -1  -1   7    8.00    4.60
   1   1  -7    9.50    0.90
  -1   1   7   13.90    5.10
   1   1  -7    9.20    1.30
   1   1  -7    8.80    1.30
   1   1  -7   17.50    7.00
  -1   1   7    8.60    1.00
   1   1  -7    8.50    1.10
  -1   1   7    7.90    1.10
  -1   1   7    9.30    1.20
   0  -1   7    3.60    0.60
   0  -1   7    7.00    6.30
   0  -1   7    5.70    1.20
   0  -1  -7    3.40    1.00
   0  -1   7    4.20    1.10
   0  -1  -7    6.70    1.10
   0  -1   7    3.70    1.00
   0  -1  -7    7.90    6.10
   0  -1  -7    4.50    0.80
   0   1  -7    3.40    1.10
   0   1   7    4.90    0.90
   0   1  -7    3.30    5.00
   0   1  -7    3.30    1.10
   0   1  -7    5.20    1.20
   0   1   7    3.90    1.00
   0   1  -7    4.60    0.60
   0   1   7    4.70    1.10
   0   1   7    8.40    4.00
  -1  -1  -7  395.66   12.40
   1  -1   7  408.76   12.50
   1  -1   7  387.16   11.90
   1  -1   7  406.96   12.60
   1  -1   7  395.06   12.60
  -1  -1  -7  395.46   17.70
  -1  -1  -7  390.36   12.30
   1  -1   7  405.86   18.60
   1   1   7  408.26   12.60
  -1   1  -7  376.86   17.60
  -1   1  -7  407.46   12.50
  -1   1  -7  400.06   12.80
   1   1   7  383.96   11.90
  -1   1  -7  362.46   12.50
  -1   1  -7  395.26   11.90
   1   1   7  403.26   12.50
   1   1   7  373.36   12.40
   1   1   7  355.26   17.30
   2  -1   7  267.77    8.70
  -2  -1  -7  254.67    8.60
  -2  -1  -7  266.97    8.50
   2  -1   7  256.07    8.90
   2  -1   7  253.77    8.00
  -2  -1  -7  256.27    8.60
   2  -1   7  258.97    8.70
   2  -1   7  273.67   16.40
  -2  -1  -7  257.77   15.10
   2   1   7  263.87    8.60
   2   1   7  255.57   13.50
   2   1   7  256.07    8.00
   2   1   7  263.37    8.70
  -2   1  -7  259.27    8.60
  -2   1  -7  260.27    8.80
  -2   1  -7  262.07    8.70
  -2   1  -7  261.07    8.00
   2   1   7  266.77    8.80
  -2   1  -7  252.07   14.40
  -3  -1  -7   49.00    2.70
   3  -1   7   42.90    3.20
   3  -1   7   39.40    8.10
  -3  -1  -7   47.60    3.10
  -3  -1  -7   44.00    2.80
  -3  -1  -7   44.90    7.50
   3  -1   7   47.60    3.00
   3  -1   7   41.50    3.10
   3  -1   7   44.90    1.90
  -3   1  -7   46.90    1.80
   3   1   7   44.80    9.50
   3   1   7   50.69    2.80
  -3   1  -7   46.20    2.70
   3   1   7   47.30    1.80
  -3   1  -7   45.40    2.70
  -3   1  -7   42.60    2.90
   3   1   7   50.29    2.90
   3   1   7   48.10    3.10
  -3   1  -7   52.19    9.90
  -4  -1  -7  240.38    8.40
  -4  -1  -7  239.88    8.60
   4  -1   7  279.37   22.40
  -4  -1  -7  248.68   18.60
  -4  -1  -7  233.98    8.50
   4  -1   7  245.68    7.50
   4  -1   7  241.38    8.70
   4  -1   7  230.58    8.70
   4  -1   7  239.08    8.90
   4   1   7  237.88    8.70
  -4   1  -7  241.88    8.50
  -4   1  -7  235.38    8.50
   4   1   7  253.17    8.70
   4   1   7  240.08   19.90
  -4   1  -7  247.08    7.50
   4   1   7  241.78    8.60
   4   1   7  245.18    7.50
  -4   1  -7  226.78   16.50
  -4   1  -7  240.88    8.50
  -5  -1  -7   31.20    1.90
   5  -1   7   26.00    3.20
   5  -1   7   25.80    2.00
  -5  -1  -7   33.60    3.90
  -5  -1  -7   42.70   14.40
   5  -1   7   36.70    4.60
  -5  -1  -7   28.20    3.70
  -5  -1  -7   30.90    3.80
   5  -1   7   22.70    3.10
   5  -1   7   29.40   18.80
   5  -1   7   28.30    1.70
  -5   1  -7   30.40    1.40
  -5   1  -7   43.50   11.80
  -5   1  -7   30.80    3.80
   5   1   7   28.70    1.50
   5   1   7   23.60    3.40
  -5   1  -7   27.50    2.70
   5   1   7   41.70   16.60
   5   1   7   33.60    4.10
  -5   1  -7   30.00    3.50
   5   1   7   31.40    3.20
   6  -1   7  953.20   29.00
   6  -1   7  998.50   28.80
  -6  -1  -7  973.00   28.70
  -6   1  -7  902.41   30.30
  -6   1  -7  740.93   59.99
  -6   1  -7  942.61   28.80
   6   1   7 1003.50   30.40
   6   1   7  918.51   30.80
   6   1   7 1044.70   28.60
  -6   1  -7  970.10   29.90
  -6   1  -7  903.61   30.70
  -6   1  -7 1003.70   28.60
   6   1   7  945.71   31.80
   6   1   7  933.01   28.90
   6   1   7  833.12   46.70
   7  -1   7    9.70    1.60
   7  -1   7    7.60    1.20
  -7  -1  -7    9.70    1.10
  -7   1  -7    8.00    1.30
   7   1   7    7.50    1.50
  -7   1  -7    8.50    1.10
   7   1   7    8.50    0.90
   7   1   7   11.20    3.80
  -7   1  -7   10.40    2.70
  -8  -1  -7  262.07    8.40
   8  -1   7  261.97    8.40
   8   1   7  260.57    8.50
  -8   1  -7  254.17   11.50
   8   1   7  260.97    8.20
  -8   1  -7  258.57    8.10
   8   1   7  249.18   15.00
  -8   1  -7  250.77    8.50
   9  -1   7    7.00    1.30
  -9  -1  -7    5.90    1.10
   9   1   7    7.70    1.20
   9   1   7    7.00    1.50
  -9   1  -7    6.80    0.90
  -9   1  -7    4.80    1.50
  10  -1   7    1.00    1.30
 -10  -1  -7    0.80    1.00
 -10   1  -7    0.50    0.80
  10   1   7    1.20    1.30
 -10   1  -7    0.90    1.40
  11  -1   7    5.60    1.30
 -11  -1  -7    6.50    1.20
  11   1   7    3.90    1.40
 -11   1  -7    6.00    1.10
 -11   1  -7    6.20    1.00
 -12  -1  -7  109.19    3.90
  12  -1   7  109.99    4.00
 -12   1  -7  111.19    4.10
  12   1   7  110.49    4.00
  13  -1   7   15.70    1.50
 -13  -1  -7   16.10    1.40
 -13   1  -7   16.50    2.10
  13   1   7   11.00    1.50
 -14  -1  -7   54.49    2.10
  14  -1   7   59.99    2.20
  14   1   7   60.39    2.20
 -14  -2   7    9.60    1.10
  14   2  -7    8.40    1.10
 -13  -2   7   23.50    1.50
  13  -2  -7   23.20    1.40
 -13   2   7   24.50    1.70
  13   2  -7   25.60    1.60
 -12  -2   7    3.60    0.70
  12  -2  -7    4.80    0.80
  12   2  -7    4.80    1.00
 -12   2   7    5.00    0.70
  11  -2  -7   82.19    4.00
  11  -2  -7   88.29    3.30
 -11  -2   7   86.79    3.40
 -11   2   7   85.39    3.10
  11   2  -7   84.49    3.50
  10  -2  -7   51.69    2.80
 -10  -2   7   56.39    2.60
  10  -2  -7   55.39    2.50
 -10   2   7   53.49    2.20
  10   2  -7   56.29    2.80
   9  -2  -7   46.50    2.30
   9  -2  -7   44.10    2.50
  -9  -2   7   44.90    2.30
   9   2  -7   44.50    2.50
  -9   2   7   43.90    2.00
  -9   2   7   37.40    4.80
  -8  -2   7  244.28    7.90
   8  -2  -7  247.28    7.80
  -8  -2   7  240.48    7.70
   8  -2  -7  253.87    8.00
  -8   2   7  244.88    7.70
   8   2  -7  242.08    8.00
   8   2  -7  239.58    7.70
  -8   2   7  240.78    9.40
  -7  -2   7    0.50    0.70
   7  -2  -7    1.60    0.80
   7  -2  -7    1.30    1.00
  -7  -2   7    1.20    0.90
  -7   2   7    0.70    0.50
  -7   2   7    0.10    1.50
   7   2  -7    1.50    0.70
   7   2  -7    0.80    1.00
   7   2  -7   -0.80    3.70
   6  -2  -7  385.66   11.90
  -6  -2   7  393.86   11.80
  -6  -2   7  375.96   13.70
  -6  -2   7  382.16   12.00
   6  -2  -7  392.66   12.00
   6   2  -7  366.26   15.00
   6   2  -7  381.66   14.90
  -6   2   7  383.06   11.80
   6   2  -7  373.46   12.00
   6   2  -7  393.66   11.80
  -6   2   7  396.86   12.90
  -5  -2   7   38.20    3.80
   5  -2  -7   39.80    2.00
  -5  -2   7   37.70    4.80
  -5  -2   7   57.29   15.00
  -5  -2   7   43.30    2.10
  -5  -2   7   48.70    4.60
  -5  -2   7   43.00    1.70
  -5  -2   7   65.09   17.80
   5  -2  -7   43.20    2.20
   5   2  -7   42.30    1.70
   5   2  -7   49.00    3.70
  -5   2   7   40.70    2.60
   5   2  -7   34.90    4.70
   5   2  -7   46.70    4.80
  -5   2   7   42.60    1.70
   5   2  -7   40.40    2.50
   5   2  -7   36.10   14.30
   4  -2  -7   39.40    2.10
   4  -2  -7   41.50    2.90
  -4  -2   7   41.90    3.60
   4  -2  -7   40.50    2.80
  -4  -2   7   34.90   13.50
  -4  -2   7   37.00    2.10
  -4  -2   7   41.90    3.30
  -4  -2   7   42.40    1.60
  -4  -2   7   35.80    3.60
  -4  -2   7   39.90   13.20
  -4   2   7   37.90    8.10
   4   2  -7   37.50    3.50
  -4   2   7   39.70    1.60
  -4   2   7   41.70    2.40
   4   2  -7   38.10    3.80
   4   2  -7   36.70    3.10
   4   2  -7   42.00    1.70
  -4   2   7   44.40    2.70
  -4   2   7   41.60    2.80
   4   2  -7   25.80   10.60
  -4   2   7   36.10    8.30
  -3  -2   7   17.50    9.70
   3  -2  -7    1.60    1.10
   3  -2  -7    3.60    1.10
  -3  -2   7    5.40    1.60
  -3  -2   7    6.00    1.50
   3  -2  -7   20.90    7.20
  -3  -2   7   -3.40    9.50
  -3  -2   7    3.20    0.60
  -3  -2   7    2.80    1.60
  -3   2   7    1.30    5.80
   3   2  -7    5.30    1.50
  -3   2   7   11.80    6.40
  -3   2   7    3.20    0.60
  -3   2   7    3.50    1.10
  -3   2   7    5.70    1.10
   3   2  -7    3.70    0.60
   3   2  -7    3.50    1.60
  -3   2   7    2.30    0.90
   3   2  -7   -4.80    7.10
   2  -2  -7  117.19    4.20
  -2  -2   7  118.09    4.70
  -2  -2   7  115.19    4.80
  -2  -2   7  131.99   14.40
  -2  -2   7  115.19   13.80
  -2  -2   7  114.59    4.80
   2  -2  -7  117.99    4.20
   2  -2  -7  116.69   10.70
   2   2  -7  121.79    4.80
  -2   2   7  122.09    4.30
  -2   2   7  111.19   10.20
   2   2  -7  120.79   14.70
  -2   2   7  122.39    4.40
  -2   2   7  117.29    4.30
   2   2  -7  114.19    4.70
   2   2  -7  119.09    4.80
  -2   2   7  112.79    5.80
  -1  -2   7   22.10    2.30
   1  -2  -7   21.40    1.70
   1  -2  -7   20.60    1.70
  -1  -2   7   28.40    7.90
  -1  -2   7   20.60    2.50
   1  -2  -7   18.40    5.40
  -1  -2   7   24.00    2.10
   1   2  -7   22.40    1.20
  -1   2   7   23.40    1.60
  -1   2   7   17.00    2.20
   1   2  -7   24.00    2.00
  -1   2   7   22.10    1.80
   1   2  -7   22.20    2.20
  -1   2   7   24.00    5.20
   1   2  -7   28.90    6.80
   1   2  -7   26.50    2.30
  -1   2   7   22.70    1.60
   0  -2   7 1304.67   39.60
   0  -2  -7 1289.77   39.20
   0  -2   7 1295.17   39.60
   0  -2   7 1301.97   45.00
   0  -2  -7 1272.87   43.00
   0  -2   7 1306.67   39.70
[truncated: 338,328 more chars]
