# Supplementary material for: Synthesis, structural characterization, and optical properties of benzo[f]naphtho[2,3-b]phosphoindoles
Source: Beilstein J Org Chem. 2021 Mar 5;17:671–7. doi: 10.3762/bjoc.17.56 (PMC7940816; doi:10.3762/bjoc.17.56)
Supplement: File 3 — X-ray crystal structure of N-phenyldibenzocarbazole. [file Beilstein_J_Org_Chem-17-671-s003.cif]

 
data_AG15-3-3
 
_audit_creation_method            'SHELXL-2014/7'
_shelx_SHELXL_version_number      '2014/7'
_chemical_name_systematic         ?
_chemical_name_common             ?
_chemical_melting_point           ?
_chemical_formula_moiety          ?
_chemical_formula_sum
 'C26 H17 N' 
_chemical_formula_weight          343.40

loop_
 _atom_type_symbol
 _atom_type_description
 _atom_type_scat_dispersion_real
 _atom_type_scat_dispersion_imag
 _atom_type_scat_source
 'C'  'C'   0.0181   0.0091
 'International Tables Vol C Tables 4.2.6.8 and 6.1.1.4'
 'H'  'H'   0.0000   0.0000
 'International Tables Vol C Tables 4.2.6.8 and 6.1.1.4'
 'N'  'N'   0.0311   0.0180
 'International Tables Vol C Tables 4.2.6.8 and 6.1.1.4'
 
_space_group_crystal_system       monoclinic
_space_group_IT_number            14
_space_group_name_H-M_alt         'P 21/n'
_space_group_name_Hall            '-P 2yn'
 
_shelx_space_group_comment
;
The symmetry employed for this shelxl refinement is uniquely defined
by the following loop, which should always be used as a source of
symmetry information in preference to the above space-group names.
They are only intended as comments.
;
 
loop_
 _space_group_symop_operation_xyz
 'x, y, z'
 '-x+1/2, y+1/2, -z+1/2'
 '-x, -y, -z'
 'x-1/2, -y-1/2, z-1/2'
 
_cell_length_a                    9.7796(4)
_cell_length_b                    19.3772(9)
_cell_length_c                    18.4168(8)
_cell_angle_alpha                 90
_cell_angle_beta                  101.827(2)
_cell_angle_gamma                 90
_cell_volume                      3415.9(3)
_cell_formula_units_Z             8
_cell_measurement_temperature     100(2)
_cell_measurement_reflns_used      9173
_cell_measurement_theta_min        2.45
_cell_measurement_theta_max       72.26
 
_exptl_crystal_description        prismatic
_exptl_crystal_colour             yellow
_exptl_crystal_density_meas       ?
_exptl_crystal_density_method     ?
_exptl_crystal_density_diffrn     1.335          
_exptl_crystal_F_000              1440
_exptl_transmission_factor_min    ?
_exptl_transmission_factor_max    ?
_exptl_crystal_size_max           0.120
_exptl_crystal_size_mid           0.100
_exptl_crystal_size_min           0.070
_exptl_absorpt_coefficient_mu     0.591
_shelx_estimated_absorpt_T_min    0.933
_shelx_estimated_absorpt_T_max    0.960
_exptl_absorpt_correction_type    empirical
_exptl_absorpt_correction_T_min   0.9018
_exptl_absorpt_correction_T_max   0.9310
_exptl_absorpt_process_details    'SADABS Sheldrick 1996'
_exptl_absorpt_special_details    ?
_diffrn_ambient_temperature       100(2)
_diffrn_radiation_wavelength      1.54178
_diffrn_radiation_type            CuK\a
_diffrn_source                    'rotating-anode X-ray tube'
_diffrn_measurement_device_type   'BrukerD8 goniometer'
_diffrn_measurement_method        'omega and phi scans'
_diffrn_detector_area_resol_mean  '10.24'
_diffrn_reflns_number             45118
_diffrn_reflns_av_unetI/netI      0.0163
_diffrn_reflns_av_R_equivalents   0.0290
_diffrn_reflns_limit_h_min        -11
_diffrn_reflns_limit_h_max        12
_diffrn_reflns_limit_k_min        -23
_diffrn_reflns_limit_k_max        23
_diffrn_reflns_limit_l_min        -22
_diffrn_reflns_limit_l_max        22
_diffrn_reflns_theta_min          3.349
_diffrn_reflns_theta_max          72.441
_diffrn_reflns_theta_full         67.679
_diffrn_measured_fraction_theta_max   0.995
_diffrn_measured_fraction_theta_full  1.000
_diffrn_reflns_Laue_measured_fraction_max    0.995
_diffrn_reflns_Laue_measured_fraction_full   1.000
_diffrn_reflns_point_group_measured_fraction_max   0.995
_diffrn_reflns_point_group_measured_fraction_full  1.000
_reflns_number_total              6725
_reflns_number_gt                 5834
_reflns_threshold_expression      'I > 2\s(I)'
_reflns_Friedel_coverage          0.000
_reflns_Friedel_fraction_max      .
_reflns_Friedel_fraction_full     .
 
_reflns_special_details
;
 Reflections were merged by SHELXL according to the crystal
 class for the calculation of statistics and refinement.
 
 _reflns_Friedel_fraction is defined as the number of unique
 Friedel pairs measured divided by the number that would be
 possible theoretically, ignoring centric projections and
 systematic absences.
;
 
_computing_data_collection        'APEX2 (Bruker AXS, 2006)'
_computing_cell_refinement        'APEX2 (Bruker AXS, 2006)'
_computing_data_reduction         'SAINT (Bruker AXS, 2004)'
_computing_structure_solution     'SHELXT 2014/5 (Sheldrick, 2014)'
_computing_structure_refinement   'SHELXL-2014/7 (Sheldrick, 2014)'
_computing_molecular_graphics     'ORTEP-3 for Windows (Farrugia, 1997)'
_computing_publication_material   'SHELXLE (H\"ubschle et al., 2011)'
_refine_special_details           ?
_refine_ls_structure_factor_coef  Fsqd
_refine_ls_matrix_type            full
_refine_ls_weighting_scheme       calc
_refine_ls_weighting_details
'w=1/[\s^2^(Fo^2^)+(0.0492P)^2^+1.2326P] where P=(Fo^2^+2Fc^2^)/3'
_atom_sites_solution_primary      ?
_atom_sites_solution_secondary    ?
_atom_sites_solution_hydrogens    geom
_refine_ls_hydrogen_treatment     constr
_refine_ls_extinction_method      none
_refine_ls_extinction_coef        .
_refine_ls_number_reflns          6725
_refine_ls_number_parameters      487
_refine_ls_number_restraints      0
_refine_ls_R_factor_all           0.0424
_refine_ls_R_factor_gt            0.0356
_refine_ls_wR_factor_ref          0.0976
_refine_ls_wR_factor_gt           0.0920
_refine_ls_goodness_of_fit_ref    1.022
_refine_ls_restrained_S_all       1.022
_refine_ls_shift/su_max           0.001
_refine_ls_shift/su_mean          0.000
 
loop_
 _atom_site_label
 _atom_site_type_symbol
 _atom_site_fract_x
 _atom_site_fract_y
 _atom_site_fract_z
 _atom_site_U_iso_or_equiv
 _atom_site_adp_type
 _atom_site_occupancy
 _atom_site_site_symmetry_order  
 _atom_site_calc_flag
 _atom_site_refinement_flags_posn
 _atom_site_refinement_flags_adp
 _atom_site_refinement_flags_occupancy
 _atom_site_disorder_assembly
 _atom_site_disorder_group
C1A C 0.23018(11) 0.42195(6) 0.22534(6) 0.0172(2) Uani 1 1 d . . . . .
C2A C 0.32813(11) 0.37119(6) 0.22451(6) 0.0177(2) Uani 1 1 d . . . . .
H2A H 0.3654 0.3456 0.2681 0.021 Uiso 1 1 calc R U . . .
C3A C 0.37218(11) 0.35785(6) 0.15741(6) 0.0175(2) Uani 1 1 d . . . . .
C4A C 0.47537(11) 0.30697(6) 0.15341(7) 0.0195(2) Uani 1 1 d . . . . .
H4A H 0.5165 0.2820 0.1968 0.023 Uiso 1 1 calc R U . . .
C5A C 0.51629(12) 0.29347(6) 0.08807(7) 0.0215(2) Uani 1 1 d . . . . .
H5A H 0.5850 0.2592 0.0865 0.026 Uiso 1 1 calc R U . . .
C6A C 0.45693(13) 0.33023(6) 0.02292(7) 0.0227(3) Uani 1 1 d . . . . .
H6A H 0.4849 0.3202 -0.0224 0.027 Uiso 1 1 calc R U . . .
C7A C 0.35921(12) 0.38031(6) 0.02508(7) 0.0214(2) Uani 1 1 d . . . . .
H7A H 0.3209 0.4051 -0.0189 0.026 Uiso 1 1 calc R U . . .
C8A C 0.31396(11) 0.39589(6) 0.09169(6) 0.0183(2) Uani 1 1 d . . . . .
C9A C 0.21386(12) 0.44780(6) 0.09499(6) 0.0184(2) Uani 1 1 d . . . . .
H9A H 0.1743 0.4732 0.0517 0.022 Uiso 1 1 calc R U . . .
C10A C 0.17368(11) 0.46153(6) 0.16076(6) 0.0173(2) Uani 1 1 d . . . . .
C11A C 0.08187(11) 0.50088(6) 0.25951(6) 0.0180(2) Uani 1 1 d . . . . .
C12A C 0.00103(12) 0.53913(6) 0.29723(7) 0.0194(2) Uani 1 1 d . . . . .
H12A H 0.0008 0.5298 0.3478 0.023 Uiso 1 1 calc R U . . .
C13A C -0.08180(11) 0.59270(6) 0.25902(7) 0.0188(2) Uani 1 1 d . . . . .
C14A C -0.16746(12) 0.63428(6) 0.29520(7) 0.0223(3) Uani 1 1 d . . . . .
H14A H -0.1709 0.6250 0.3455 0.027 Uiso 1 1 calc R U . . .
C15A C -0.24491(13) 0.68728(6) 0.25904(7) 0.0254(3) Uani 1 1 d . . . . .
H15A H -0.3024 0.7140 0.2840 0.030 Uiso 1 1 calc R U . . .
C16A C -0.23993(13) 0.70255(6) 0.18459(7) 0.0259(3) Uani 1 1 d . . . . .
H16A H -0.2923 0.7402 0.1601 0.031 Uiso 1 1 calc R U . . .
C17A C -0.15986(12) 0.66323(6) 0.14778(7) 0.0228(3) Uani 1 1 d . . . . .
H17A H -0.1572 0.6740 0.0977 0.027 Uiso 1 1 calc R U . . .
C18A C -0.08055(11) 0.60664(6) 0.18293(7) 0.0194(2) Uani 1 1 d . . . . .
C19A C 0.00021(12) 0.56430(6) 0.14519(7) 0.0194(2) Uani 1 1 d . . . . .
H19A H -0.0007 0.5720 0.0941 0.023 Uiso 1 1 calc R U . . .
C20A C 0.07988(11) 0.51213(6) 0.18265(6) 0.0177(2) Uani 1 1 d . . . . .
C21A C 0.20560(11) 0.42106(6) 0.35825(6) 0.0181(2) Uani 1 1 d . . . . .
C22A C 0.20276(12) 0.35062(6) 0.37204(7) 0.0205(2) Uani 1 1 d . . . . .
H22A H 0.1760 0.3192 0.3320 0.025 Uiso 1 1 calc R U . . .
C23A C 0.23909(12) 0.32610(7) 0.44434(7) 0.0249(3) Uani 1 1 d . . . . .
H23A H 0.2396 0.2778 0.4534 0.030 Uiso 1 1 calc R U . . .
C24A C 0.27467(13) 0.37164(7) 0.50334(7) 0.0285(3) Uani 1 1 d . . . . .
H24A H 0.3001 0.3548 0.5527 0.034 Uiso 1 1 calc R U . . .
C25A C 0.27267(13) 0.44200(7) 0.48956(7) 0.0280(3) Uani 1 1 d . . . . .
H25A H 0.2938 0.4735 0.5299 0.034 Uiso 1 1 calc R U . . .
C26A C 0.24013(12) 0.46694(6) 0.41738(7) 0.0232(3) Uani 1 1 d . . . . .
H26A H 0.2414 0.5152 0.4084 0.028 Uiso 1 1 calc R U . . .
N1A N 0.17248(10) 0.44595(5) 0.28438(5) 0.0187(2) Uani 1 1 d . . . . .
C1B C 0.74682(11) 0.41914(6) 0.23596(6) 0.0162(2) Uani 1 1 d . . . . .
C2B C 0.84167(11) 0.36780(6) 0.23157(6) 0.0168(2) Uani 1 1 d . . . . .
H2B H 0.8824 0.3416 0.2741 0.020 Uiso 1 1 calc R U . . .
C3B C 0.87729(11) 0.35486(6) 0.16209(6) 0.0166(2) Uani 1 1 d . . . . .
C4B C 0.97530(11) 0.30279(6) 0.15359(6) 0.0188(2) Uani 1 1 d . . . . .
H4B H 1.0197 0.2769 0.1956 0.023 Uiso 1 1 calc R U . . .
C5B C 1.00681(12) 0.28936(6) 0.08596(7) 0.0211(2) Uani 1 1 d . . . . .
H5B H 1.0724 0.2542 0.0816 0.025 Uiso 1 1 calc R U . . .
C6B C 0.94274(12) 0.32727(6) 0.02263(7) 0.0219(2) Uani 1 1 d . . . . .
H6B H 0.9644 0.3173 -0.0242 0.026 Uiso 1 1 calc R U . . .
C7B C 0.84939(12) 0.37844(6) 0.02891(6) 0.0202(2) Uani 1 1 d . . . . .
H7B H 0.8074 0.4040 -0.0139 0.024 Uiso 1 1 calc R U . . .
C8B C 0.81408(11) 0.39406(6) 0.09804(6) 0.0170(2) Uani 1 1 d . . . . .
C9B C 0.71750(12) 0.44664(6) 0.10513(6) 0.0175(2) Uani 1 1 d . . . . .
H9B H 0.6752 0.4731 0.0631 0.021 Uiso 1 1 calc R U . . .
C10B C 0.68498(11) 0.45943(6) 0.17291(6) 0.0162(2) Uani 1 1 d . . . . .
C11B C 0.59643(11) 0.49428(6) 0.27430(6) 0.0159(2) Uani 1 1 d . . . . .
C12B C 0.51884(11) 0.53177(6) 0.31464(6) 0.0173(2) Uani 1 1 d . . . . .
H12B H 0.5239 0.5223 0.3657 0.021 Uiso 1 1 calc R U . . .
C13B C 0.43115(11) 0.58484(6) 0.27825(6) 0.0171(2) Uani 1 1 d . . . . .
C14B C 0.34633(12) 0.62458(6) 0.31657(7) 0.0197(2) Uani 1 1 d . . . . .
H14B H 0.3521 0.6170 0.3681 0.024 Uiso 1 1 calc R U . . .
C15B C 0.25657(12) 0.67357(6) 0.28075(7) 0.0212(2) Uani 1 1 d . . . . .
H15B H 0.1992 0.6988 0.3072 0.025 Uiso 1 1 calc R U . . .
C16B C 0.24883(12) 0.68684(6) 0.20464(7) 0.0212(2) Uani 1 1 d . . . . .
H16B H 0.1854 0.7205 0.1798 0.025 Uiso 1 1 calc R U . . .
C17B C 0.33276(12) 0.65125(6) 0.16655(7) 0.0201(2) Uani 1 1 d . . . . .
H17B H 0.3295 0.6619 0.1159 0.024 Uiso 1 1 calc R U . . .
C18B C 0.42453(11) 0.59879(6) 0.20137(6) 0.0176(2) Uani 1 1 d . . . . .
C19B C 0.50664(11) 0.55935(6) 0.16188(6) 0.0177(2) Uani 1 1 d . . . . .
H19B H 0.5036 0.5685 0.1109 0.021 Uiso 1 1 calc R U . . .
C20B C 0.59071(11) 0.50789(6) 0.19737(6) 0.0163(2) Uani 1 1 d . . . . .
C21B C 0.71750(11) 0.40808(6) 0.36747(6) 0.0163(2) Uani 1 1 d . . . . .
C22B C 0.60685(12) 0.38658(6) 0.39882(6) 0.0196(2) Uani 1 1 d . . . . .
H22B H 0.5134 0.3950 0.3738 0.023 Uiso 1 1 calc R U . . .
C23B C 0.63295(13) 0.35282(7) 0.46665(7) 0.0251(3) Uani 1 1 d . . . . .
H23B H 0.5571 0.3386 0.4881 0.030 Uiso 1 1 calc R U . . .
C24B C 0.76887(13) 0.33967(7) 0.50339(7) 0.0275(3) Uani 1 1 d . . . . .
H24B H 0.7863 0.3156 0.5493 0.033 Uiso 1 1 calc R U . . .
C25B C 0.87900(13) 0.36186(7) 0.47256(7) 0.0254(3) Uani 1 1 d . . . . .
H25B H 0.9723 0.3533 0.4978 0.030 Uiso 1 1 calc R U . . .
C26B C 0.85415(12) 0.39646(6) 0.40520(6) 0.0202(2) Uani 1 1 d . . . . .
H26B H 0.9303 0.4122 0.3848 0.024 Uiso 1 1 calc R U . . .
N1B N 0.69175(10) 0.44076(5) 0.29687(5) 0.0173(2) Uani 1 1 d . . . . .
 
loop_
 _atom_site_aniso_label
 _atom_site_aniso_U_11
 _atom_site_aniso_U_22
 _atom_site_aniso_U_33
 _atom_site_aniso_U_23
 _atom_site_aniso_U_13
 _atom_site_aniso_U_12
C1A 0.0156(5) 0.0173(5) 0.0189(5) -0.0031(4) 0.0040(4) -0.0037(4)
C2A 0.0166(5) 0.0169(5) 0.0189(5) -0.0013(4) 0.0018(4) -0.0015(4)
C3A 0.0144(5) 0.0155(5) 0.0220(6) -0.0032(4) 0.0024(4) -0.0041(4)
C4A 0.0167(5) 0.0174(6) 0.0241(6) -0.0016(4) 0.0033(4) -0.0026(4)
C5A 0.0191(6) 0.0174(6) 0.0289(6) -0.0037(5) 0.0071(5) -0.0008(4)
C6A 0.0253(6) 0.0217(6) 0.0234(6) -0.0039(5) 0.0101(5) -0.0020(5)
C7A 0.0236(6) 0.0189(6) 0.0219(6) -0.0001(5) 0.0053(5) -0.0021(5)
C8A 0.0164(5) 0.0161(5) 0.0222(6) -0.0028(4) 0.0038(4) -0.0041(4)
C9A 0.0181(5) 0.0159(5) 0.0209(6) 0.0005(4) 0.0032(4) -0.0018(4)
C10A 0.0150(5) 0.0148(5) 0.0217(6) -0.0014(4) 0.0028(4) -0.0024(4)
C11A 0.0154(5) 0.0147(5) 0.0238(6) -0.0010(4) 0.0037(4) -0.0023(4)
C12A 0.0185(6) 0.0173(6) 0.0232(6) -0.0021(4) 0.0061(4) -0.0030(4)
C13A 0.0152(5) 0.0154(5) 0.0263(6) -0.0030(4) 0.0056(4) -0.0040(4)
C14A 0.0207(6) 0.0191(6) 0.0282(6) -0.0045(5) 0.0077(5) -0.0021(4)
C15A 0.0211(6) 0.0204(6) 0.0356(7) -0.0080(5) 0.0081(5) 0.0015(5)
C16A 0.0221(6) 0.0190(6) 0.0353(7) -0.0013(5) 0.0029(5) 0.0039(5)
C17A 0.0206(6) 0.0202(6) 0.0270(6) -0.0007(5) 0.0034(5) -0.0001(5)
C18A 0.0152(5) 0.0163(5) 0.0265(6) -0.0024(5) 0.0038(4) -0.0026(4)
C19A 0.0185(5) 0.0182(6) 0.0217(6) -0.0008(4) 0.0046(4) -0.0018(4)
C20A 0.0158(5) 0.0154(5) 0.0222(6) -0.0029(4) 0.0046(4) -0.0033(4)
C21A 0.0129(5) 0.0224(6) 0.0198(6) -0.0008(4) 0.0047(4) 0.0014(4)
C22A 0.0164(5) 0.0221(6) 0.0238(6) -0.0022(5) 0.0055(4) 0.0018(4)
C23A 0.0209(6) 0.0267(6) 0.0290(6) 0.0050(5) 0.0096(5) 0.0059(5)
C24A 0.0224(6) 0.0436(8) 0.0203(6) 0.0047(5) 0.0061(5) 0.0096(6)
C25A 0.0240(6) 0.0374(7) 0.0214(6) -0.0087(5) 0.0020(5) 0.0043(5)
C26A 0.0198(6) 0.0232(6) 0.0265(6) -0.0046(5) 0.0047(5) -0.0002(5)
N1A 0.0190(5) 0.0177(5) 0.0199(5) -0.0016(4) 0.0051(4) 0.0020(4)
C1B 0.0159(5) 0.0159(5) 0.0171(5) -0.0019(4) 0.0045(4) -0.0034(4)
C2B 0.0167(5) 0.0158(5) 0.0176(5) 0.0010(4) 0.0028(4) -0.0011(4)
C3B 0.0150(5) 0.0148(5) 0.0203(5) -0.0017(4) 0.0042(4) -0.0040(4)
C4B 0.0175(5) 0.0163(5) 0.0225(6) -0.0009(4) 0.0042(4) -0.0021(4)
C5B 0.0201(6) 0.0174(6) 0.0269(6) -0.0046(5) 0.0079(5) -0.0008(4)
C6B 0.0259(6) 0.0212(6) 0.0210(6) -0.0049(5) 0.0106(5) -0.0031(5)
C7B 0.0233(6) 0.0188(6) 0.0190(6) -0.0005(4) 0.0057(5) -0.0029(5)
C8B 0.0173(5) 0.0152(5) 0.0189(5) -0.0021(4) 0.0048(4) -0.0048(4)
C9B 0.0186(5) 0.0162(5) 0.0176(5) 0.0010(4) 0.0032(4) -0.0021(4)
C10B 0.0151(5) 0.0148(5) 0.0186(5) 0.0001(4) 0.0030(4) -0.0026(4)
C11B 0.0143(5) 0.0141(5) 0.0188(5) 0.0009(4) 0.0023(4) -0.0010(4)
C12B 0.0178(5) 0.0180(5) 0.0166(5) -0.0001(4) 0.0045(4) -0.0015(4)
C13B 0.0149(5) 0.0143(5) 0.0221(6) -0.0015(4) 0.0040(4) -0.0031(4)
C14B 0.0205(6) 0.0172(5) 0.0225(6) -0.0012(4) 0.0071(5) -0.0027(4)
C15B 0.0189(6) 0.0163(5) 0.0298(6) -0.0037(5) 0.0084(5) -0.0005(4)
C16B 0.0177(5) 0.0156(5) 0.0292(6) 0.0010(5) 0.0019(5) 0.0004(4)
C17B 0.0202(6) 0.0171(6) 0.0219(6) 0.0005(4) 0.0019(5) -0.0010(4)
C18B 0.0155(5) 0.0152(5) 0.0216(6) -0.0010(4) 0.0027(4) -0.0034(4)
C19B 0.0184(5) 0.0173(5) 0.0172(5) 0.0007(4) 0.0030(4) -0.0020(4)
C20B 0.0158(5) 0.0156(5) 0.0179(5) -0.0012(4) 0.0042(4) -0.0031(4)
C21B 0.0191(5) 0.0143(5) 0.0160(5) -0.0009(4) 0.0046(4) 0.0012(4)
C22B 0.0161(5) 0.0213(6) 0.0212(6) 0.0005(5) 0.0038(4) 0.0014(4)
C23B 0.0227(6) 0.0292(7) 0.0262(6) 0.0073(5) 0.0115(5) 0.0038(5)
C24B 0.0286(6) 0.0353(7) 0.0203(6) 0.0098(5) 0.0091(5) 0.0106(5)
C25B 0.0189(6) 0.0344(7) 0.0221(6) 0.0031(5) 0.0026(5) 0.0077(5)
C26B 0.0168(5) 0.0237(6) 0.0213(6) 0.0003(5) 0.0065(4) 0.0013(4)
N1B 0.0183(5) 0.0179(5) 0.0166(5) 0.0008(4) 0.0055(4) 0.0026(4)
 
_geom_special_details
;
 All esds (except the esd in the dihedral angle between two l.s. planes)
 are estimated using the full covariance matrix.  The cell esds are taken
 into account individually in the estimation of esds in distances, angles
 and torsion angles; correlations between esds in cell parameters are only
 used when they are defined by crystal symmetry.  An approximate (isotropic)
 treatment of cell esds is used for estimating esds involving l.s. planes.
;
 
loop_
 _geom_bond_atom_site_label_1
 _geom_bond_atom_site_label_2
 _geom_bond_distance
 _geom_bond_site_symmetry_2
 _geom_bond_publ_flag
C1A C2A 1.3753(16) . ?
C1A N1A 1.4030(14) . ?
C1A C10A 1.4278(16) . ?
C2A C3A 1.4134(16) . ?
C2A H2A 0.9500 . ?
C3A C4A 1.4236(16) . ?
C3A C8A 1.4318(16) . ?
C4A C5A 1.3688(17) . ?
C4A H4A 0.9500 . ?
C5A C6A 1.4136(17) . ?
C5A H5A 0.9500 . ?
C6A C7A 1.3682(17) . ?
C6A H6A 0.9500 . ?
C7A C8A 1.4194(16) . ?
C7A H7A 0.9500 . ?
C8A C9A 1.4136(16) . ?
C9A C10A 1.3738(16) . ?
C9A H9A 0.9500 . ?
C10A C20A 1.4551(15) . ?
C11A C12A 1.3720(16) . ?
C11A N1A 1.4006(14) . ?
C11A C20A 1.4282(16) . ?
C12A C13A 1.4126(16) . ?
C12A H12A 0.9500 . ?
C13A C14A 1.4226(16) . ?
C13A C18A 1.4295(17) . ?
C14A C15A 1.3657(17) . ?
C14A H14A 0.9500 . ?
C15A C16A 1.4133(18) . ?
C15A H15A 0.9500 . ?
C16A C17A 1.3678(17) . ?
C16A H16A 0.9500 . ?
C17A C18A 1.4204(16) . ?
C17A H17A 0.9500 . ?
C18A C19A 1.4160(16) . ?
C19A C20A 1.3728(16) . ?
C19A H19A 0.9500 . ?
C21A C22A 1.3896(16) . ?
C21A C26A 1.3926(16) . ?
C21A N1A 1.4170(14) . ?
C22A C23A 1.3896(17) . ?
C22A H22A 0.9500 . ?
C23A C24A 1.3876(19) . ?
C23A H23A 0.9500 . ?
C24A C25A 1.386(2) . ?
C24A H24A 0.9500 . ?
C25A C26A 1.3888(18) . ?
C25A H25A 0.9500 . ?
C26A H26A 0.9500 . ?
C1B C2B 1.3737(16) . ?
C1B N1B 1.4042(14) . ?
C1B C10B 1.4268(15) . ?
C2B C3B 1.4157(16) . ?
C2B H2B 0.9500 . ?
C3B C4B 1.4222(16) . ?
C3B C8B 1.4324(16) . ?
C4B C5B 1.3681(16) . ?
C4B H4B 0.9500 . ?
C5B C6B 1.4117(17) . ?
C5B H5B 0.9500 . ?
C6B C7B 1.3687(17) . ?
C6B H6B 0.9500 . ?
C7B C8B 1.4186(16) . ?
C7B H7B 0.9500 . ?
C8B C9B 1.4134(16) . ?
C9B C10B 1.3725(16) . ?
C9B H9B 0.9500 . ?
C10B C20B 1.4508(15) . ?
C11B C12B 1.3736(16) . ?
C11B N1B 1.3995(14) . ?
C11B C20B 1.4309(15) . ?
C12B C13B 1.4165(16) . ?
C12B H12B 0.9500 . ?
C13B C14B 1.4210(16) . ?
C13B C18B 1.4298(16) . ?
C14B C15B 1.3673(17) . ?
C14B H14B 0.9500 . ?
C15B C16B 1.4118(17) . ?
C15B H15B 0.9500 . ?
C16B C17B 1.3702(17) . ?
C16B H16B 0.9500 . ?
C17B C18B 1.4193(16) . ?
C17B H17B 0.9500 . ?
C18B C19B 1.4134(16) . ?
C19B C20B 1.3700(16) . ?
C19B H19B 0.9500 . ?
C21B C22B 1.3906(16) . ?
C21B C26B 1.3924(16) . ?
C21B N1B 1.4215(14) . ?
C22B C23B 1.3867(16) . ?
C22B H22B 0.9500 . ?
C23B C24B 1.3860(17) . ?
C23B H23B 0.9500 . ?
C24B C25B 1.3850(18) . ?
C24B H24B 0.9500 . ?
C25B C26B 1.3869(17) . ?
C25B H25B 0.9500 . ?
C26B H26B 0.9500 . ?
 
loop_
 _geom_angle_atom_site_label_1
 _geom_angle_atom_site_label_2
 _geom_angle_atom_site_label_3
 _geom_angle
 _geom_angle_site_symmetry_1
 _geom_angle_site_symmetry_3
 _geom_angle_publ_flag
C2A C1A N1A 129.60(11) . . ?
C2A C1A C10A 121.76(10) . . ?
N1A C1A C10A 108.61(10) . . ?
C1A C2A C3A 118.58(10) . . ?
C1A C2A H2A 120.7 . . ?
C3A C2A H2A 120.7 . . ?
C2A C3A C4A 121.21(11) . . ?
C2A C3A C8A 120.36(10) . . ?
C4A C3A C8A 118.43(10) . . ?
C5A C4A C3A 121.05(11) . . ?
C5A C4A H4A 119.5 . . ?
C3A C4A H4A 119.5 . . ?
C4A C5A C6A 120.44(11) . . ?
C4A C5A H5A 119.8 . . ?
C6A C5A H5A 119.8 . . ?
C7A C6A C5A 120.03(11) . . ?
C7A C6A H6A 120.0 . . ?
C5A C6A H6A 120.0 . . ?
C6A C7A C8A 121.29(11) . . ?
C6A C7A H7A 119.4 . . ?
C8A C7A H7A 119.4 . . ?
C9A C8A C7A 122.00(11) . . ?
C9A C8A C3A 119.26(10) . . ?
C7A C8A C3A 118.73(10) . . ?
C10A C9A C8A 120.09(11) . . ?
C10A C9A H9A 120.0 . . ?
C8A C9A H9A 120.0 . . ?
C9A C10A C1A 119.91(10) . . ?
C9A C10A C20A 133.26(11) . . ?
C1A C10A C20A 106.82(10) . . ?
C12A C11A N1A 129.54(11) . . ?
C12A C11A C20A 121.81(11) . . ?
N1A C11A C20A 108.62(10) . . ?
C11A C12A C13A 118.41(11) . . ?
C11A C12A H12A 120.8 . . ?
C13A C12A H12A 120.8 . . ?
C12A C13A C14A 121.02(11) . . ?
C12A C13A C18A 120.52(10) . . ?
C14A C13A C18A 118.45(11) . . ?
C15A C14A C13A 121.22(12) . . ?
C15A C14A H14A 119.4 . . ?
C13A C14A H14A 119.4 . . ?
C14A C15A C16A 120.31(11) . . ?
C14A C15A H15A 119.8 . . ?
C16A C15A H15A 119.8 . . ?
C17A C16A C15A 120.09(11) . . ?
C17A C16A H16A 120.0 . . ?
C15A C16A H16A 120.0 . . ?
C16A C17A C18A 121.24(12) . . ?
C16A C17A H17A 119.4 . . ?
C18A C17A H17A 119.4 . . ?
C19A C18A C17A 122.07(11) . . ?
C19A C18A C13A 119.31(10) . . ?
C17A C18A C13A 118.62(11) . . ?
C20A C19A C18A 119.74(11) . . ?
C20A C19A H19A 120.1 . . ?
C18A C19A H19A 120.1 . . ?
C19A C20A C11A 120.10(10) . . ?
C19A C20A C10A 133.00(11) . . ?
C11A C20A C10A 106.89(10) . . ?
C22A C21A C26A 119.66(11) . . ?
C22A C21A N1A 120.04(10) . . ?
C26A C21A N1A 120.30(11) . . ?
C21A C22A C23A 120.01(11) . . ?
C21A C22A H22A 120.0 . . ?
C23A C22A H22A 120.0 . . ?
C24A C23A C22A 120.45(12) . . ?
C24A C23A H23A 119.8 . . ?
C22A C23A H23A 119.8 . . ?
C25A C24A C23A 119.35(12) . . ?
C25A C24A H24A 120.3 . . ?
C23A C24A H24A 120.3 . . ?
C24A C25A C26A 120.62(12) . . ?
C24A C25A H25A 119.7 . . ?
C26A C25A H25A 119.7 . . ?
C25A C26A C21A 119.84(12) . . ?
C25A C26A H26A 120.1 . . ?
C21A C26A H26A 120.1 . . ?
C11A N1A C1A 109.05(9) . . ?
C11A N1A C21A 125.27(9) . . ?
C1A N1A C21A 125.61(9) . . ?
C2B C1B N1B 129.59(10) . . ?
C2B C1B C10B 121.81(10) . . ?
N1B C1B C10B 108.59(9) . . ?
C1B C2B C3B 118.40(10) . . ?
C1B C2B H2B 120.8 . . ?
C3B C2B H2B 120.8 . . ?
C2B C3B C4B 121.43(10) . . ?
C2B C3B C8B 120.38(10) . . ?
C4B C3B C8B 118.19(10) . . ?
C5B C4B C3B 121.19(11) . . ?
C5B C4B H4B 119.4 . . ?
C3B C4B H4B 119.4 . . ?
C4B C5B C6B 120.57(11) . . ?
C4B C5B H5B 119.7 . . ?
C6B C5B H5B 119.7 . . ?
C7B C6B C5B 119.87(11) . . ?
C7B C6B H6B 120.1 . . ?
C5B C6B H6B 120.1 . . ?
C6B C7B C8B 121.31(11) . . ?
C6B C7B H7B 119.3 . . ?
C8B C7B H7B 119.3 . . ?
C9B C8B C7B 121.79(10) . . ?
C9B C8B C3B 119.35(10) . . ?
C7B C8B C3B 118.86(10) . . ?
C10B C9B C8B 119.86(10) . . ?
C10B C9B H9B 120.1 . . ?
C8B C9B H9B 120.1 . . ?
C9B C10B C1B 120.18(10) . . ?
C9B C10B C20B 132.82(10) . . ?
C1B C10B C20B 106.97(9) . . ?
C12B C11B N1B 129.75(10) . . ?
C12B C11B C20B 121.62(10) . . ?
N1B C11B C20B 108.61(9) . . ?
C11B C12B C13B 118.42(10) . . ?
C11B C12B H12B 120.8 . . ?
C13B C12B H12B 120.8 . . ?
C12B C13B C14B 121.12(10) . . ?
C12B C13B C18B 120.39(10) . . ?
C14B C13B C18B 118.48(10) . . ?
C15B C14B C13B 121.26(11) . . ?
C15B C14B H14B 119.4 . . ?
C13B C14B H14B 119.4 . . ?
C14B C15B C16B 120.26(11) . . ?
C14B C15B H15B 119.9 . . ?
C16B C15B H15B 119.9 . . ?
C17B C16B C15B 120.06(11) . . ?
C17B C16B H16B 120.0 . . ?
C15B C16B H16B 120.0 . . ?
C16B C17B C18B 121.25(11) . . ?
C16B C17B H17B 119.4 . . ?
C18B C17B H17B 119.4 . . ?
C19B C18B C17B 121.88(11) . . ?
C19B C18B C13B 119.49(10) . . ?
C17B C18B C13B 118.62(10) . . ?
C20B C19B C18B 119.78(10) . . ?
C20B C19B H19B 120.1 . . ?
C18B C19B H19B 120.1 . . ?
C19B C20B C11B 120.29(10) . . ?
C19B C20B C10B 132.87(10) . . ?
C11B C20B C10B 106.84(9) . . ?
C22B C21B C26B 119.56(10) . . ?
C22B C21B N1B 120.40(10) . . ?
C26B C21B N1B 120.03(10) . . ?
C23B C22B C21B 120.00(11) . . ?
C23B C22B H22B 120.0 . . ?
C21B C22B H22B 120.0 . . ?
C24B C23B C22B 120.50(11) . . ?
C24B C23B H23B 119.7 . . ?
C22B C23B H23B 119.7 . . ?
C25B C24B C23B 119.42(11) . . ?
C25B C24B H24B 120.3 . . ?
C23B C24B H24B 120.3 . . ?
C24B C25B C26B 120.56(11) . . ?
C24B C25B H25B 119.7 . . ?
C26B C25B H25B 119.7 . . ?
C25B C26B C21B 119.92(11) . . ?
C25B C26B H26B 120.0 . . ?
C21B C26B H26B 120.0 . . ?
C11B N1B C1B 108.97(9) . . ?
C11B N1B C21B 125.74(9) . . ?
C1B N1B C21B 124.94(9) . . ?
 
loop_
 _geom_torsion_atom_site_label_1
 _geom_torsion_atom_site_label_2
 _geom_torsion_atom_site_label_3
 _geom_torsion_atom_site_label_4
 _geom_torsion
 _geom_torsion_site_symmetry_1
 _geom_torsion_site_symmetry_2
 _geom_torsion_site_symmetry_3
 _geom_torsion_site_symmetry_4
 _geom_torsion_publ_flag
N1A C1A C2A C3A -178.32(10) . . . . ?
C10A C1A C2A C3A -0.64(16) . . . . ?
C1A C2A C3A C4A 178.68(10) . . . . ?
C1A C2A C3A C8A -0.95(16) . . . . ?
C2A C3A C4A C5A 179.02(10) . . . . ?
C8A C3A C4A C5A -1.35(16) . . . . ?
C3A C4A C5A C6A 0.27(17) . . . . ?
C4A C5A C6A C7A 0.85(18) . . . . ?
C5A C6A C7A C8A -0.85(18) . . . . ?
C6A C7A C8A C9A 179.53(11) . . . . ?
C6A C7A C8A C3A -0.26(17) . . . . ?
C2A C3A C8A C9A 1.17(16) . . . . ?
C4A C3A C8A C9A -178.46(10) . . . . ?
C2A C3A C8A C7A -179.03(10) . . . . ?
C4A C3A C8A C7A 1.33(15) . . . . ?
C7A C8A C9A C10A -179.56(10) . . . . ?
C3A C8A C9A C10A 0.23(16) . . . . ?
C8A C9A C10A C1A -1.79(16) . . . . ?
C8A C9A C10A C20A 177.14(11) . . . . ?
C2A C1A C10A C9A 2.04(16) . . . . ?
N1A C1A C10A C9A -179.84(10) . . . . ?
C2A C1A C10A C20A -177.14(10) . . . . ?
N1A C1A C10A C20A 0.97(12) . . . . ?
N1A C11A C12A C13A 179.67(11) . . . . ?
C20A C11A C12A C13A -2.50(16) . . . . ?
C11A C12A C13A C14A -179.80(10) . . . . ?
C11A C12A C13A C18A -0.24(16) . . . . ?
C12A C13A C14A C15A 178.27(11) . . . . ?
C18A C13A C14A C15A -1.30(17) . . . . ?
C13A C14A C15A C16A -0.86(18) . . . . ?
C14A C15A C16A C17A 1.52(18) . . . . ?
C15A C16A C17A C18A 0.03(18) . . . . ?
C16A C17A C18A C19A 178.41(11) . . . . ?
C16A C17A C18A C13A -2.18(17) . . . . ?
C12A C13A C18A C19A 2.62(16) . . . . ?
C14A C13A C18A C19A -177.80(10) . . . . ?
C12A C13A C18A C17A -176.80(10) . . . . ?
C14A C13A C18A C17A 2.77(16) . . . . ?
C17A C18A C19A C20A 177.12(11) . . . . ?
C13A C18A C19A C20A -2.29(16) . . . . ?
C18A C19A C20A C11A -0.36(16) . . . . ?
C18A C19A C20A C10A -178.93(11) . . . . ?
C12A C11A C20A C19A 2.86(17) . . . . ?
N1A C11A C20A C19A -178.90(10) . . . . ?
C12A C11A C20A C10A -178.24(10) . . . . ?
N1A C11A C20A C10A 0.00(12) . . . . ?
C9A C10A C20A C19A -0.9(2) . . . . ?
C1A C10A C20A C19A 178.11(12) . . . . ?
C9A C10A C20A C11A -179.62(12) . . . . ?
C1A C10A C20A C11A -0.59(12) . . . . ?
C26A C21A C22A C23A -2.28(16) . . . . ?
N1A C21A C22A C23A 178.17(10) . . . . ?
C21A C22A C23A C24A 1.76(17) . . . . ?
C22A C23A C24A C25A 0.47(18) . . . . ?
C23A C24A C25A C26A -2.19(19) . . . . ?
C24A C25A C26A C21A 1.68(18) . . . . ?
C22A C21A C26A C25A 0.57(17) . . . . ?
N1A C21A C26A C25A -179.88(11) . . . . ?
C12A C11A N1A C1A 178.67(11) . . . . ?
C20A C11A N1A C1A 0.61(12) . . . . ?
C12A C11A N1A C21A -4.23(18) . . . . ?
C20A C11A N1A C21A 177.71(10) . . . . ?
C2A C1A N1A C11A 176.93(11) . . . . ?
C10A C1A N1A C11A -0.99(12) . . . . ?
C2A C1A N1A C21A -0.16(19) . . . . ?
C10A C1A N1A C21A -178.08(10) . . . . ?
C22A C21A N1A C11A 133.02(12) . . . . ?
C26A C21A N1A C11A -46.53(16) . . . . ?
C22A C21A N1A C1A -50.35(15) . . . . ?
C26A C21A N1A C1A 130.10(12) . . . . ?
N1B C1B C2B C3B 178.14(10) . . . . ?
C10B C1B C2B C3B -0.41(16) . . . . ?
C1B C2B C3B C4B 179.63(10) . . . . ?
C1B C2B C3B C8B -0.75(16) . . . . ?
C2B C3B C4B C5B 178.40(10) . . . . ?
C8B C3B C4B C5B -1.23(16) . . . . ?
C3B C4B C5B C6B 0.21(17) . . . . ?
C4B C5B C6B C7B 0.72(17) . . . . ?
C5B C6B C7B C8B -0.60(17) . . . . ?
C6B C7B C8B C9B -179.80(11) . . . . ?
C6B C7B C8B C3B -0.43(16) . . . . ?
C2B C3B C8B C9B 1.07(16) . . . . ?
C4B C3B C8B C9B -179.29(10) . . . . ?
C2B C3B C8B C7B -178.31(10) . . . . ?
C4B C3B C8B C7B 1.32(15) . . . . ?
C7B C8B C9B C10B 179.15(10) . . . . ?
C3B C8B C9B C10B -0.22(16) . . . . ?
C8B C9B C10B C1B -0.92(16) . . . . ?
C8B C9B C10B C20B -178.93(11) . . . . ?
C2B C1B C10B C9B 1.27(16) . . . . ?
N1B C1B C10B C9B -177.55(10) . . . . ?
C2B C1B C10B C20B 179.75(10) . . . . ?
N1B C1B C10B C20B 0.93(12) . . . . ?
N1B C11B C12B C13B 178.69(10) . . . . ?
C20B C11B C12B C13B 0.25(16) . . . . ?
C11B C12B C13B C14B 178.81(10) . . . . ?
C11B C12B C13B C18B -0.16(16) . . . . ?
C12B C13B C14B C15B -176.80(11) . . . . ?
C18B C13B C14B C15B 2.19(16) . . . . ?
C13B C14B C15B C16B -1.51(17) . . . . ?
C14B C15B C16B C17B -0.88(17) . . . . ?
C15B C16B C17B C18B 2.56(17) . . . . ?
C16B C17B C18B C19B 176.84(11) . . . . ?
C16B C17B C18B C13B -1.82(16) . . . . ?
C12B C13B C18B C19B -0.23(16) . . . . ?
C14B C13B C18B C19B -179.22(10) . . . . ?
C12B C13B C18B C17B 178.46(10) . . . . ?
C14B C13B C18B C17B -0.53(15) . . . . ?
C17B C18B C19B C20B -178.11(10) . . . . ?
C13B C18B C19B C20B 0.53(16) . . . . ?
C18B C19B C20B C11B -0.45(16) . . . . ?
C18B C19B C20B C10B 179.91(11) . . . . ?
C12B C11B C20B C19B 0.06(16) . . . . ?
N1B C11B C20B C19B -178.68(10) . . . . ?
C12B C11B C20B C10B 179.78(10) . . . . ?
N1B C11B C20B C10B 1.05(12) . . . . ?
C9B C10B C20B C19B -3.3(2) . . . . ?
C1B C10B C20B C19B 178.47(12) . . . . ?
C9B C10B C20B C11B 177.00(12) . . . . ?
C1B C10B C20B C11B -1.20(12) . . . . ?
C26B C21B C22B C23B -1.04(17) . . . . ?
N1B C21B C22B C23B 177.99(11) . . . . ?
C21B C22B C23B C24B -0.59(19) . . . . ?
C22B C23B C24B C25B 1.4(2) . . . . ?
C23B C24B C25B C26B -0.6(2) . . . . ?
C24B C25B C26B C21B -1.07(19) . . . . ?
C22B C21B C26B C25B 1.86(17) . . . . ?
N1B C21B C26B C25B -177.17(11) . . . . ?
C12B C11B N1B C1B -179.08(11) . . . . ?
C20B C11B N1B C1B -0.49(12) . . . . ?
C12B C11B N1B C21B 7.43(18) . . . . ?
C20B C11B N1B C21B -173.97(10) . . . . ?
C2B C1B N1B C11B -178.98(11) . . . . ?
C10B C1B N1B C11B -0.29(12) . . . . ?
C2B C1B N1B C21B -5.43(18) . . . . ?
C10B C1B N1B C21B 173.27(10) . . . . ?
C22B C21B N1B C11B 46.94(16) . . . . ?
C26B C21B N1B C11B -134.03(11) . . . . ?
C22B C21B N1B C1B -125.54(12) . . . . ?
C26B C21B N1B C1B 53.48(15) . . . . ?
 
_refine_diff_density_max    0.212
_refine_diff_density_min   -0.239
_refine_diff_density_rms    0.040

_shelx_res_file
;

    dom1_p21n_a.res created by SHELXL-2014/7


TITL dom1_p21n_a.res in P2(1)/n
REM Old TITL dom1_p21n in P2(1)/n
REM SHELXT solution in P2(1)/n
REM R1 0.115,  Rweak 0.002,  Alpha 0.018,  Orientation as input
REM Formula found by SHELXT:  C52 N2
CELL  1.54178   9.7796  19.3772  18.4168   90.000  101.827   90.000
ZERR    8.000   0.0004   0.0009   0.0008    0.000    0.002    0.000
LATT  1
SYMM 1/2-X, 1/2+Y, 1/2-Z
SFAC C H N
UNIT 208 136 8
TEMP -173.000
SIZE 0.07 0.10 0.12
L.S. 10
ACTA
CONF
WPDB -2
BOND $H
LIST 6
FMAP 2
PLAN 20
WGHT    0.049200    1.232600
FVAR       0.28894
C1A   1    0.230184    0.421953    0.225340    11.00000    0.01563    0.01734 =
         0.01889   -0.00310    0.00402   -0.00369
C2A   1    0.328132    0.371189    0.224506    11.00000    0.01660    0.01686 =
         0.01888   -0.00135    0.00182   -0.00151
AFIX  43
H2A   2    0.365385    0.345634    0.268095    11.00000   -1.20000
AFIX   0
C3A   1    0.372181    0.357855    0.157407    11.00000    0.01436    0.01545 =
         0.02201   -0.00315    0.00244   -0.00407
C4A   1    0.475371    0.306970    0.153407    11.00000    0.01669    0.01735 =
         0.02412   -0.00159    0.00330   -0.00263
AFIX  43
H4A   2    0.516496    0.281980    0.196775    11.00000   -1.20000
AFIX   0
C5A   1    0.516286    0.293474    0.088071    11.00000    0.01907    0.01742 =
         0.02887   -0.00373    0.00710   -0.00080
AFIX  43
H5A   2    0.585032    0.259177    0.086499    11.00000   -1.20000
AFIX   0
C6A   1    0.456931    0.330230    0.022923    11.00000    0.02532    0.02173 =
         0.02335   -0.00390    0.01008   -0.00200
AFIX  43
H6A   2    0.484905    0.320155   -0.022376    11.00000   -1.20000
AFIX   0
C7A   1    0.359215    0.380306    0.025075    11.00000    0.02359    0.01891 =
         0.02194   -0.00012    0.00532   -0.00209
AFIX  43
H7A   2    0.320910    0.405131   -0.018871    11.00000   -1.20000
AFIX   0
C8A   1    0.313957    0.395890    0.091685    11.00000    0.01645    0.01614 =
         0.02221   -0.00283    0.00382   -0.00408
C9A   1    0.213858    0.447802    0.094989    11.00000    0.01810    0.01594 =
         0.02090    0.00046    0.00315   -0.00182
AFIX  43
H9A   2    0.174313    0.473234    0.051667    11.00000   -1.20000
AFIX   0
C10A  1    0.173684    0.461528    0.160756    11.00000    0.01502    0.01479 =
         0.02172   -0.00136    0.00281   -0.00239
C11A  1    0.081871    0.500881    0.259507    11.00000    0.01544    0.01466 =
         0.02380   -0.00096    0.00372   -0.00232
C12A  1    0.001026    0.539134    0.297230    11.00000    0.01854    0.01733 =
         0.02321   -0.00207    0.00611   -0.00297
AFIX  43
H12A  2    0.000761    0.529815    0.347844    11.00000   -1.20000
AFIX   0
C13A  1   -0.081805    0.592704    0.259016    11.00000    0.01524    0.01537 =
         0.02628   -0.00301    0.00564   -0.00395
C14A  1   -0.167463    0.634283    0.295204    11.00000    0.02072    0.01910 =
         0.02815   -0.00446    0.00772   -0.00214
AFIX  43
H14A  2   -0.170854    0.625009    0.345456    11.00000   -1.20000
AFIX   0
C15A  1   -0.244909    0.687282    0.259040    11.00000    0.02107    0.02038 =
         0.03565   -0.00799    0.00807    0.00150
AFIX  43
H15A  2   -0.302397    0.714009    0.284046    11.00000   -1.20000
AFIX   0
C16A  1   -0.239927    0.702551    0.184590    11.00000    0.02207    0.01903 =
         0.03530   -0.00132    0.00286    0.00386
AFIX  43
H16A  2   -0.292260    0.740175    0.160080    11.00000   -1.20000
AFIX   0
C17A  1   -0.159857    0.663231    0.147775    11.00000    0.02058    0.02021 =
         0.02704   -0.00072    0.00337   -0.00014
AFIX  43
H17A  2   -0.157242    0.673976    0.097749    11.00000   -1.20000
AFIX   0
C18A  1   -0.080546    0.606639    0.182934    11.00000    0.01520    0.01628 =
         0.02651   -0.00239    0.00383   -0.00262
C19A  1    0.000214    0.564303    0.145193    11.00000    0.01853    0.01818 =
         0.02167   -0.00083    0.00463   -0.00184
AFIX  43
H19A  2   -0.000725    0.571972    0.094144    11.00000   -1.20000
AFIX   0
C20A  1    0.079876    0.512132    0.182655    11.00000    0.01577    0.01543 =
         0.02223   -0.00287    0.00456   -0.00333
C21A  1    0.205596    0.421057    0.358252    11.00000    0.01287    0.02237 =
         0.01976   -0.00076    0.00471    0.00136
C22A  1    0.202763    0.350621    0.372037    11.00000    0.01636    0.02206 =
         0.02376   -0.00216    0.00554    0.00178
AFIX  43
H22A  2    0.175992    0.319224    0.332029    11.00000   -1.20000
AFIX   0
C23A  1    0.239087    0.326104    0.444339    11.00000    0.02094    0.02668 =
         0.02902    0.00496    0.00965    0.00590
AFIX  43
H23A  2    0.239563    0.277837    0.453433    11.00000   -1.20000
AFIX   0
C24A  1    0.274667    0.371639    0.503344    11.00000    0.02235    0.04362 =
         0.02030    0.00467    0.00613    0.00965
AFIX  43
H24A  2    0.300142    0.354760    0.552701    11.00000   -1.20000
AFIX   0
C25A  1    0.272673    0.441997    0.489561    11.00000    0.02398    0.03743 =
         0.02139   -0.00867    0.00202    0.00430
AFIX  43
H25A  2    0.293763    0.473453    0.529874    11.00000   -1.20000
AFIX   0
C26A  1    0.240134    0.466938    0.417375    11.00000    0.01979    0.02320 =
         0.02647   -0.00457    0.00468   -0.00020
AFIX  43
H26A  2    0.241434    0.515180    0.408352    11.00000   -1.20000
AFIX   0
N1A   3    0.172483    0.445948    0.284377    11.00000    0.01902    0.01766 =
         0.01990   -0.00164    0.00511    0.00202
C1B   1    0.746822    0.419136    0.235957    11.00000    0.01594    0.01593 =
         0.01707   -0.00189    0.00450   -0.00339
C2B   1    0.841672    0.367804    0.231567    11.00000    0.01672    0.01578 =
         0.01764    0.00102    0.00276   -0.00107
AFIX  43
H2B   2    0.882388    0.341621    0.274132    11.00000   -1.20000
AFIX   0
C3B   1    0.877286    0.354858    0.162091    11.00000    0.01499    0.01476 =
         0.02029   -0.00165    0.00418   -0.00405
C4B   1    0.975296    0.302789    0.153590    11.00000    0.01749    0.01634 =
         0.02254   -0.00090    0.00422   -0.00211
AFIX  43
H4B   2    1.019674    0.276866    0.195634    11.00000   -1.20000
AFIX   0
C5B   1    1.006815    0.289363    0.085957    11.00000    0.02011    0.01745 =
         0.02695   -0.00458    0.00795   -0.00080
AFIX  43
H5B   2    1.072385    0.254227    0.081571    11.00000   -1.20000
AFIX   0
C6B   1    0.942741    0.327270    0.022629    11.00000    0.02593    0.02115 =
         0.02100   -0.00494    0.01061   -0.00310
AFIX  43
H6B   2    0.964376    0.317281   -0.024250    11.00000   -1.20000
AFIX   0
C7B   1    0.849388    0.378441    0.028905    11.00000    0.02333    0.01882 =
         0.01904   -0.00047    0.00571   -0.00291
AFIX  43
H7B   2    0.807404    0.404006   -0.013890    11.00000   -1.20000
AFIX   0
C8B   1    0.814078    0.394062    0.098044    11.00000    0.01727    0.01522 =
         0.01890   -0.00207    0.00479   -0.00476
C9B   1    0.717504    0.446643    0.105126    11.00000    0.01862    0.01615 =
         0.01761    0.00101    0.00322   -0.00214
AFIX  43
H9B   2    0.675191    0.473079    0.063057    11.00000   -1.20000
AFIX   0
C10B  1    0.684982    0.459431    0.172913    11.00000    0.01507    0.01480 =
         0.01864    0.00010    0.00299   -0.00261
C11B  1    0.596431    0.494281    0.274299    11.00000    0.01435    0.01412 =
         0.01883    0.00092    0.00228   -0.00101
C12B  1    0.518839    0.531768    0.314645    11.00000    0.01778    0.01801 =
         0.01661   -0.00015    0.00451   -0.00153
AFIX  43
H12B  2    0.523865    0.522328    0.365742    11.00000   -1.20000
AFIX   0
C13B  1    0.431148    0.584838    0.278251    11.00000    0.01492    0.01434 =
         0.02213   -0.00154    0.00404   -0.00314
C14B  1    0.346327    0.624580    0.316574    11.00000    0.02052    0.01723 =
         0.02250   -0.00124    0.00714   -0.00268
AFIX  43
H14B  2    0.352095    0.616966    0.368071    11.00000   -1.20000
AFIX   0
C15B  1    0.256569    0.673568    0.280752    11.00000    0.01885    0.01628 =
         0.02985   -0.00369    0.00843   -0.00049
AFIX  43
H15B  2    0.199187    0.698778    0.307183    11.00000   -1.20000
AFIX   0
C16B  1    0.248826    0.686835    0.204640    11.00000    0.01772    0.01559 =
         0.02920    0.00098    0.00193    0.00043
AFIX  43
H16B  2    0.185365    0.720463    0.179814    11.00000   -1.20000
AFIX   0
C17B  1    0.332760    0.651253    0.166548    11.00000    0.02022    0.01710 =
         0.02189    0.00051    0.00191   -0.00101
AFIX  43
H17B  2    0.329468    0.661901    0.115866    11.00000   -1.20000
AFIX   0
C18B  1    0.424526    0.598789    0.201374    11.00000    0.01551    0.01523 =
         0.02159   -0.00102    0.00275   -0.00335
C19B  1    0.506645    0.559348    0.161875    11.00000    0.01840    0.01726 =
         0.01715    0.00073    0.00301   -0.00201
AFIX  43
H19B  2    0.503560    0.568487    0.110886    11.00000   -1.20000
AFIX   0
C20B  1    0.590708    0.507893    0.197369    11.00000    0.01581    0.01558 =
         0.01792   -0.00124    0.00417   -0.00307
C21B  1    0.717500    0.408080    0.367472    11.00000    0.01915    0.01430 =
         0.01602   -0.00093    0.00464    0.00121
C22B  1    0.606850    0.386584    0.398819    11.00000    0.01610    0.02134 =
         0.02123    0.00054    0.00382    0.00140
AFIX  43
H22B  2    0.513373    0.395028    0.373763    11.00000   -1.20000
AFIX   0
C23B  1    0.632952    0.352824    0.466651    11.00000    0.02274    0.02918 =
         0.02623    0.00728    0.01152    0.00376
AFIX  43
H23B  2    0.557091    0.338606    0.488102    11.00000   -1.20000
AFIX   0
C24B  1    0.768872    0.339666    0.503391    11.00000    0.02856    0.03527 =
         0.02027    0.00982    0.00907    0.01060
AFIX  43
H24B  2    0.786341    0.315629    0.549324    11.00000   -1.20000
AFIX   0
C25B  1    0.879000    0.361865    0.472558    11.00000    0.01893    0.03442 =
         0.02207    0.00308    0.00264    0.00774
AFIX  43
H25B  2    0.972349    0.353323    0.497756    11.00000   -1.20000
AFIX   0
C26B  1    0.854153    0.396460    0.405203    11.00000    0.01677    0.02365 =
         0.02129    0.00033    0.00649    0.00134
AFIX  43
H26B  2    0.930274    0.412209    0.384835    11.00000   -1.20000
AFIX   0
N1B   3    0.691746    0.440757    0.296870    11.00000    0.01829    0.01791 =
         0.01658    0.00078    0.00550    0.00262
HKLF 4

REM  dom1_p21n_a.res in P2(1)/n
REM R1 =  0.0356 for    5834 Fo > 4sig(Fo)  and  0.0424 for all    6725 data
REM    487 parameters refined using      0 restraints

END

WGHT      0.0492      1.2326

REM Highest difference peak  0.212,  deepest hole -0.239,  1-sigma level  0.040
Q1    1   0.3328  0.3730  0.1231  11.00000  0.05    0.21
Q2    1   0.5996  0.5079  0.2362  11.00000  0.05    0.21
Q3    1   0.0816  0.5103  0.2201  11.00000  0.05    0.21
Q4    1   0.7163  0.4382  0.2005  11.00000  0.05    0.19
Q5    1   0.2459  0.3803  0.2209  11.00000  0.05    0.18
Q6    1  -0.0740  0.6013  0.2204  11.00000  0.05    0.18
Q7    1   0.5225  0.5133  0.1750  11.00000  0.05    0.17
Q8    1   0.3178  0.3803  0.0593  11.00000  0.05    0.17
Q9    1   0.8510  0.3722  0.1363  11.00000  0.05    0.17
Q10   1   0.6387  0.4892  0.1784  11.00000  0.05    0.17
Q11   1   0.1999  0.4357  0.3199  11.00000  0.05    0.17
Q12   1   0.2053  0.4273  0.2580  11.00000  0.05    0.17
Q13   1   0.2161  0.4455  0.1953  11.00000  0.05    0.17
Q14   1   0.1795  0.4422  0.3860  11.00000  0.05    0.17
Q15   1   0.3218  0.4146  0.2376  11.00000  0.05    0.16
Q16   1   0.3529  0.3964  0.0605  11.00000  0.05    0.16
Q17   1   0.7500  0.3800  0.2257  11.00000  0.05    0.16
Q18   1   0.1010  0.4795  0.1627  11.00000  0.05    0.16
Q19   1   0.1877  0.4309  0.1847  11.00000  0.05    0.16
Q20   1   0.6679  0.3851  0.3745  11.00000  0.05    0.16
;
_shelx_res_checksum   55892

_shelx_hkl_file
;
   1   0   0   -3.80    0.40
   1   0   0   -3.70    0.20
   1   0   0   -3.90    0.10
   1   0   0   -3.90    0.10
   1   0   0   -3.90    0.10
   1   0   0   -4.00    0.10
  -1   0   0   -3.90    0.10
  -1   0   0   -3.90    0.30
  -1   0   0   -3.90    0.10
   2   0   0 2555.04   67.69
   2   0   0 2486.35   73.89
  -2   0   0 2679.23   67.69
  -2   0   0 2687.33   75.49
  -2   0   0 2680.63   73.99
  -2   0   0 2552.44   67.69
   2   0   0 2469.55   67.69
  -2   0   0 2659.93   73.89
   2   0   0 2611.34   75.39
   2   0   0 2810.02   75.49
  -3   0   0   -0.10    0.20
  -3   0   0    0.10    0.20
  -3   0   0   -0.10    0.20
   3   0   0   -0.10    0.10
  -3   0   0   -0.30    1.10
   3   0   0   -0.40    1.10
   3   0   0    0.00    0.20
  -3   0   0   -0.20    0.10
  -4   0   0  640.74   17.90
  -4   0   0  596.34   17.30
  -4   0   0  555.14   16.40
  -4   0   0  658.03   16.40
   4   0   0  629.34   19.70
   4   0   0  638.34   19.60
  -4   0   0  627.84   19.80
   4   0   0  629.94   16.40
   4   0   0  655.13   16.40
  -5   0   0    0.00    0.30
  -5   0   0    0.40    0.30
   5   0   0    0.70    2.30
   5   0   0    0.20    0.40
  -5   0   0    0.20    0.40
   5   0   0   -0.10    0.30
   5   0   0    1.50    2.50
  -5   0   0   -0.20    0.20
  -5   0   0   -1.40    2.60
  -6   0   0   38.70    1.50
  -6   0   0   39.00    1.60
   6   0   0   41.10    1.90
   6   0   0   37.10    1.70
   7   0   0   -0.20    0.50
  -7   0   0    0.20    0.40
   7   0   0    1.20    0.60
  -7   0   0   -0.10    0.40
   7   0   0    0.80    0.60
   8   0   0   57.39    2.30
  -8   0   0   56.99    2.20
   8   0   0   53.49    2.20
  -8   0   0   57.09    2.50
  -9   0   0   -0.70    0.40
   9   0   0   -0.60    0.60
   9   0   0   -0.50    0.50
  10   0   0    0.20    0.50
  10   0   0   -0.10    0.50
 -10   0   0   -0.30    0.40
  11   0   0    0.00    0.40
   0  -1   0   -3.10    0.10
   0  -1   0   -3.00    0.10
   0   1   0   -2.70    0.10
   0   1   0   -3.00    0.10
   1  -1   0    1.80    0.20
  -1  -1   0    2.10    0.10
  -1  -1   0    2.00    0.10
   1  -1   0    1.80    0.20
  -1  -1   0    2.10    0.10
  -1  -1   0    2.00    0.10
   1  -1   0    1.80    0.50
   1  -1   0    1.60    0.50
  -1  -1   0    1.90    0.40
  -1  -1   0    1.70    0.40
  -1   1   0    1.90    0.20
  -1   1   0    1.90    0.10
   1   1   0    1.80    0.40
  -1   1   0    1.80    0.50
   1   1   0    2.10    0.40
   1   1   0    2.10    0.10
   1   1   0    2.10    0.10
  -1   1   0    1.80    0.20
  -2  -1   0    2.90    0.20
   2  -1   0    2.80    0.30
  -2  -1   0    2.60    0.20
   2  -1   0    4.70    0.90
   2  -1   0    3.30    0.30
  -2  -1   0    2.70    0.80
   2  -1   0    2.30    0.30
  -2  -1   0    3.00    0.20
  -2  -1   0    3.10    0.30
   2  -1   0    2.80    1.00
   2   1   0    2.80    0.20
   2   1   0    4.10    0.80
   2   1   0    3.10    0.20
  -2   1   0    3.30    0.30
  -2   1   0    4.10    1.10
  -2   1   0    2.30    0.30
  -2   1   0    3.10    0.30
  -2   1   0    4.00    0.30
  -3  -1   0   24.30    0.90
   3  -1   0   24.70    0.90
   3  -1   0   24.90    0.90
  -3  -1   0   21.30    2.00
   3  -1   0   24.40    2.40
  -3  -1   0   23.90    0.90
   3  -1   0   24.90    0.80
  -3  -1   0   23.40    0.80
   3  -1   0   27.40    2.20
  -3  -1   0   25.60    0.80
   3   1   0   25.70    2.00
   3   1   0   24.10    0.80
  -3   1   0   23.40    2.30
  -3   1   0   23.40    0.90
   3   1   0   25.20    0.80
  -3   1   0   24.80    0.90
  -3   1   0   24.10    0.90
  -4  -1   0   64.29    3.80
  -4  -1   0   58.19    1.90
  -4  -1   0   58.99    2.20
  -4  -1   0   64.29    1.90
   4  -1   0   65.59    1.90
  -4  -1   0   61.49    2.00
   4  -1   0   65.49    1.90
   4  -1   0   61.69    4.00
   4  -1   0   66.39    3.90
   4  -1   0   62.99    2.00
  -4   1   0   61.29    2.00
  -4   1   0   63.19    1.90
   4   1   0   64.49    2.00
   4   1   0   65.49    3.70
  -4   1   0   62.79    1.90
   4   1   0   62.69    1.90
  -4   1   0   61.89    3.90
  -4   1   0   60.39    2.00
   5  -1   0    3.40    0.50
  -5  -1   0    3.80    0.50
   5  -1   0    3.20    2.80
  -5  -1   0    3.10    2.50
  -5  -1   0    5.60    0.60
  -5  -1   0    3.70    0.50
  -5  -1   0    5.00    0.50
   5  -1   0    7.40    2.90
   5  -1   0    3.90    0.50
   5  -1   0    3.10    0.50
   5   1   0    3.90    0.60
  -5   1   0    4.40    0.60
  -5   1   0    3.80    2.60
  -5   1   0    4.00    0.50
  -5   1   0    4.50    0.70
   5   1   0    1.50    2.50
   5   1   0    3.40    2.50
   5   1   0    3.60    0.50
  -5   1   0    3.30    0.50
  -6  -1   0   25.70    1.20
  -6  -1   0   26.70    1.20
   6  -1   0   26.40    1.50
   6  -1   0   27.70    1.60
   6   1   0   24.70    1.60
  -6   1   0   26.60    1.20
  -6   1   0   26.10    1.20
   6   1   0   25.80    1.40
  -7  -1   0    1.20    0.50
   7  -1   0    1.10    0.70
  -7  -1   0    1.60    0.40
   7  -1   0    1.80    0.60
  -7   1   0    1.60    0.50
   7   1   0    0.80    0.50
   7   1   0    1.70    0.80
   7   1   0    2.20    0.70
   8  -1   0   96.59    3.30
  -8  -1   0   92.49    3.20
   8  -1   0   95.89    3.30
  -8  -1   0   88.89    3.40
  -8   1   0   93.99    3.20
   8   1   0   93.19    3.50
   8   1   0   93.09    3.30
   8   1   0   91.59    3.20
  -8   1   0   90.09    3.50
  -9  -1   0    8.30    0.90
   9  -1   0    5.70    0.80
   9  -1   0    6.70    1.00
   9   1   0    7.30    1.10
  -9   1   0    6.80    0.90
   9   1   0    8.50    1.00
  10  -1   0   32.30    1.50
  10  -1   0   33.40    1.50
 -10  -1   0   32.60    1.40
 -10   1   0   32.60    1.40
  10   1   0   31.50    1.50
  10   1   0   33.00    1.40
  11  -1   0    0.70    0.40
 -11  -1   0    1.10    0.50
  11   1   0    1.50    0.40
  11   1   0   -0.20    0.50
 -11   1   0    0.40    0.60
   0  -2   0 2003.80   51.89
   0   2   0 1964.60   51.89
   0   2   0 1947.61   51.89
   0   2   0 2106.39   57.69
   1  -2   0    2.60    0.20
   1  -2   0    2.90    0.90
  -1  -2   0    2.90    0.50
   1  -2   0    2.50    0.20
  -1  -2   0    2.70    0.20
   1  -2   0    2.70    0.30
   1  -2   0    2.70    0.30
   1  -2   0    3.30    1.00
  -1  -2   0    2.90    0.20
  -1  -2   0    3.30    0.50
  -1   2   0    2.60    0.30
  -1   2   0    2.90    0.80
  -1   2   0    2.70    0.30
   1   2   0    2.80    0.40
  -1   2   0    2.50    0.20
   1   2   0    2.70    0.20
  -1   2   0    2.60    0.30
   1   2   0    3.10    0.40
   1   2   0    2.60    0.20
   2  -2   0   36.90    2.10
   2  -2   0   39.50    2.10
  -2  -2   0   35.60    1.80
  -2  -2   0   38.60    1.20
   2  -2   0   38.00    1.20
   2  -2   0   37.10    1.20
   2  -2   0   35.40    1.30
  -2  -2   0   37.00    1.10
  -2  -2   0   37.80    1.20
   2   2   0   39.60    1.80
  -2   2   0   42.20    1.20
  -2   2   0   44.80    2.20
  -2   2   0   36.60    1.20
   2   2   0   35.50    1.10
  -2   2   0   37.70    1.30
   2   2   0   36.80    1.80
   2   2   0   36.90    1.10
  -2   2   0   34.30    1.30
   3  -2   0  489.65   12.70
  -3  -2   0  445.46   12.60
   3  -2   0  488.45   12.70
  -3  -2   0  502.55   12.60
   3  -2   0  487.15   13.80
  -3  -2   0  483.45   13.70
   3  -2   0  476.05   15.20
  -3  -2   0  484.75   13.80
   3  -2   0  477.45   15.20
  -3  -2   0  443.16   14.80
  -3   2   0  466.35   15.30
   3   2   0  490.75   14.80
   3   2   0  484.85   12.60
  -3   2   0  492.55   12.70
   3   2   0  501.35   12.60
   3   2   0  488.75   14.80
  -3   2   0  483.15   12.70
  -3   2   0  502.35   13.80
   4  -2   0   65.29    1.80
   4  -2   0   51.49    3.80
   4  -2   0   54.89    1.80
  -4  -2   0   55.69    1.70
  -4  -2   0   52.69    2.00
  -4  -2   0   56.79    1.70
   4  -2   0   56.79    1.90
  -4  -2   0   58.59    3.60
  -4  -2   0   56.99    1.80
   4  -2   0   67.99    4.10
   4   2   0   55.79    3.50
  -4   2   0   57.09    1.80
   4   2   0   55.59    1.70
   4   2   0   56.89    1.70
  -4   2   0   57.29    3.60
  -4   2   0   57.29    1.80
   4   2   0   56.39    3.60
   5  -2   0   53.39    1.90
  -5  -2   0   51.19    1.80
  -5  -2   0   51.89    1.80
   5  -2   0   51.59    5.20
  -5  -2   0   51.79    1.70
  -5  -2   0   53.29    1.80
  -5  -2   0   57.39    4.50
   5  -2   0   58.19    5.30
   5  -2   0   51.59    1.80
   5  -2   0   52.09    1.90
   5   2   0   51.59    1.70
   5   2   0   50.89    1.70
  -5   2   0   51.09    1.90
   5   2   0   46.30    4.70
  -5   2   0   48.20    5.30
   5   2   0   40.50    4.40
  -5   2   0   52.59    1.80
  -5   2   0   53.49    1.80
  -5   2   0   53.29    1.90
  -6  -2   0    5.70    0.60
   6  -2   0    7.40    1.00
  -6  -2   0    5.10    0.60
   6  -2   0    4.70    0.80
   6   2   0    6.30    1.00
  -6   2   0    6.20    0.70
   6   2   0    4.20    0.80
  -6   2   0    6.20    0.70
   6   2   0    5.50    0.80
   7  -2   0   24.60    1.50
  -7  -2   0   25.80    1.30
  -7  -2   0   25.80    1.30
   7   2   0   26.00    1.40
  -7   2   0   25.60    1.30
   7   2   0   25.70    1.50
   7   2   0   26.10    1.70
  -7   2   0   25.80    1.40
   8  -2   0  110.39    3.80
   8  -2   0  113.49    3.80
  -8  -2   0  111.49    3.70
  -8  -2   0  108.89    3.90
  -8   2   0  113.99    3.70
  -8   2   0  109.19    4.10
   8   2   0  112.49    3.70
   8   2   0  116.59    4.10
   8   2   0  113.99    3.80
   9  -2   0   15.60    1.20
   9  -2   0   15.60    1.30
  -9  -2   0   18.00    1.10
   9   2   0   15.10    1.20
   9   2   0   16.90    1.20
  -9   2   0   15.50    1.10
 -10  -2   0  168.88    5.10
  10  -2   0  166.78    5.20
  10  -2   0  168.28    5.10
  10   2   0  168.98    5.10
  10   2   0  167.88    5.10
 -10   2   0  168.68    5.10
  11  -2   0    2.30    0.40
 -11   2   0    1.70    0.80
   0  -3   0   -0.40    0.30
   0  -3   0   -0.60    0.10
   0   3   0   -0.70    0.10
   0   3   0   -0.60    0.40
   1  -3   0    5.50    0.90
   1  -3   0    6.30    0.30
   1  -3   0    6.20    0.30
   1  -3   0    6.20    0.30
  -1  -3   0    6.10    0.30
   1  -3   0    6.60    0.30
   1  -3   0    8.00    1.20
  -1   3   0    6.00    0.30
  -1   3   0    6.20    0.30
  -1   3   0    7.00    1.20
   2  -3   0  319.07    9.40
   2  -3   0  341.67   10.60
  -2  -3   0  326.77    9.90
   2  -3   0  335.97    8.60
   2  -3   0  316.27   10.50
  -2  -3   0  329.27    8.50
  -2  -3   0  327.37    9.30
   2  -3   0  323.77    8.60
  -2  -3   0  331.47    8.50
  -2  -3   0  334.67    9.30
   2   3   0  327.37    9.80
   2   3   0  329.57    8.50
  -2   3   0  327.07    9.40
   2   3   0  317.77    9.80
  -2   3   0  335.87    8.60
   2   3   0  339.57    8.50
  -2   3   0  320.27   10.50
  -2   3   0  332.07    8.60
  -3  -3   0   62.19    1.90
  -3  -3   0   64.39    2.80
  -3  -3   0   62.99    1.80
  -3  -3   0   64.49    1.80
   3  -3   0   63.39    1.90
   3  -3   0   67.29    3.50
   3  -3   0   61.59    3.60
   3  -3   0   62.69    1.90
   3  -3   0   61.29    2.00
  -3  -3   0   64.39    2.00
  -3   3   0   63.89    2.00
   3   3   0   66.19    2.90
   3   3   0   61.69    1.80
   3   3   0   62.49    2.80
  -3   3   0   65.89    1.90
  -3   3   0   60.89    3.60
  -3   3   0   62.89    1.90
   3   3   0   65.49    1.80
   4  -3   0    1.20    1.90
  -4  -3   0    4.10    1.30
  -4  -3   0    3.70    0.40
  -4  -3   0    3.50    0.40
   4  -3   0    3.60    0.50
   4  -3   0    3.70    0.50
  -4  -3   0    5.30    0.70
  -4  -3   0    3.90    0.40
   4  -3   0    3.70    0.50
   4  -3   0    8.60    2.30
  -4   3   0    3.90    0.50
   4   3   0    4.60    1.50
  -4   3   0    3.50    0.50
  -4   3   0    3.60    0.50
   4   3   0    4.50    1.40
  -4   3   0    3.90    0.50
   4   3   0    3.20    0.40
   4   3   0    4.00    0.40
  -4   3   0    4.00    2.10
   5  -3   0    7.40    0.80
   5  -3   0    6.50    0.80
  -5  -3   0    6.70    0.50
   5  -3   0    6.00    1.00
  -5  -3   0    7.70    0.60
  -5  -3   0    5.60    0.60
   5  -3   0    6.10    0.70
   5  -3   0    9.80    3.20
   5  -3   0    4.40    3.40
  -5  -3   0    5.80    0.80
   5   3   0   12.30    2.80
   5   3   0    6.10    0.60
  -5   3   0    7.10    3.40
   5   3   0    6.30    0.60
  -5   3   0    6.00    0.90
  -5   3   0    5.80    0.80
   5   3   0    6.60    2.60
  -5   3   0    7.20    0.70
  -6  -3   0  225.78    6.70
   6  -3   0  217.78    6.70
  -6  -3   0  220.38    6.50
  -6   3   0  226.18    6.80
   6   3   0  225.08    6.60
   6   3   0  221.08    7.00
  -6   3   0  213.18    7.00
  -6   3   0  225.18    6.50
   6   3   0  220.18    6.60
   7  -3   0   13.50    1.20
  -7  -3   0   14.90    1.00
  -7  -3   0   13.20    1.00
   7   3   0   14.20    1.20
  -7   3   0   15.60    1.70
   7   3   0   13.60    1.10
  -7   3   0   13.00    1.20
  -7   3   0   13.20    1.00
   7   3   0   12.20    1.40
  -8  -3   0  128.59    4.50
  -8  -3   0  135.89    4.30
   8  -3   0  136.09    4.40
   8  -3   0  136.49    4.50
   8   3   0  137.09    4.30
   8   3   0  138.39    4.70
   8   3   0  136.99    4.40
  -8   3   0  136.89    5.00
  -8   3   0  135.09    4.30
   9  -3   0   13.40    1.20
   9  -3   0   15.00    1.40
  -9  -3   0   14.10    1.00
   9   3   0   13.10    1.10
  -9   3   0   12.80    1.00
   9   3   0   13.00    1.20
  10  -3   0   37.70    1.70
 -10  -3   0   39.10    1.60
  10  -3   0   38.70    1.70
  10   3   0   38.40    1.50
  10   3   0   37.20    1.60
 -10   3   0   37.20    1.60
 -11  -3   0    0.40    0.40
  11  -3   0   -0.40    0.30
  11   3   0   -0.70    0.40
   0  -4   0 5531.05  158.18
   0   4   0 5523.65  158.08
   1  -4   0   18.00    1.60
   1  -4   0   18.40    0.60
   1  -4   0   19.50    1.50
   1  -4   0   17.50    0.60
   1  -4   0   18.30    0.70
   1  -4   0   17.50    0.60
  -1   4   0   17.00    1.50
  -1   4   0   16.90    0.60
  -2  -4   0 1655.73   43.10
   2  -4   0 1636.94   43.20
   2  -4   0 1812.02   49.00
   2  -4   0 1580.24   47.30
   2  -4   0 1585.44   47.20
   2  -4   0 1755.62   48.90
   2  -4   0 1735.03   43.30
  -2  -4   0 1647.44   43.10
  -2   4   0 1634.04   43.20
  -2   4   0 1662.13   48.80
  -2   4   0 1587.54   43.30
  -2   4   0 1694.23   47.20
   3  -4   0    0.10    0.20
  -3  -4   0    0.30    0.10
  -3  -4   0    0.20    0.20
   3  -4   0    0.10    0.20
   3  -4   0    0.20    0.20
  -3  -4   0   -0.10    0.10
   3  -4   0    1.30    1.40
  -3  -4   0    0.10    0.10
   3  -4   0    0.10    1.50
  -3   4   0    0.20    0.20
   3   4   0    0.80    0.80
  -3   4   0   -1.90    1.10
  -3   4   0    0.20    0.20
   3   4   0    0.20    0.10
  -3   4   0    0.10    0.20
   3   4   0    0.20    0.70
   3   4   0    0.10    0.10
   4  -4   0 1007.40   26.00
   4  -4   0  975.90   30.70
   4  -4   0  938.91   28.30
  -4  -4   0 1011.70   28.20
  -4  -4   0 1011.30   25.80
   4  -4   0  965.70   30.80
  -4  -4   0 1008.40   25.80
   4  -4   0  999.20   27.40
  -4  -4   0  971.00   28.20
   4   4   0 1020.80   29.50
  -4   4   0  941.81   30.80
  -4   4   0 1033.30   28.30
   4   4   0 1022.30   25.80
   4   4   0 1006.00   29.40
  -4   4   0  994.70   26.00
   4   4   0  999.30   25.80
  -4   4   0  977.20   27.30
  -4   4   0  986.90   26.00
   5  -4   0    1.20    0.80
  -5  -4   0    2.00    0.60
  -5  -4   0    1.90    0.40
   5  -4   0    2.00    0.50
   5  -4   0    1.50    0.40
   5  -4   0    1.30    0.50
  -5  -4   0    1.10    0.20
   5  -4   0    2.60    0.50
   5  -4   0    7.20    3.60
  -5  -4   0    1.40    0.30
   5  -4   0   -4.00    3.60
   5   4   0    1.90    2.50
   5   4   0    1.20    0.80
   5   4   0    1.50    0.70
   5   4   0    1.40    0.40
  -5   4   0   -1.10    2.90
   5   4   0    1.90    0.40
  -5   4   0    1.40    0.40
  -5   4   0    1.30    0.40
  -5   4   0    1.00    0.40
   5   4   0   -1.10    2.30
  -5   4   0    1.00    0.50
   6  -4   0   98.19    3.50
  -6  -4   0  100.19    3.20
  -6  -4   0   99.09    3.20
   6   4   0  100.69    3.60
   6   4   0   99.59    3.30
  -6   4   0  101.69    3.20
  -6   4   0   95.99    3.70
  -6   4   0   99.49    3.40
   6   4   0  103.69    3.40
  -7  -4   0   -0.10    0.40
  -7  -4   0    0.20    0.40
   7  -4   0   -0.80    0.60
  -7   4   0    0.60    1.00
   7   4   0   -0.70    0.50
  -7   4   0    0.70    0.70
   7   4   0   -0.30    0.60
  -7   4   0   -0.10    0.40
   7   4   0   -0.20    0.50
  -8  -4   0   -0.20    0.60
   8  -4   0    0.90    0.60
   8  -4   0   -0.50    0.80
  -8  -4   0   -0.20    0.50
   8   4   0   -0.10    0.50
   8   4   0   -0.10    0.70
   8   4   0    0.40    0.60
  -8   4   0    1.60    1.10
  -8   4   0    0.80    0.50
  -8   4   0   -0.60    1.60
  -9  -4   0    8.80    0.90
   9  -4   0    8.20    1.00
   9  -4   0    8.30    1.10
   9   4   0    8.40    1.00
  -9   4   0    7.60    1.30
   9   4   0    8.30    1.00
  -9   4   0    8.00    0.90
   9   4   0   10.20    1.40
  10  -4   0  107.79    3.60
 -10  -4   0  109.69    3.50
 -10   4   0  107.09    3.50
  10   4   0  105.39    3.50
 -11  -4   0    2.20    0.50
  11  -4   0    1.30    0.40
  11   4   0    1.40    0.40
   1  -5   0    6.90    1.30
   1  -5   0    6.30    0.40
   1  -5   0    6.80    0.40
   1  -5   0    6.60    0.40
   1  -5   0    6.30    0.40
   1  -5   0    6.90    1.20
  -1   5   0    6.40    1.20
  -1   5   0    6.80    0.30
  -1   5   0    6.70    0.40
   2  -5   0  942.41   27.90
   2  -5   0  928.91   27.80
   2  -5   0  940.91   26.40
   2  -5   0  926.61   24.10
   2  -5   0  946.11   24.20
  -2   5   0  911.11   26.30
  -2   5   0  905.81   24.10
  -2   5   0  941.01   24.20
  -2   5   0  918.51   27.90
  -3  -5   0   12.70    0.50
   3  -5   0   14.00    2.50
   3  -5   0   11.90    0.80
   3  -5   0   13.30    0.70
   3  -5   0   14.90    2.20
  -3  -5   0   12.90    0.50
   3  -5   0   13.10    0.70
  -3  -5   0   13.20    0.50
   3  -5   0   13.30    0.70
  -3  -5   0   12.70    0.50
  -3   5   0   12.90    0.70
  -3   5   0   11.60    2.20
  -3   5   0   13.40    0.70
  -3   5   0   13.20    0.70
  -4  -5   0  155.78    4.70
  -4  -5   0  161.28    4.30
  -4  -5   0  161.88    4.70
  -4  -5   0  168.38    4.30
   4  -5   0  158.98    4.50
   4  -5   0  150.98    7.00
   4  -5   0  166.88    7.60
   4  -5   0  160.28    4.70
   4  -5   0  147.09    4.50
   4  -5   0  146.69    4.80
  -4   5   0  158.38    4.50
   4   5   0  165.68    4.20
  -4   5   0  153.58    4.80
   4   5   0  161.78    4.20
   4   5   0  158.78    5.40
  -4   5   0  162.78    7.20
  -4   5   0  154.88    4.60
  -4   5   0  156.68    4.50
   4   5   0  167.28    5.50
  -5  -5   0   10.90    0.70
   5  -5   0   11.40    1.10
   5  -5   0   13.30    0.90
   5  -5   0   14.30    0.90
  -5  -5   0   12.60    0.60
  -5  -5   0   13.70    1.20
  -5  -5   0   14.40    0.80
   5  -5   0   18.90    4.40
   5  -5   0   10.90    1.40
   5  -5   0   12.90    1.10
   5  -5   0    9.10    4.40
  -5   5   0   12.20    4.70
  -5   5   0   11.40    1.10
  -5   5   0   10.10    1.50
   5   5   0   11.90    2.50
   5   5   0   12.20    0.70
   5   5   0   12.40    0.70
   5   5   0   10.80    1.10
   5   5   0    8.60    1.40
  -5   5   0   12.20    1.20
   5   5   0   13.40    2.60
  -5   5   0   12.40    0.90
  -5   5   0   11.60    0.90
   6  -5   0   73.19    2.80
  -6  -5   0   72.49    2.40
   6  -5   0   72.49    2.50
  -6  -5   0   71.09    2.50
   6  -5   0   69.49    2.90
   6   5   0   74.99    2.70
   6   5   0   73.49    2.90
  -6   5   0   70.89    2.90
   6   5   0   72.79    2.50
  -6   5   0   70.89    2.40
  -6   5   0   74.39    2.70
   7  -5   0   35.30    1.80
  -7  -5   0   34.80    1.60
  -7  -5   0   33.10    1.50
  -7   5   0   34.40    1.50
  -7   5   0   36.50    2.10
   7   5   0   34.50    1.60
   7   5   0   35.50    1.70
  -7   5   0   31.20    2.10
   7   5   0   33.70    1.90
  -8  -5   0   10.90    1.20
   8  -5   0   11.90    1.60
  -8  -5   0    9.50    1.00
   8  -5   0   11.40    1.20
  -8   5   0   10.50    1.30
  -8   5   0   10.70    1.00
   8   5   0   11.00    1.40
   8   5   0   11.50    1.10
   8   5   0   10.00    1.00
   9  -5   0    1.20    0.60
   9   5   0   -0.10    0.60
  -9   5   0    0.70    0.60
   9   5   0    0.20    0.70
  -9   5   0    0.70    1.00
   9   5   0    0.80    0.50
  10  -5   0   10.00    0.90
 -10  -5   0   10.90    0.90
 -10   5   0   13.60    1.90
  10   5   0    7.10    0.80
  11  -5   0    7.30    0.70
 -11  -5   0    9.60    0.80
  11   5   0    7.10    0.70
   0  -6   0  433.26   11.20
   0  -6   0  440.66   12.90
   0  -6   0  429.06   11.20
   0  -6   0  430.26   12.20
   0  -6   0  426.26   12.90
   0  -6   0  434.86   12.20
   0   6   0  422.96   11.20
   0   6   0  427.16   11.20
  -1  -6   0  378.46   10.60
   1  -6   0  362.56   11.60
  -1  -6   0  374.66   10.60
   1  -6   0  357.16   10.50
   1  -6   0  364.16    9.60
   1  -6   0  375.96   10.50
   1  -6   0  366.46   11.50
   1  -6   0  370.46    9.60
  -1   6   0  355.76   11.50
  -1   6   0  358.16    9.60
   2  -6   0   17.50    0.70
   2  -6   0   20.70    2.10
   2  -6   0   16.00    1.90
   2  -6   0   17.70    0.80
   2  -6   0   17.40    0.70
  -2   6   0   16.80    0.70
  -2   6   0   16.30    2.30
  -2   6   0   18.20    0.70
  -2   6   0   17.60    0.70
   3  -6   0    0.40    1.90
   3  -6   0    0.00    1.80
   3  -6   0    0.20    0.30
   3  -6   0   -0.10    0.30
  -3  -6   0    0.30    0.20
   3  -6   0    0.40    0.30
  -3  -6   0    0.50    0.20
   3  -6   0    0.30    0.40
  -3   6   0   -0.70    1.90
  -3   6   0    0.20    0.30
  -3   6   0    0.10    0.30
   4  -6   0   48.90    5.00
  -4  -6   0   46.20    1.50
   4  -6   0   47.20    1.70
  -4  -6   0   47.20    1.40
  -4  -6   0   46.90    1.60
  -4  -6   0   46.60    1.40
   4  -6   0   49.30    1.70
  -4   6   0   45.70    5.30
  -4   6   0   49.70    1.70
  -4   6   0   48.50    1.70
  -4   6   0   47.40    1.70
   5  -6   0   24.20    5.60
   5  -6   0   18.20    1.10
   5  -6   0   17.50    1.00
   5  -6   0   21.60    4.30
  -5  -6   0   19.30    0.80
   5  -6   0   16.80    1.40
  -5  -6   0   18.60    0.90
   5  -6   0   14.60    1.30
  -5  -6   0   18.30    0.80
   5  -6   0   18.30    1.60
   5   6   0   18.80    1.30
   5   6   0   17.90    1.50
  -5   6   0   16.60    1.30
  -5   6   0   21.90    1.50
  -5   6   0   17.50    1.00
  -5   6   0   15.10    5.50
  -5   6   0   19.10    1.40
  -6  -6   0   31.90    1.30
   6  -6   0   32.20    1.50
  -6  -6   0   33.70    1.60
   6  -6   0   30.50    1.90
   6  -6   0   37.90    1.80
  -6   6   0   32.70    1.40
   6   6   0   31.70    1.60
   6   6   0   34.90    1.70
  -6   6   0   31.90    1.80
   6   6   0   33.00    1.90
  -6   6   0   30.10    1.90
   7  -6   0   19.10    1.40
  -7  -6   0   17.70    1.00
  -7  -6   0   17.20    1.20
   7   6   0   15.60    1.20
   7   6   0   15.60    1.30
  -7   6   0   15.10    1.60
   7   6   0   19.30    1.50
  -7   6   0   18.10    1.10
  -8  -6   0   69.69    2.50
   8  -6   0   64.39    2.70
  -8  -6   0   61.29    2.60
  -8   6   0   65.69    2.90
  -8   6   0   67.79    2.40
   8   6   0   67.99    2.80
   8   6   0   67.39    2.30
   8   6   0   69.09    2.60
   9  -6   0   91.69    3.30
  -9  -6   0   91.19    3.00
   9   6   0   92.49    3.20
   9   6   0   90.29    3.40
  -9   6   0   90.09    3.40
  -9   6   0   87.59    3.10
 -10  -6   0   66.09    2.30
  10  -6   0   62.09    2.40
  10   6   0   61.89    2.30
 -10   6   0   68.89    2.70
 -11  -6   0    1.80    0.50
  11  -6   0    2.40    0.40
  11   6   0    3.70    0.60
   0  -7   0   -0.60    0.70
   0  -7   0    0.20    0.10
   0  -7   0    0.00    0.10
   0  -7   0    0.00    0.10
   0  -7   0    0.40    0.70
   0   7   0    0.10    0.10
   0   7   0    0.20    0.10
   1  -7   0    3.50    1.10
  -1  -7   0    4.70    0.40
   1  -7   0    3.90    0.30
   1  -7   0    3.50    1.10
   1  -7   0    3.60    0.30
   1  -7   0    4.10    0.30
  -1  -7   0    3.70    0.40
   1  -7   0    3.50    0.40
  -1   7   0    3.70    0.30
  -1   7   0    3.80    0.30
  -1   7   0    3.00    1.30
   2  -7   0   82.39    2.60
   2  -7   0   86.99    4.10
   2  -7   0   83.19    4.30
   2  -7   0   81.69    2.40
   2  -7   0   80.89    2.40
  -2   7   0   78.39    2.40
  -2   7   0   80.09    4.30
  -2   7   0   80.59    2.40
  -2   7   0   81.59    2.50
   3  -7   0    0.60    0.30
   3  -7   0    0.60    0.20
   3  -7   0    2.10    2.00
   3  -7   0    1.00    0.30
   3  -7   0    1.70    0.40
   3  -7   0   -0.70    1.90
  -3   7   0    0.40    0.30
  -3   7   0    1.00    0.30
  -3   7   0    1.10    0.30
  -3   7   0    5.30    2.30
   4  -7   0 2338.47   60.89
   4  -7   0 2333.87   64.19
   4  -7   0 2320.67   70.19
   4  -7   0 2432.66   66.39
  -4  -7   0 2287.37   66.19
  -4  -7   0 2332.37   66.19
   4  -7   0 2425.16   70.19
   4  -7   0 2396.86   60.89
  -4   7   0 2400.66   66.39
  -4   7   0 2287.67   64.09
  -4   7   0 2352.76   60.89
  -4   7   0 2328.47   60.89
   4   7   0 2235.38   63.49
  -4   7   0 2336.27   70.09
   5  -7   0    1.00    0.90
   5  -7   0   -7.40    5.60
   5  -7   0    6.20    6.20
   5  -7   0    0.30    0.40
  -5  -7   0    0.60    0.30
   5  -7   0    0.20    0.80
  -5  -7   0   -0.20    0.20
   5  -7   0   -0.40    0.80
  -5  -7   0    0.10    0.40
   5  -7   0    0.60    0.40
  -5   7   0   -7.70    6.10
  -5   7   0    0.70    0.90
  -5   7   0   -0.20    1.00
   5   7   0   -0.40    0.50
  -5   7   0    0.10    0.70
  -5   7   0    0.00    0.50
  -5   7   0   -1.30    0.80
   5   7   0   -0.30    0.60
  -5   7   0    0.30    0.60
   6  -7   0    4.30    0.80
   6  -7   0    4.90    0.90
   6  -7   0    4.20    0.60
  -6  -7   0    3.70    0.80
  -6  -7   0    3.90    0.60
   6   7   0    3.20    0.70
   6   7   0    4.50    0.90
  -6   7   0    6.00    0.90
  -6   7   0    5.00    0.70
  -7  -7   0   26.40    1.40
   7  -7   0   27.30    1.70
  -7  -7   0   27.70    1.30
   7   7   0   27.80    1.60
   7   7   0   26.90    1.80
  -7   7   0   27.70    1.80
  -7   7   0   25.60    1.50
  -8  -7   0   24.30    1.40
  -8  -7   0   27.50    1.60
   8  -7   0   28.40    1.60
   8   7   0   25.10    1.70
  -8   7   0   25.60    1.80
   8   7   0   24.90    1.50
  -8   7   0   21.90    1.80
   9  -7   0    8.80    1.20
  -9  -7   0    9.70    0.90
  -9   7   0    7.50    0.90
   9   7   0    7.80    1.00
   9   7   0   10.70    1.30
  10  -7   0    8.40    0.90
 -10  -7   0    7.70    0.80
 -10   7   0    9.60    1.20
  10   7   0    7.60    0.80
 -11  -7   0   -1.00    0.50
  11  -7   0   -0.20    0.40
  11   7   0    0.10    0.40
   0  -8   0  160.58    4.80
   0  -8   0  164.58    4.80
   0  -8   0  161.88    4.40
   0  -8   0  162.28    5.70
   0  -8   0  195.48    4.50
   0   8   0  161.18    4.40
   0   8   0  163.18    4.40
   1  -8   0   21.70    2.30
   1  -8   0   24.30    0.90
   1  -8   0   22.50    0.80
   1  -8   0   23.70    2.10
   1  -8   0   23.60    1.00
   1  -8   0   23.60    0.80
  -1   8   0   24.00    0.80
  -1   8   0   23.90    0.80
   2  -8   0   66.59    2.10
   2  -8   0   66.49    4.00
   2  -8   0   62.89    4.10
   2  -8   0   61.89    2.10
   2  -8   0   64.29    2.00
   2  -8   0   63.99    1.90
  -2   8   0   60.09    2.00
  -2   8   0   63.59    4.10
  -2   8   0   64.29    2.00
   3  -8   0    4.80    0.70
   3  -8   0    4.00    0.60
   3  -8   0    4.60    2.30
   3  -8   0    4.40    0.50
   3  -8   0    4.70    0.60
   3  -8   0    6.10    2.70
  -3   8   0    4.80    0.70
  -3   8   0    0.30    2.60
  -3   8   0    3.60    0.50
   4  -8   0 3444.66   90.39
   4  -8   0 3516.75   95.39
   4  -8   0 3524.35   90.49
   4  -8   0 3507.95   98.79
   4  -8   0 3309.87  102.89
   4  -8   0 3384.46  103.09
  -4  -8   0 3466.05   98.39
  -4  -8   0 3462.45   98.49
  -4   8   0 3468.55   98.59
   4   8   0 3571.74   94.39
  -4   8   0 3541.95   90.39
  -4   8   0 3461.45  103.09
  -4   8   0 3655.73   98.89
  -4   8   0 3438.86   96.59
   4   8   0 3466.05   99.19
  -4   8   0 3584.34   90.39
  -5  -8   0    2.50    0.40
   5  -8   0    1.60    0.50
   5  -8   0    2.50    1.10
   5  -8   0    2.00    0.50
  -5   8   0    1.40    0.70
  -5   8   0    0.90    0.90
   5   8   0    1.50    0.60
   5   8   0    2.90    0.60
  -6  -8   0    1.50    0.30
   6  -8   0    1.50    0.90
   6  -8   0    1.80    0.50
   6  -8   0    2.40    0.90
   6   8   0    1.70    0.60
  -6   8   0    1.70    0.70
   6   8   0    1.80    0.80
  -7  -8   0   35.40    1.70
   7  -8   0   37.40    1.80
  -7  -8   0   33.10    1.50
   7  -8   0   36.40    1.90
   7   8   0   36.50    2.00
   7   8   0   36.30    1.80
  -7   8   0   32.40    1.90
  -8  -8   0   43.90    1.80
   8  -8   0   42.50    2.10
  -8   8   0   43.20    2.20
   8   8   0   46.60    2.20
   8   8   0   43.40    2.00
  -9  -8   0   12.10    1.00
   9  -8   0   11.40    1.10
  -9   8   0   12.10    1.20
   9   8   0   11.90    1.20
   9   8   0   11.80    1.00
  10  -8   0    0.20    0.40
 -10  -8   0    0.60    0.50
  10   8   0    0.00    0.30
 -10   8   0    1.20    0.60
 -11  -8   0    1.00    0.50
  11  -8   0    0.20    0.40
  11   8   0    0.20    0.30
   0  -9   0    0.10    1.00
   0  -9   0    0.30    1.00
   1  -9   0    3.30    1.50
   1  -9   0    4.90    0.40
   1  -9   0    5.10    0.80
   1  -9   0    5.60    1.50
   1  -9   0    5.40    0.40
   1  -9   0    5.40    0.40
  -1   9   0    5.50    0.40
  -1   9   0    5.50    0.40
   2  -9   0   92.89    5.30
   2  -9   0   94.59    2.90
   2  -9   0   95.89    5.00
   2  -9   0   92.79    2.70
   2  -9   0   89.29    2.80
   2  -9   0   88.59    2.90
  -2   9   0   93.89    2.70
  -2   9   0   98.59    5.20
   3  -9   0   33.00    4.70
   3  -9   0   40.00    1.50
   3  -9   0   39.30    1.60
   3  -9   0   41.60    1.50
   3  -9   0   33.50    5.50
   3  -9   0   39.20    1.50
  -3   9   0   39.60    1.50
   3   9   0   36.00    2.00
  -3   9   0   29.40    4.30
  -3   9   0   36.30    1.70
  -3   9   0   38.70    1.50
   4  -9   0   70.19    2.50
  -4  -9   0   73.19    2.10
   4  -9   0   70.89    2.40
   4   9   0   65.89    3.20
  -4   9   0   68.89    2.80
  -4   9   0   69.89    2.60
   4   9   0   73.49    2.60
   4   9   0   69.39    2.80
   5  -9   0    0.00    0.50
  -5  -9   0    0.00    0.20
   5  -9   0   -0.20    0.40
   5  -9   0    0.20    1.10
   5   9   0   -0.40    0.50
   5   9   0    0.40    0.60
  -5   9   0    0.00    0.80
  -5   9   0    0.30    0.60
   6  -9   0    1.70    0.90
  -6  -9   0    1.40    0.40
   6  -9   0    1.10    0.50
   6  -9   0    1.50    1.00
  -6   9   0    1.00    0.60
   6   9   0    0.20    0.50
   6   9   0    1.80    0.80
  -7  -9   0    0.50    0.50
   7  -9   0   -0.50    0.70
  -7  -9   0    1.30    0.70
   7  -9   0    0.70    0.70
  -7   9   0   -0.20    0.60
   7   9   0    0.80    0.60
   7   9   0   -0.30    0.70
  -8  -9   0  106.29    3.50
   8  -9   0  103.59    3.80
   8   9   0  110.69    3.70
   8   9   0  106.09    3.90
  -8   9   0  106.19    3.80
  -9  -9   0    8.70    0.90
   9  -9   0    7.90    1.00
   9   9   0    7.90    0.80
  -9   9   0   10.10    1.10
 -10  -9   0   26.50    1.20
  10  -9   0   25.30    1.20
 -10   9   0   21.40    1.30
  10   9   0   26.10    1.20
   0 -10   0   -0.10    0.20
   0 -10   0    0.00    0.20
   0 -10   0    0.30    0.20
   0 -10   0    0.50    1.30
   0 -10   0   -0.10    0.30
   0 -10   0   -2.70    1.30
   1 -10   0    7.70    2.00
  -1 -10   0    6.50    0.30
   1 -10   0    6.00    0.50
   1 -10   0    2.30    1.90
   1 -10   0    5.80    0.50
   1 -10   0    5.20    0.60
   1 -10   0    5.90    0.50
  -1  10   0    6.50    0.50
  -1  10   0    6.60    0.50
   2 -10   0  415.76   15.00
   2 -10   0  419.86   11.20
   2 -10   0  452.65   12.30
   2 -10   0  419.36   14.60
   2 -10   0  423.36   11.80
   2 -10   0  418.46   11.30
  -2  10   0  419.66   11.20
  -2  10   0  404.16   12.50
  -2  10   0  420.26   11.20
   3 -10   0   70.79    2.40
   3 -10   0   69.69    2.30
   3 -10   0   57.89    7.00
   3 -10   0   68.69    2.50
   3  10   0   68.89    2.60
   3  10   0   68.39    2.90
   3  10   0   66.09    2.70
  -3  10   0   67.89    2.70
  -3  10   0   68.59    2.50
   4 -10   0    4.40    0.70
   4  10   0    5.20    1.20
  -4  10   0    3.40    0.70
  -4  10   0    4.00    0.90
   4  10   0    4.50    0.90
   5 -10   0   92.19    3.00
  -5 -10   0   91.09    2.80
   5 -10   0   91.59    3.30
   5 -10   0   88.49    3.80
  -5  10   0   89.59    3.40
  -5  10   0   91.29    3.20
   5  10   0   93.29    3.20
   5  10   0   91.39    3.40
   6 -10   0  389.76   12.20
   6 -10   0  397.56   11.90
  -6 -10   0  399.26   11.60
   6 -10   0  405.06   11.50
   6  10   0  399.26   12.10
   6  10   0  403.76   11.60
  -6  10   0  410.26   11.80
   7 -10   0    1.90    0.70
   7 -10   0    2.20    0.80
  -7 -10   0    2.10    0.90
  -7 -10   0    1.00    0.60
   7  10   0    0.50    0.70
   7  10   0    0.30    0.50
  -7  10   0    0.80    0.70
   8 -10   0    3.80    0.80
  -8 -10   0    4.60    0.70
   8  10   0    4.40    0.70
  -8  10   0    2.60    0.70
   8  10   0    3.90    0.80
  -9 -10   0    0.40    0.60
   9 -10   0    0.40    0.50
  -9  10   0   -0.70    0.50
   9  10   0    1.00    0.60
   9  10   0    0.30    0.40
 -10 -10   0    0.20    0.50
  10 -10   0    0.00    0.40
 -10  10   0   -0.30    0.50
  10  10   0    0.00    0.40
   0 -11   0    0.30    0.30
   0 -11   0   -0.40    0.20
   0 -11   0   -3.50    1.60
   0 -11   0   -1.00    1.70
   0 -11   0    0.00    0.20
   0  11   0    0.30    0.60
   0  11   0   -0.50    0.70
   1 -11   0    2.20    2.60
  -1 -11   0    2.50    0.30
   1 -11   0    3.20    0.40
   1 -11   0    2.50    0.40
   1 -11   0    3.30    0.60
   1 -11   0    1.40    2.30
   1 -11   0    2.30    0.40
  -1 -11   0    2.50    0.30
  -1  11   0    2.70    0.70
   1  11   0    1.80    0.70
   1  11   0    2.50    0.80
  -1  11   0    2.70    0.40
  -1  11   0    3.10    0.40
   2 -11   0  149.59    4.50
   2 -11   0  147.69    4.30
  -2  11   0  142.29    4.50
  -2  11   0  145.99    4.80
   2  11   0  145.19    4.80
   2  11   0  133.99    4.60
   2  11   0  146.09    4.80
   3 -11   0   13.20    0.80
   3 -11   0   12.60    0.90
  -3  11   0   13.80    1.10
   3  11   0   13.50    1.40
   3  11   0   12.60    1.60
  -3  11   0   12.50    1.30
   3  11   0   14.00    1.40
   4 -11   0  310.67    9.30
   4 -11   0  313.27    8.90
  -4  11   0  313.67    9.50
   4  11   0  310.27    9.50
  -4  11   0  304.47    9.10
   4  11   0  315.57    9.00
   4  11   0  299.37    9.50
   5 -11   0    1.70    0.70
   5 -11   0    0.40    0.40
  -5 -11   0    0.30    0.30
   5  11   0    0.70    0.60
   5  11   0    1.50    0.70
   5  11   0    0.60    1.20
  -5  11   0   -0.10    0.60
  -5  11   0    0.40    0.70
  -6 -11   0   45.20    1.70
   6 -11   0   47.10    2.80
   6 -11   0   48.60    1.90
   6 -11   0   46.40    2.50
  -6  11   0   48.80    2.10
   6  11   0   46.80    2.30
   6  11   0   46.00    2.10
   7 -11   0    9.80    1.20
   7 -11   0    9.20    1.50
  -7  11   0   10.50    1.20
   7  11   0   10.70    1.40
   7  11   0   10.30    1.10
  -8 -11   0   24.60    1.50
   8 -11   0   25.30    1.50
  -8  11   0   22.20    1.50
   8  11   0   24.60    1.40
   8  11   0   21.90    1.60
   9 -11   0   -1.10    0.50
  -9 -11   0   -1.30    0.60
   9  11   0   -0.30    0.40
  -9  11   0    0.80    0.50
   9  11   0    0.50    0.60
 -10 -11   0    6.30    0.70
  10 -11   0    6.10    0.80
 -10  11   0    6.40    0.80
  10  11   0    6.70    0.60
   0 -12   0   69.49    4.20
   0 -12   0   67.29    2.00
   0 -12   0   72.19    2.20
   0 -12   0   66.79    2.00
   0 -12   0   66.89    4.40
   0  12   0   68.09    2.60
   0  12   0   67.69    2.70
  -1 -12   0   12.20    0.50
   1 -12   0   10.40    1.00
   1 -12   0   12.00    0.70
   1  12   0   11.50    1.20
   1  12   0    9.90    1.30
  -1  12   0   10.20    1.30
  -1  12   0   10.70    1.20
   2 -12   0    5.00    0.60
   2 -12   0    5.90    0.70
   2  12   0    4.60    0.90
  -2  12   0    4.50    0.70
   2  12   0    3.60    0.80
   2  12   0    4.10    0.90
  -2  12   0    5.40    0.90
   3 -12   0    7.30    0.80
   3 -12   0    4.70    0.70
   3  12   0    4.80    0.80
  -3  12   0    5.80    0.90
   3  12   0    6.50    0.90
  -3  12   0    5.60    0.90
   3  12   0    5.60    1.00
   4 -12   0    0.00    0.50
   4 -12   0    0.20    0.40
   4  12   0   -0.30    0.70
   4  12   0   -0.70    0.90
  -4  12   0    0.20    0.50
   4  12   0    0.90    0.60
  -4  12   0   -0.10    0.70
   5 -12   0    1.40    0.50
   5 -12   0    0.50    0.70
   5  12   0    2.50    1.10
   5  12   0    2.30    0.70
  -5  12   0    2.40    0.80
   5  12   0    1.50    0.60
  -5  12   0    2.00    0.60
   6 -12   0  806.22   21.80
   6 -12   0  728.23   23.00
  -6 -12   0  766.82   22.20
   6 -12   0  758.92   22.40
   6  12   0  818.82   21.80
   6  12   0  768.32   22.80
  -6  12   0  806.02   22.20
   7 -12   0    1.60    0.60
   7 -12   0    1.80    0.90
  -7  12   0    1.70    0.60
   7  12   0    1.90    0.80
   7  12   0    2.40    0.60
   8 -12   0   35.80    1.80
  -8 -12   0   36.20    1.80
   8  12   0   36.70    1.80
  -8  12   0   37.60    1.70
   8  12   0   34.70    1.60
   9 -12   0    4.00    0.70
  -9 -12   0    6.00    0.80
   9  12   0    5.70    0.70
  -9  12   0    5.80    0.80
   9  12   0    4.80    0.70
  10 -12   0    4.30    0.60
 -10  12   0    4.50    0.50
  10  12   0    4.30    0.50
   0 -13   0    0.10    0.20
   0  13   0   -0.30    0.70
   0  13   0   -0.10    0.60
   1 -13   0    0.40    0.30
  -1 -13   0    0.30    0.20
   1 -13   0    0.00    0.50
   1  13   0   -0.20    0.70
  -1  13   0    1.60    0.60
  -1  13   0    1.00    0.70
  -1  13   0    0.40    0.70
   1  13   0   -0.50    0.60
   2 -13   0    0.90    0.30
   2 -13   0    0.10    0.40
   2  13   0    0.90    0.70
   2  13   0   -1.00    0.80
   2  13   0    1.20    0.70
  -2  13   0    1.20    0.60
  -2  13   0    0.70    0.70
   3 -13   0    0.40    0.40
   3 -13   0   -0.20    0.40
   3  13   0   -0.50    0.60
  -3  13   0    0.80    0.70
  -3  13   0    0.60    0.50
   3  13   0    0.50    0.70
   3  13   0   -0.60    0.80
   4 -13   0   31.20    1.50
   4 -13   0   31.30    1.70
   4  13   0   33.80    1.70
   4  13   0   35.10    1.90
  -4  13   0   33.30    1.60
  -4  13   0   36.30    1.90
   4  13   0   31.00    2.00
   5 -13   0    9.50    1.50
   5 -13   0    9.50    1.00
   5  13   0    9.70    1.30
  -5  13   0   10.40    1.10
   5  13   0   11.90    1.20
  -5  13   0    8.30    1.30
   5  13   0   10.20    1.40
   6 -13   0   83.79    2.90
   6  13   0   84.59    3.10
  -6  13   0   84.89    3.10
   6  13   0   85.29    3.30
   7 -13   0    4.80    0.70
   7 -13   0    7.70    1.10
  -7  13   0    6.30    1.00
   7  13   0    5.30    0.90
   7  13   0    6.00    1.00
   8 -13   0   21.40    1.60
   8  13   0   24.20    1.30
  -8  13   0   25.40    1.30
   8  13   0   24.60    1.50
   9 -13   0   12.00    1.10
   9  13   0    9.10    1.10
   9  13   0   12.00    0.80
  -9  13   0   10.60    0.90
   0  14   0    0.20    0.70
   0  14   0    0.30    0.70
   1 -14   0   40.90    1.70
   1 -14   0   41.00    1.60
  -1 -14   0   40.60    1.40
  -1  14   0   38.30    1.90
  -1  14   0   42.40    2.00
  -1  14   0   38.30    1.70
   1  14   0   42.10    2.00
   1  14   0   32.10    1.90
   2 -14   0   16.70    1.10
   2 -14   0   17.70    1.00
   2  14   0   20.60    1.50
   2  14   0   16.50    1.60
  -2  14   0   15.80    1.20
  -2  14   0   17.50    1.40
   2  14   0   18.60    1.50
   3 -14   0   11.20    1.00
   3 -14   0   14.70    1.00
  -3  14   0   12.10    1.10
   3  14   0    9.70    1.30
   3  14   0   10.30    1.30
   3  14   0   12.90    1.50
  -3  14   0   11.70    1.30
   4 -14   0   34.30    1.90
   4 -14   0   35.90    1.60
   4  14   0   38.50    1.80
   4  14   0   37.10    2.00
   4  14   0   36.10    2.10
  -4  14   0   40.30    2.00
  -4  14   0   37.20    1.70
   5 -14   0   25.40    2.10
   5 -14   0   29.70    1.50
   5  14   0   29.30    1.80
   5  14   0   26.80    2.00
   5  14   0   29.50    1.60
  -5  14   0   30.20    1.60
  -5  14   0   29.70    1.80
   6 -14   0    1.70    0.50
   6  14   0    2.40    0.60
   6  14   0    2.50    0.80
  -6  14   0    2.70    0.60
   7 -14   0   14.00    1.10
  -7  14   0   13.30    1.10
   7  14   0   11.40    1.00
   7  14   0   11.20    1.30
   8 -14   0   27.60    1.80
   8  14   0   23.90    1.20
   8  14   0   23.50    1.40
  -8  14   0   22.30    1.20
   9 -14   0   -0.50    0.90
  -9  14   0    0.30    0.40
   9  14   0    0.70    0.40
   9  14   0    0.70    0.60
   0 -15   0    0.40    0.40
   0  15   0   -0.40    0.60
   0  15   0    0.50    0.70
   1 -15   0    0.20    0.50
   1 -15   0    0.50    0.40
  -1 -15   0    0.50    0.30
  -1  15   0    0.60    0.60
   1  15   0    0.30    0.60
  -1  15   0    0.90    0.70
   1  15   0    0.70    0.60
  -1  15   0    0.90    0.70
   2 -15   0    0.80    0.50
   2 -15   0    0.90    0.50
  -2  15   0    0.50    0.60
   2  15   0    0.70    0.70
  -2  15   0    0.40    0.70
  -2  15   0    0.80    0.60
   2  15   0    0.20    0.90
   2  15   0    1.10    0.70
   3 -15   0   11.90    1.10
   3 -15   0    9.80    0.90
  -3  15   0    9.50    1.00
   3  15   0   11.10    1.30
  -3  15   0    9.80    1.30
   3  15   0   13.20    1.40
   3  15   0    9.00    1.30
   4 -15   0    0.30    0.50
   4 -15   0    1.10    0.80
   4  15   0    0.00    0.70
  -4  15   0   -0.30    0.50
   4  15   0    1.30    0.80
  -4  15   0   -0.20    0.60
   4  15   0   -0.30    0.60
   5 -15   0    0.10    0.50
  -5  15   0    0.80    0.50
  -5  15   0    0.90    0.70
   5  15   0    0.60    0.60
   5  15   0   -0.10    0.90
   5  15   0    1.20    0.70
   6 -15   0   31.00    1.40
  -6  15   0   31.60    1.60
   6  15   0   30.80    1.60
   6  15   0   29.40    1.80
   7 -15   0    1.20    0.60
   7  15   0   -0.30    0.50
  -7  15   0    1.00    0.50
   7  15   0    2.00    0.70
   8  15   0   27.10    1.40
   8  15   0   25.60    1.20
  -8  15   0   22.90    1.20
   9  15   0    0.30    0.40
   0 -16   0   35.40    1.50
   0 -16   0   33.50    1.70
   0  16   0   35.80    1.90
   0  16   0   34.80    1.90
  -1 -16   0    1.40    0.50
   1 -16   0    0.60    0.60
   1 -16   0    1.10    0.50
  -1  16   0    1.60    0.70
  -1  16   0    0.70    0.70
   1  16   0    0.30    0.70
   1  16   0    1.00    0.70
   2 -16   0    7.30    1.00
   2 -16   0    5.60    0.90
   2  16   0    7.80    1.30
  -2  16   0    8.90    1.20
   2  16   0    6.60    1.00
  -2  16   0    8.60    1.30
  -2  16   0    6.80    1.00
   3 -16   0   51.79    2.40
   3 -16   0   57.49    2.10
   3  16   0   50.39    2.30
  -3  16   0   56.39    2.50
   3  16   0   56.29    2.50
  -3  16   0   57.19    2.50
   3  16   0   57.29    2.50
  -3  16   0   54.49    2.10
   4 -16   0    0.20    0.40
   4  16   0    0.40    0.80
   4  16   0    1.00    0.70
   4  16   0    0.30    0.70
  -4  16   0    1.10    0.50
  -4  16   0    0.20    0.70
   5 -16   0    1.60    0.50
   5  16   0    1.10    1.00
   5  16   0    1.40    0.70
  -5  16   0    0.70    0.50
   5  16   0    1.30    0.60
  -5  16   0    0.80    0.70
   6 -16   0   -0.10    0.50
  -6  16   0    0.50    0.40
   6  16   0    0.30    0.50
   6  16   0    0.70    0.60
   7 -16   0    1.90    0.70
  -7  16   0    2.10    0.50
   7  16   0    1.80    0.60
   7  16   0    1.80    0.50
   8  16   0   15.70    0.90
  -8  16   0   15.90    0.90
   8  16   0   15.20    1.20
   0 -17   0   -0.20    0.60
   0 -17   0   -0.60    0.80
   0  17   0   -0.20    0.60
   0  17   0    0.40    0.60
  -1 -17   0    1.60    0.60
   1 -17   0    0.00    0.70
   1 -17   0   -0.20    0.60
  -1  17   0    0.60    0.60
   1  17   0    0.20    0.60
   1  17   0    0.90    0.70
  -1  17   0    0.90    0.70
   2 -17   0   88.89    3.30
   2 -17   0   92.69    3.10
  -2  17   0   93.29    3.50
   2  17   0   95.19    3.50
  -2  17   0   90.09    3.00
  -2  17   0   92.49    3.50
   2  17   0   91.69    3.50
   3 -17   0    7.80    0.90
  -3  17   0    7.40    1.20
   3  17   0    8.30    1.20
  -3  17   0    7.90    1.20
  -3  17   0    8.50    1.00
   3  17   0    9.30    1.30
   3  17   0    7.90    1.10
   4 -17   0    5.50    0.80
   4  17   0    6.90    1.00
  -4  17   0    5.80    0.90
   4  17   0    5.70    0.90
  -4  17   0    6.50    0.90
   4  17   0    6.00    0.90
  -4  17   0    9.10    1.20
   5 -17   0    4.20    0.60
   5  17   0    5.00    1.00
  -5  17   0    3.90    0.60
   5  17   0    3.40    0.70
   5  17   0    3.40    0.70
  -5  17   0    4.00    0.70
   6 -17   0    1.10    0.50
  -6  17   0    0.60    0.40
   6  17   0    0.20    0.60
   6  17   0    0.00    0.50
   7 -17   0    1.90    0.70
   7  17   0    1.20    0.50
  -7  17   0    0.80    0.40
  -7  17   0    0.30    0.40
   7  17   0   -0.20    0.60
  -8  17   0    0.20    0.40
   8  17   0    0.20    0.50
  -8  17   0    0.20    0.30
   0 -18   0    7.50    1.20
   0  18   0    9.00    1.20
   0  18   0    8.10    1.20
   1 -18   0    1.00    0.50
   1  18   0    1.30    0.70
  -1  18   0    1.00    0.70
   1  18   0   -0.30    0.60
  -1  18   0    0.60    0.60
   2 -18   0    2.20    0.50
  -2  18   0    2.10    0.70
   2  18   0    1.00    0.70
   2  18   0    0.30    0.70
  -2  18   0    1.10    0.60
   3 -18   0    1.70    0.50
  -3  18   0    2.40    0.60
   3  18   0    1.40    0.70
  -3  18   0    2.10    0.70
  -3  18   0    1.50    0.70
   3  18   0    2.20    0.70
   4 -18   0   20.40    1.10
   4  18   0   17.50    1.50
  -4  18   0   20.20    1.10
   4  18   0   22.70    1.50
   4  18   0   20.90    1.50
  -4  18   0   18.50    1.40
  -4  18   0   20.40    1.40
  -5  18   0    0.40    0.50
  -5  18   0    1.50    0.60
   5  18   0    0.20    1.00
   5  18   0    1.60    0.60
  -5  18   0    0.20    0.50
   5  18   0    0.80    0.70
   6 -18   0    0.20    0.50
   6  18   0   -0.10    0.60
  -6  18   0    0.10    0.40
  -6  18   0   -0.60    0.40
   6  18   0   -0.60    0.60
   7  18   0    2.00    0.70
  -7  18   0    3.20    0.40
   7  18   0    3.70    0.60
  -7  18   0    4.50    0.70
   0 -19   0   -1.10    0.70
   0  19   0    0.10    0.60
   0  19   0    0.40    0.60
   1 -19   0    0.70    0.50
   1  19   0    1.40    0.70
  -1  19   0    0.80    0.70
   1  19   0    0.90    0.70
  -1  19   0    1.20    0.70
   2 -19   0   32.90    1.40
   2  19   0   29.60    1.80
   2  19   0   29.60    1.80
  -2  19   0   31.10    1.80
  -2  19   0   31.90    1.80
   3 -19   0    4.90    0.80
   3  19   0    3.50    0.70
   3  19   0    3.40    0.70
  -3  19   0    3.80    0.70
  -3  19   0    4.00    0.70
   4 -19   0   -0.70    0.40
   4  19   0    0.10    0.70
  -4  19   0   -1.00    0.50
  -4  19   0    0.70    0.50
   4  19   0    0.20    0.60
   5 -19   0   -0.20    0.40
  -5  19   0    0.50    0.50
  -5  19   0    1.10    0.50
   5  19   0   -0.10    0.60
   6 -19   0   40.20    1.60
   6  19   0   38.70    1.70
  -6  19   0   41.50    1.70
  -6  19   0   39.50    1.40
  -7  19   0    1.30    0.40
   0 -20   0   88.29    3.10
   0  20   0   94.19    3.40
   0  20   0   93.59    3.40
   1 -20   0    1.40    0.50
   1  20   0    2.60    0.70
  -1  20   0    3.30    0.70
   1  20   0    3.50    0.70
  -1  20   0    2.90    0.60
   2 -20   0    6.90    0.80
  -2  20   0    7.70    1.00
  -2  20   0    9.40    1.10
   2  20   0    7.90    1.10
   2  20   0    7.60    1.10
   3 -20   0   -0.20    0.40
  -3  20   0   -0.10    0.50
   3  20   0   -0.50    0.60
   3  20   0    1.00    0.60
  -3  20   0    0.30    0.50
   4 -20   0   14.00    0.90
  -4  20   0   16.60    1.10
   4  20   0   15.30    1.40
  -4  20   0   16.00    1.10
   4  20   0   13.90    1.20
   5 -20   0   -0.60    0.40
   5  20   0    0.70    0.60
  -5  20   0    0.30    0.40
   6 -20   0   -1.20    0.60
  -6  20   0    0.10    0.40
   0 -21   0   -0.80    0.70
   0  21   0   -0.80    0.50
   0  21   0    0.50    0.50
   1 -21   0    1.20    0.50
  -1  21   0    0.60    0.50
  -1  21   0    0.00    0.50
   1  21   0    0.60    0.50
   1  21   0    0.70    0.60
   2 -21   0    0.30    0.50
   2  21   0    1.30    0.60
  -2  21   0    1.10    0.50
  -2  21   0    0.60    0.50
   3 -21   0   -0.70    0.40
  -3  21   0    0.10    0.50
   3  21   0   -0.80    0.60
  -3  21   0   -0.10    0.50
   3  21   0    0.30    0.60
   4 -21   0    1.30    0.50
  -4  21   0    2.70    0.50
  -4  21   0    0.90    0.50
   4  21   0    1.80    0.60
   4  21   0    1.70    0.90
   5 -21   0    5.80    0.80
  -5  21   0    4.40    0.70
   5  21   0    4.80    0.90
   0 -22   0   30.60    1.70
   0  22   0   32.60    1.50
   0  22   0   32.70    1.50
   1 -22   0   15.20    1.00
   1  22   0   13.00    1.00
  -1  22   0   13.00    1.00
  -1  22   0    9.50    1.00
   1  22   0   11.40    1.10
   2 -22   0   25.10    1.20
  -2  22   0   25.60    1.30
   2  22   0   22.20    1.30
  -2  22   0   26.30    1.30
   2  22   0   26.00    1.30
   3 -22   0    0.30    0.50
   3  22   0   -1.10    0.60
  -3  22   0    0.60    0.40
   3  22   0    0.20    0.60
   4 -22   0   12.70    0.90
   0  23   0    0.10    0.50
   0  23   0    0.00    0.40
   1  23   0    1.30    0.60
  -1  23   0    2.00    0.50
  -1  23   0    0.80    0.50
   1  23   0    1.60    0.50
   2 -23   0    3.80    0.60
   2  23   0    3.60    0.60
   2  23   0    2.60    0.70
  -2  23   0    3.30    0.50
  -2  23   0    3.90    0.60
  -3  23   0   -0.30    0.50
  11   0  -1   27.50    1.20
 -11   0   1   26.20    1.30
  10   0  -1   -0.40    0.50
 -10   0   1   -0.10    0.40
  10   0  -1   -0.10    0.40
   9   0  -1    3.70    0.70
   9   0  -1    4.50    0.70
  -9   0   1    4.40    0.60
   8   0  -1   -0.20    0.60
   8   0  -1    0.40    0.50
  -8   0   1   -0.30    0.70
  -8   0   1    0.40    0.50
   8   0  -1    0.70    0.70
   7   0  -1    5.20    0.90
   7   0  -1    4.50    0.70
  -7   0   1    5.90    0.80
  -7   0   1    5.20    0.80
  -6   0   1    0.40    0.30
   6   0  -1    0.20    0.60
   6   0  -1   -0.80    0.60
  -6   0   1    0.20    0.40
   5   0  -1   -0.80    2.50
  -5   0   1    1.00    0.40
   5   0  -1    1.70    0.40
  -5   0   1    0.90    0.30
  -5   0   1    1.40    0.30
   5   0  -1    0.80    0.40
   5   0  -1    0.20    2.40
  -5   0   1    1.50    0.40
  -4   0   1    0.00    0.20
   4   0  -1   -0.30    0.20
  -4   0   1    0.90    0.40
  -4   0   1    0.00    0.20
   4   0  -1   -1.60    1.50
   4   0  -1    0.10    0.20
  -4   0   1    0.10    0.20
   4   0  -1    1.20    1.50
  -4   0   1    1.10    1.50
  -3   0   1  112.99    3.40
  -3   0   1  106.99    3.40
   3   0  -1  115.19    3.40
   3   0  -1  115.79    3.10
   3   0  -1  115.69    4.40
  -3   0   1  114.29    4.60
  -3   0   1  116.29    3.10
   3   0  -1  115.09    3.10
  -3   0   1  113.79    3.10
   3   0  -1  113.19    4.50
  -2   0   1   -0.20    0.10
   2   0  -1   -0.20    0.10
   2   0  -1    0.00    0.70
   2   0  -1   -0.20    0.10
  -2   0   1   -0.20    0.10
  -2   0   1   -0.10    0.80
  -2   0   1   -0.20    0.10
   2   0  -1   -0.10    0.20
  -2   0   1   -0.10    0.10
   2   0  -1    0.00    0.10
   2   0  -1    0.10    0.60
  -2   0   1    0.60    0.80
  -1   0   1   24.90    0.70
  -1   0   1   23.90    0.70
   1   0  -1   23.40    1.20
  -1   0   1   25.30    0.80
  -1   0   1   25.50    1.20
  -1   0   1   25.10    0.80
   1   0  -1   24.50    0.80
   1   0  -1   24.60    0.70
  -1   0  -1   11.60    0.40
  -1   0  -1   11.80    0.40
  -1   0  -1   11.30    0.90
  -1   0  -1   11.70    0.40
   1   0   1   11.40    0.40
   1   0   1   12.20    0.40
  -1   0  -1   11.70    0.40
  -3   0  -1  156.88    5.00
   3   0   1  172.58    4.60
  -3   0  -1  161.38    6.20
  -3   0  -1  169.88    4.60
   3   0   1  169.28    6.20
  -3   0  -1  179.88    5.00
   3   0   1  168.88    6.10
  -3   0  -1  176.38    4.60
   3   0   1  173.08    4.60
   4   0   1    0.10    0.30
  -4   0  -1    0.20    0.40
   4   0   1    0.80    1.40
  -4   0  -1    0.00    0.20
  -4   0  -1    0.00    0.20
   4   0   1    0.00    0.20
  -4   0  -1    2.80    1.60
   4   0   1    0.30    0.20
   4   0   1   -1.40    1.50
  -5   0  -1   30.90    1.30
   5   0   1   34.70    4.50
   5   0   1   29.00    4.30
   5   0   1   31.60    1.30
   5   0   1   30.90    1.30
  -5   0  -1   30.00    1.20
  -5   0  -1   29.70    1.30
  -5   0  -1   29.70    1.20
  -5   0  -1   45.30    4.90
  -6   0  -1   -0.20    0.30
   6   0   1    0.80    0.70
   6   0   1    0.00    0.50
   6   0   1    0.80    0.70
  -6   0  -1   -0.40    0.40
   7   0   1   33.10    1.80
  -7   0  -1   30.50    1.40
   7   0   1   30.70    1.70
   7   0   1   31.10    1.60
  -7   0  -1   31.10    1.50
  -8   0  -1   -0.10    0.50
   8   0   1   -0.20    0.60
   8   0   1   -0.50    0.50
   9   0   1    8.60    1.00
  -9   0  -1    9.50    0.90
   9   0   1    9.40    1.20
 -10   0  -1    0.20    0.40
  10   0   1    0.30    0.40
  10   0   1    0.70    0.50
 -11   0  -1   38.60    1.60
  11   0   1   43.00    1.50
  11  -1  -1    8.80    0.70
 -11  -1   1    9.00    0.90
  11  -1  -1    7.20    0.90
 -11   1   1    8.40    1.00
  11   1  -1   11.00    0.80
  11   1  -1   10.00    0.80
  10  -1  -1   28.10    1.40
  10  -1  -1   29.20    1.40
 -10  -1   1   28.20    1.40
  10   1  -1   27.10    1.40
 -10   1   1   29.10    1.30
  10   1  -1   28.40    1.40
   9  -1  -1   21.80    1.40
  -9  -1   1   24.40    1.30
   9  -1  -1   23.10    1.40
   9   1  -1   21.80    1.40
  -9   1   1   21.90    1.30
   9   1  -1   23.00    1.40
  -8  -1   1  393.66   12.00
  -8  -1   1  402.96   11.50
   8  -1  -1  404.66   11.70
   8  -1  -1  404.96   11.50
   8   1  -1  404.86   11.50
  -8   1   1  409.16   11.50
   8   1  -1  399.06   11.60
   8   1  -1  394.66   12.10
  -8   1   1  379.66   12.00
  -7  -1   1    8.50    0.90
   7  -1  -1    7.00    1.00
   7  -1  -1    7.40    1.20
  -7  -1   1    9.30    0.80
  -7   1   1    8.20    0.90
   7   1  -1    7.30    1.20
   7   1  -1    9.70    1.10
  -6  -1   1  732.83   20.30
  -6  -1   1  744.43   21.00
   6  -1  -1  722.33   21.30
   6  -1  -1  714.93   20.60
  -6   1   1  737.73   20.30
  -6   1   1  767.42   21.00
   6   1  -1  706.73   20.60
   6   1  -1  705.23   21.20
   5  -1  -1   95.89    5.80
   5  -1  -1   97.89    6.00
  -5  -1   1   95.19    2.90
   5  -1  -1   95.59    3.00
  -5  -1   1   97.99    3.10
   5  -1  -1  101.59    3.00
  -5  -1   1   96.49    3.00
  -5  -1   1   98.89    2.90
   5  -1  -1   98.59    3.10
  -5   1   1   99.59    3.10
  -5   1   1   99.89    3.00
   5   1  -1  100.39    2.90
   5   1  -1   98.79    2.90
   5   1  -1   94.29    5.70
  -5   1   1   99.39    3.00
   5   1  -1   97.39    5.70
  -5   1   1   99.89    3.10
  -5   1   1   95.69    5.90
   4  -1  -1  226.58    8.30
  -4  -1   1  198.48    6.60
   4  -1  -1  212.18    8.10
   4  -1  -1  221.28    6.40
  -4  -1   1  215.38    5.90
   4  -1  -1  227.58    6.00
  -4  -1   1  220.18    8.10
   4  -1  -1  220.58    6.00
  -4  -1   1  229.28    6.40
  -4  -1   1  227.68    5.90
   4   1  -1  219.18    7.90
   4   1  -1  218.98    8.00
  -4   1   1  212.88    6.30
   4   1  -1  225.18    5.90
  -4   1   1  215.38    6.00
  -4   1   1  224.08    6.00
   4   1  -1  223.28    5.90
  -4   1   1  220.88    8.30
   4   1  -1  222.88    6.40
  -3  -1   1  353.76    9.90
   3  -1  -1  352.56    9.10
  -3  -1   1  355.56    9.10
   3  -1  -1  341.77   11.20
  -3  -1   1  331.07    9.90
  -3  -1   1  350.16    9.10
   3  -1  -1  329.77   11.10
  -3  -1   1  337.37   11.00
   3  -1  -1  350.26    9.90
   3  -1  -1  344.47    9.10
  -3  -1   1  349.77   11.00
  -3   1   1  348.27    9.90
   3   1  -1  338.47   10.90
  -3   1   1  340.07    9.10
  -3   1   1  355.96    9.10
   3   1  -1  344.87    9.80
  -3   1   1  337.57   11.20
   3   1  -1  340.97    9.10
  -2  -1   1  476.95   12.50
   2  -1  -1  460.75   13.70
  -2  -1   1  491.25   12.50
   2  -1  -1  495.85   14.60
  -2  -1   1  489.25   14.50
  -2  -1   1  491.65   13.70
  -2  -1   1  474.15   13.70
   2  -1  -1  474.85   14.60
   2  -1  -1  503.95   13.70
   2  -1  -1  472.15   12.60
  -2  -1   1  486.85   14.40
   2  -1  -1  496.25   12.60
  -2   1   1  479.75   14.60
   2   1  -1  487.65   14.50
   2   1  -1  466.65   13.70
  -2   1   1  476.15   13.70
  -2   1   1  481.65   12.60
  -2   1   1  460.55   13.70
  -2   1   1  483.35   12.60
   2   1  -1  492.85   12.50
  -2   1   1  485.15   14.60
   1  -1  -1    4.50    0.80
  -1  -1   1    3.50    0.60
  -1  -1   1    3.50    0.20
  -1  -1   1    3.60    0.20
   1  -1  -1    5.30    0.70
  -1  -1   1    3.40    0.20
   1  -1  -1    3.60    0.20
  -1  -1   1    3.60    0.20
   1  -1  -1    3.40    0.20
   1   1  -1    3.20    0.20
   1   1  -1    3.30    0.70
  -1   1   1    3.20    0.20
  -1   1   1    2.90    0.60
  -1   1   1    3.30    0.20
   1   1  -1    3.30    0.20
   1   1  -1    3.20    0.20
   0  -1  -1   49.30    1.40
   0  -1  -1   49.80    1.70
   1  -1   1    8.20    0.40
  -1  -1  -1    8.40    0.40
   1  -1   1    8.90    0.40
  -1  -1  -1    9.40    0.40
   1  -1   1    8.50    0.40
  -1  -1  -1    9.50    0.40
  -1  -1  -1   10.60    0.90
   1  -1   1    9.50    1.10
  -1  -1  -1    8.50    0.40
  -1   1  -1    9.10    0.40
   1   1   1    8.90    0.40
   1   1   1    8.10    0.40
   1   1   1    8.30    0.40
  -1   1  -1    8.00    0.40
  -1   1  -1    8.60    0.40
  -1   1  -1    8.70    0.40
  -1   1  -1    8.60    1.10
   2  -1   1  367.26    9.50
  -2  -1  -1  360.26   11.10
  -2  -1  -1  364.86    9.50
  -2  -1  -1  363.06    9.50
  -2  -1  -1  373.36   10.40
   2  -1   1  372.66   10.40
  -2  -1  -1  372.26   10.40
   2  -1   1  355.76   11.30
   2  -1   1  351.56    9.50
  -2   1  -1  367.16   10.40
   2   1   1  368.36    9.50
   2   1   1  360.56   11.10
  -2   1  -1  377.46    9.50
   2   1   1  341.57   10.30
   2   1   1  368.76   10.30
  -2   1  -1  386.96   11.40
  -2   1  -1  361.76    9.50
  -2   1  -1  341.97   10.40
   3  -1   1  138.29    4.10
   3  -1   1  137.79    5.40
  -3  -1  -1  133.19    4.10
   3  -1   1  137.69    5.40
  -3  -1  -1  129.89    3.70
  -3  -1  -1  129.69    5.20
  -3  -1  -1  136.79    3.70
   3  -1   1  139.99    3.80
   3  -1   1  137.39    3.80
  -3  -1  -1  138.89    4.00
   3   1   1  140.39    4.00
  -3   1  -1  141.89    3.80
  -3   1  -1  137.79    3.80
  -3   1  -1  140.59    4.10
   3   1   1  140.19    5.20
  -3   1  -1  136.29    5.40
   3   1   1  139.49    3.70
  -4  -1  -1    4.10    0.40
  -4  -1  -1    2.90    1.70
  -4  -1  -1    4.00    0.40
   4  -1   1    1.30    1.60
  -4  -1  -1    3.10    0.50
   4  -1   1    4.70    1.90
  -4  -1  -1    4.40    0.40
   4  -1   1    3.70    0.40
   4  -1   1    3.50    0.50
   4  -1   1    4.00    0.50
   4   1   1    3.50    0.40
  -4   1  -1    4.50    0.50
   4   1   1    4.30    1.50
   4   1   1    4.60    1.80
  -4   1  -1    3.00    0.40
   4   1   1    4.30    0.40
  -4   1  -1    3.80    0.40
  -4   1  -1    3.70    0.50
   4   1   1    4.10    0.50
  -4   1  -1    5.00    1.90
   5  -1   1   49.50    5.00
   5  -1   1   39.70    5.00
  -5  -1  -1   57.19    4.80
  -5  -1  -1   39.80    1.50
   5  -1   1   40.30    1.60
  -5  -1  -1   42.20    1.50
   5  -1   1   41.20    1.70
  -5  -1  -1   43.40    1.60
   5  -1   1   42.90    1.60
  -5  -1  -1   42.80    1.60
   5   1   1   43.50    1.60
  -5   1  -1   41.80    1.60
  -5   1  -1   45.10    1.60
  -5   1  -1   43.50    1.60
  -5   1  -1   47.90    5.10
   5   1   1   45.10    4.60
   5   1   1   36.10    4.40
   5   1   1   42.00    1.50
  -5   1  -1   42.10    1.60
  -6  -1  -1    7.00    0.80
  -6  -1  -1    7.40    0.60
   6  -1   1    6.20    1.00
   6  -1   1    4.90    0.80
  -6   1  -1    7.30    0.70
  -6   1  -1    7.30    0.80
   6   1   1    6.10    0.90
   6   1   1    5.90    0.80
   6   1   1    5.80    1.00
  -7  -1  -1    3.30    0.60
  -7  -1  -1    3.30    0.60
   7  -1   1    3.10    0.80
   7  -1   1    2.90    0.60
   7   1   1    3.50    0.80
   7   1   1    2.30    0.70
   7   1   1    3.00    0.60
  -7   1  -1    2.80    0.60
  -8  -1  -1   33.90    1.60
   8  -1   1   33.40    1.70
  -8  -1  -1   35.40    1.90
   8  -1   1   34.10    1.80
  -8   1  -1   34.30    1.60
   8   1   1   32.60    1.70
   8   1   1   33.50    1.60
   9  -1   1    3.80    0.80
   9  -1   1    4.10    0.70
  -9  -1  -1    3.40    0.60
   9   1   1    2.70    0.70
  -9   1  -1    3.70    0.60
   9   1   1    2.50    0.60
  10  -1   1    9.50    1.00
 -10  -1  -1    8.50    0.80
  10  -1   1    6.90    0.80
  10   1   1    7.40    0.90
 -10   1  -1    9.80    0.90
  10   1   1    7.80    0.80
 -11  -1  -1   -0.20    0.40
  11  -1   1   -0.30    0.40
  11   1   1    0.10    0.60
 -11   1  -1   -1.00    0.60
  11   1   1   -0.40    0.50
  11  -2  -1   35.00    1.40
 -11  -2   1   31.70    1.40
  11  -2  -1   34.10    1.70
 -11   2   1   30.90    1.60
  11   2  -1   32.80    1.40
 -10  -2   1   13.30    1.00
  10  -2  -1   17.10    1.10
  10  -2  -1   12.50    1.00
  10   2  -1   11.40    1.00
 -10   2   1   14.90    1.00
  10   2  -1   14.20    1.00
  -9  -2   1    0.70    0.50
   9  -2  -1    1.20    0.60
   9  -2  -1    1.30    0.60
   9   2  -1    1.10    0.60
  -9   2   1    1.20    0.50
   9   2  -1    0.20    0.50
   8  -2  -1   29.30    1.60
   8  -2  -1   29.00    1.70
  -8  -2   1   29.40    1.70
  -8  -2   1   29.70    1.50
   8   2  -1   29.30    1.50
  -8   2   1   28.80    1.50
  -8   2   1   27.90    1.90
   8   2  -1   28.60    1.80
   8   2  -1   31.30    1.60
   7  -2  -1    3.60    0.70
  -7  -2   1    3.20    0.50
  -7  -2   1    4.90    0.80
  -7   2   1    3.10    0.60
   7   2  -1    3.30    0.60
   7   2  -1    4.00    0.70
  -7   2   1    2.60    0.60
   7   2  -1    3.00    0.70
  -6  -2   1  120.69    3.70
   6  -2  -1  112.89    3.80
  -6  -2   1  120.59    3.60
  -6   2   1  100.79    3.70
  -6   2   1  111.99    3.80
  -6   2   1  116.99    3.60
   6   2  -1  116.59    3.70
  -6   2   1  122.29    3.80
  -5  -2   1   10.50    0.80
   5  -2  -1   10.80    0.80
  -5  -2   1    9.30    0.60
   5  -2  -1    3.90    2.90
  -5  -2   1    9.70    0.70
   5  -2  -1   10.20    0.90
  -5  -2   1   10.50    0.70
   5  -2  -1    9.80    0.80
   5  -2  -1   10.10    2.50
  -5   2   1    9.80    0.80
  -5   2   1    9.10    0.80
  -5   2   1    6.40    3.10
  -5   2   1   10.50    0.80
  -5   2   1   10.40    0.70
   5   2  -1   12.10    2.80
   5   2  -1    9.80    0.70
   4  -2  -1   32.30    3.20
   4  -2  -1   33.10    1.20
   4  -2  -1   36.70    3.30
  -4  -2   1   33.10    1.20
  -4  -2   1   33.60    1.10
   4  -2  -1   33.10    1.20
   4  -2  -1   31.70    1.20
  -4  -2   1   32.10    1.10
  -4  -2   1   31.00    1.30
   4   2  -1   34.40    2.90
  -4   2   1   32.80    1.20
   4   2  -1   33.20    1.10
  -4   2   1   34.60    1.20
  -4   2   1   32.50    1.20
  -4   2   1   37.70    3.50
  -3  -2   1    0.60    0.80
  -3  -2   1    1.50    0.20
   3  -2  -1    0.00    1.00
   3  -2  -1    1.20    0.20
   3  -2  -1   -0.50    1.10
  -3  -2   1    1.10    0.20
   3  -2  -1    1.30    0.20
  -3  -2   1    1.10    0.20
   3  -2  -1    0.90    0.20
  -3  -2   1    1.20    0.20
   3   2  -1    0.40    1.00
   3   2  -1    1.00    1.00
  -3   2   1    1.10    0.20
  -3   2   1    2.50    1.40
   3   2  -1    1.30    0.20
  -3   2   1    1.00    0.20
   3   2  -1    1.20    0.20
   2  -2  -1   33.60    1.10
  -2  -2   1   32.60    1.00
   2  -2  -1   32.10    1.00
   2  -2  -1   34.40    1.00
   2  -2  -1   33.80    2.10
  -2  -2   1   32.50    1.00
  -2  -2   1   28.60    1.00
   2  -2  -1   32.40    2.20
  -2  -2   1   35.80    1.70
  -2  -2   1   33.60    1.00
  -2   2   1   32.50    1.00
  -2   2   1   32.30    1.00
   2   2  -1   32.30    1.70
  -2   2   1   34.90    2.10
   2   2  -1   32.00    0.90
  -2   2   1   34.30    1.10
  -2   2   1   34.50    2.20
   2   2  -1   32.40    0.90
   2   2  -1   32.60    1.70
   1  -2  -1   10.00    0.40
   1  -2  -1   10.70    1.10
   1  -2  -1    9.70    1.10
  -1  -2   1   10.20    0.40
  -1  -2   1   11.20    0.80
  -1  -2   1   10.50    0.40
   1  -2  -1   10.00    0.40
  -1  -2   1   10.30    0.40
  -1  -2   1   10.20    0.40
   1  -2  -1   10.20    0.40
   1  -2  -1   10.10    0.40
  -1   2   1   10.80    1.00
   1   2  -1   10.40    0.70
   1   2  -1   10.50    0.30
  -1   2   1   10.70    0.40
  -1   2   1   10.20    1.10
  -1   2   1   10.50    0.40
  -1   2   1   10.70    0.40
   1   2  -1   10.50    0.40
   0  -2   1  501.05   13.90
   0  -2  -1  522.55   13.80
   0  -2   1  495.55   12.30
   0  -2   1  460.55   12.30
   0  -2  -1  470.75   12.30
   0  -2   1  463.85   13.40
   0  -2   1  465.35   13.40
   0  -2  -1  486.45   13.40
   0  -2  -1  457.45   13.40
   0  -2  -1  472.55   12.30
   0   2   1  457.75   12.30
   0   2   1  452.65   12.30
   0   2   1  498.15   13.80
   0   2  -1  439.96   12.30
   0   2  -1  509.05   13.90
   0   2  -1  451.35   13.40
  -1  -2  -1   -2.20    0.10
   1  -2   1   -2.20    0.10
   1  -2   1   -2.30    0.10
   1  -2   1   -2.30    0.10
  -1  -2  -1   -1.90    0.40
   1  -2   1   -2.10    0.70
  -1  -2  -1   -2.30    0.10
   1  -2   1   -2.50    0.10
  -1   2  -1   -1.90    0.80
  -1   2  -1   -2.30    0.10
   1   2   1   -2.50    0.40
  -1   2  -1   -2.30    0.10
   1   2   1   -2.30    0.10
   1   2   1   -2.30    0.10
  -1   2  -1   -2.40    0.10
  -2  -2  -1 2944.31   82.49
  -2  -2  -1 2972.10   80.99
   2  -2   1 2850.71   74.19
  -2  -2  -1 2846.62   74.09
   2  -2   1 3088.69   82.99
  -2  -2  -1 2842.52   80.89
  -2  -2  -1 2868.01   74.09
   2  -2   1 2718.53   74.19
   2  -2   1 2857.71   80.99
   2   2   1 2962.10   82.49
  -2   2  -1 3094.69   82.99
   2   2   1 2760.62   74.09
  -2   2  -1 2530.95   80.99
  -2   2  -1 2851.21   80.99
   2   2   1 2845.62   74.09
  -2   2  -1 2867.61   74.19
   2   2   1 2890.61   82.39
   3  -2   1    0.50    0.20
  -3  -2  -1    0.50    0.10
  -3  -2  -1    0.50    0.20
  -3  -2  -1    0.80    0.20
   3  -2   1    0.90    1.30
  -3  -2  -1    0.60    0.90
  -3  -2  -1    0.40    0.10
   3  -2   1    0.30    0.20
   3   2   1    0.70    0.20
  -3   2  -1    0.80    0.20
   3   2   1    0.60    1.00
   3   2   1    1.80    1.00
  -3   2  -1    0.70    0.20
   3   2   1    0.40    0.20
  -3   2  -1    0.60    1.40
  -3   2  -1    0.30    0.20
  -4  -2  -1   15.10    0.60
  -4  -2  -1   15.00    2.10
   4  -2   1   14.50    0.70
  -4  -2  -1   14.20    0.60
   4  -2   1   13.10    0.80
  -4  -2  -1   14.60    0.70
   4  -2   1   15.80    2.70
  -4  -2  -1   13.80    1.00
   4  -2   1   12.90    2.40
   4  -2   1   14.00    0.70
  -4   2  -1   13.90    0.80
   4   2   1   13.90    0.60
   4   2   1   12.80    2.10
  -4   2  -1   13.40    0.70
  -4   2  -1   11.40    2.30
  -4   2  -1   15.50    0.70
  -4   2  -1   14.40    0.70
   4   2   1   17.40    2.40
   4   2   1   14.50    0.70
   5  -2   1   15.00    3.60
   5  -2   1   14.80    3.50
   5  -2   1   12.70    1.00
  -5  -2  -1   12.00    3.10
  -5  -2  -1   13.00    0.80
   5  -2   1   10.40    1.30
   5  -2   1   14.60    1.00
  -5  -2  -1   14.40    0.70
  -5  -2  -1   12.80    0.80
  -5  -2  -1   13.20    0.90
   5  -2   1   14.70    1.00
   5   2   1   13.90    0.90
  -5   2  -1   14.50    1.00
   5   2   1   13.50    0.80
   5   2   1   11.60    2.90
  -5   2  -1   13.10    0.80
  -5   2  -1   12.70    0.80
  -5   2  -1   15.80    3.50
   5   2   1   14.50    3.10
  -5   2  -1   13.20    0.90
  -6  -2  -1  154.18    4.70
  -6  -2  -1  155.68    4.90
   6  -2   1  154.78    4.90
   6   2   1  150.28    5.10
   6   2   1  151.58    4.80
   6   2   1  155.28    4.90
  -6   2  -1  167.48    5.10
  -6   2  -1  162.48    4.70
  -7  -2  -1   12.40    1.00
   7  -2   1   13.50    1.20
  -7  -2  -1   13.10    1.00
   7  -2   1   13.10    1.40
   7   2   1   14.40    1.30
   7   2   1   12.70    1.40
  -7   2  -1   12.70    1.00
   7   2   1   12.80    1.10
  -7   2  -1   14.70    1.20
   8  -2   1   38.70    1.90
  -8  -2  -1   37.30    1.90
   8  -2   1   39.10    1.90
  -8  -2  -1   38.50    1.70
  -8   2  -1   39.50    1.70
   8   2   1   39.40    1.80
   8   2   1   38.10    1.90
  -8   2  -1   40.30    2.40
   8   2   1   39.60    2.10
   9  -2   1    2.50    0.60
   9  -2   1    2.10    0.80
  -9  -2  -1    2.60    0.60
   9   2   1    2.70    0.60
  -9   2  -1    2.20    0.50
   9   2   1    2.70    0.70
 -10  -2  -1   22.40    1.20
  10  -2   1   24.90    1.40
  10  -2   1   22.20    1.20
  10   2   1   24.10    1.20
  10   2   1   23.10    1.20
 -11  -2  -1   18.70    1.00
  11  -2   1   17.30    0.90
 -11   2  -1   16.10    1.50
  11   2   1   16.30    1.00
 -11  -3   1   34.90    1.40
  11  -3  -1   37.30    1.50
  11   3  -1   38.60    1.50
  10  -3  -1    1.90    0.50
  10  -3  -1    3.30    0.60
 -10  -3   1    1.90    0.50
  10   3  -1    3.20    0.50
  10   3  -1    2.00    0.50
 -10   3   1    1.50    0.50
   9  -3  -1   24.90    1.60
  -9  -3   1   26.40    1.40
   9  -3  -1   25.20    1.50
   9   3  -1   26.40    1.40
   9   3  -1   26.00    1.50
  -9   3   1   26.70    1.30
   9   3  -1   26.30    1.80
   8  -3  -1   25.30    1.50
  -8  -3   1   25.90    1.40
  -8  -3   1   24.70    1.50
  -8   3   1   26.20    2.50
  -8   3   1   26.50    2.10
   8   3  -1   24.40    1.70
  -8   3   1   24.90    1.30
   8   3  -1   26.00    1.50
   8   3  -1   24.50    1.40
  -7  -3   1    3.50    0.50
   7  -3  -1    3.70    0.70
  -7  -3   1    3.30    0.60
   7   3  -1    3.90    0.70
  -7   3   1    3.90    0.60
   7   3  -1    5.00    0.90
  -7   3   1    3.50    0.70
  -7   3   1    4.30    1.20
   7   3  -1    2.70    0.60
  -6  -3   1   61.19    2.10
  -6  -3   1   61.69    2.10
   6  -3  -1   57.39    2.30
  -6   3   1   59.59    2.10
   6   3  -1   59.29    2.50
  -6   3   1   61.59    2.20
  -6   3   1   55.29    2.40
   6   3  -1   59.99    2.20
  -6   3   1   55.99    2.60
  -6   3   1   63.59    2.80
  -5  -3   1   92.69    2.60
   5  -3  -1   82.29    2.70
  -5  -3   1   85.69    2.70
   5  -3  -1   80.49    5.50
   5  -3  -1   86.49    2.80
   5  -3  -1   87.99    6.30
   5  -3  -1   88.19    2.70
   5  -3  -1   85.39    2.70
  -5  -3   1   84.69    2.50
  -5  -3   1   82.99    2.70
   5   3  -1   86.69    5.20
  -5   3   1   83.09    2.70
   5   3  -1   82.99    2.50
  -5   3   1   82.79    2.70
   5   3  -1   84.19    2.50
   5   3  -1   86.19    5.20
  -5   3   1   75.89    6.30
  -5   3   1   85.49    2.70
  -4  -3   1  119.19    3.70
   4  -3  -1  123.59    3.70
   4  -3  -1  122.09    3.50
  -4  -3   1  123.09    3.40
  -4  -3   1  123.99    3.40
   4  -3  -1  119.49    3.50
  -4  -3   1  124.29    3.60
   4  -3  -1  119.69    5.80
   4  -3  -1  124.19    5.50
   4  -3  -1  117.89    3.60
   4   3  -1  119.09    3.30
   4   3  -1  118.59    4.90
   4   3  -1  117.89    5.00
  -4   3   1  121.39    5.90
  -4   3   1  118.29    3.60
  -4   3   1  119.69    3.50
   4   3  -1  122.29    3.30
  -4   3   1  124.79    3.70
   3  -3  -1  561.44   14.80
   3  -3  -1  578.84   17.80
   3  -3  -1  587.64   14.80
  -3  -3   1  556.54   16.10
  -3  -3   1  563.84   16.10
  -3  -3   1  560.54   14.70
   3  -3  -1  558.94   16.20
  -3  -3   1  568.44   14.70
   3  -3  -1  547.05   17.70
   3   3  -1  566.84   17.00
  -3   3   1  568.54   14.80
   3   3  -1  564.24   17.00
   3   3  -1  562.54   14.70
   3   3  -1  575.74   14.70
  -3   3   1  548.15   17.70
  -3   3   1  578.54   16.20
  -3   3   1  577.84   14.80
   2  -3  -1 1478.75   39.20
  -2  -3   1 1503.85   39.20
  -2  -3   1 1494.15   42.80
  -2  -3   1 1587.64   43.80
  -2  -3   1 1468.65   39.20
  -2  -3   1 1531.05   42.80
   2  -3  -1 1606.24   44.40
   2  -3  -1 1487.75   42.90
   2  -3  -1 1447.36   39.20
   2  -3  -1 1456.05   42.90
   2  -3  -1 1528.15   44.30
   2   3  -1 1488.45   39.10
  -2   3   1 1599.04   44.40
  -2   3   1 1494.45   39.20
   2   3  -1 1591.94   43.70
   2   3  -1 1623.94   43.70
  -2   3   1 1540.55   42.90
   2   3  -1 1463.05   39.10
  -2   3   1 1405.56   39.20
   1  -3  -1    2.80    0.20
   1  -3  -1    2.80    0.20
  -1  -3   1    2.20    0.40
   1  -3  -1    2.80    0.80
  -1  -3   1    2.70    0.10
   1  -3  -1    2.70    0.20
   1  -3  -1    2.90    0.20
  -1  -3   1    2.80    0.10
   1  -3  -1    2.40    0.80
  -1   3   1    2.30    0.20
   1   3  -1    2.50    0.40
  -1   3   1    2.70    0.20
   1   3  -1    2.70    0.10
  -1   3   1    2.30    0.80
   1   3  -1    2.70    0.10
   0  -3  -1  121.99    3.20
   0  -3   1  119.89    3.50
   0  -3   1  120.99    3.50
   0  -3  -1  121.89    3.20
   0  -3  -1  122.89    3.80
   0  -3   1  125.09    3.20
   0  -3   1  119.89    3.20
   0  -3  -1  122.49    3.80
   0  -3   1  122.69    3.90
   0  -3  -1  126.19    3.40
   0  -3  -1  119.79    3.40
   0   3  -1  118.29    3.20
   0   3  -1  116.89    3.90
   0   3   1  117.99    3.20
   0   3   1  118.59    3.20
   0   3  -1  117.99    3.20
   0   3   1  121.09    3.80
  -1  -3  -1    3.30    0.10
  -1  -3  -1    3.10    0.50
   1  -3   1    3.40    0.30
   1  -3   1    3.00    0.30
  -1  -3  -1    3.40    0.10
   1  -3   1    3.20    0.90
   1  -3   1    3.40    0.30
   1  -3   1    3.50    0.20
  -1   3  -1    3.40    0.20
  -1   3  -1    3.40    0.20
  -1   3  -1    3.10    0.20
  -1   3  -1    3.10    0.30
  -1   3  -1    3.00    0.80
  -2  -3  -1 8557.94  240.18
   2  -3   1 8816.22  244.58
   2  -3   1 8453.35  219.88
   2  -3   1 8582.64  240.28
  -2  -3  -1 8542.55  243.88
   2  -3   1 8372.66  219.88
  -2   3  -1 8398.76  219.88
  -2   3  -1 8383.26  219.88
   2   3   1 8243.48  243.78
   2   3   1 8933.01  243.78
  -2   3  -1 8488.15  244.58
  -2   3  -1 8534.35  240.28
  -3  -3  -1  120.29    3.60
   3  -3   1  123.59    3.40
   3  -3   1  124.59    3.70
   3  -3   1  124.99    5.10
  -3  -3  -1  124.49    3.30
  -3  -3  -1  123.89    3.30
  -3  -3  -1  121.79    3.60
   3  -3   1  120.59    5.10
   3  -3   1  115.69    3.40
  -3  -3  -1  124.89    4.50
   3   3   1  123.29    3.30
  -3   3  -1  116.59    5.10
   3   3   1  118.09    4.40
  -3   3  -1  121.19    3.40
   3   3   1  122.19    3.30
  -3   3  -1  124.39    3.70
  -3   3  -1  126.19    3.40
   3   3   1  122.99    4.50
  -4  -3  -1    6.80    0.50
   4  -3   1    6.70    0.60
   4  -3   1    8.60    1.90
  -4  -3  -1    6.50    0.80
  -4  -3  -1    7.90    0.50
  -4  -3  -1    8.00    0.50
   4  -3   1    7.10    0.60
   4  -3   1    8.00    0.80
  -4  -3  -1    6.90    1.50
  -4   3  -1    7.20    2.00
   4   3   1    7.50    0.50
  -4   3  -1    9.60    0.60
   4   3   1    8.10    1.70
   4   3   1    8.70    1.70
  -4   3  -1    7.80    0.70
   4   3   1    7.70    0.50
  -4   3  -1    6.20    0.60
  -4   3  -1    7.40    0.60
  -5  -3  -1   33.70    1.20
  -5  -3  -1   31.60    4.30
   5  -3   1   33.00    1.50
   5  -3   1   35.00    1.50
  -5  -3  -1   32.30    1.20
   5  -3   1   31.90    1.50
   5  -3   1   30.60    4.30
  -5  -3  -1   32.30    1.40
   5  -3   1   32.20    1.40
  -5  -3  -1   35.30    1.30
   5  -3   1   40.00    5.70
   5  -3   1   28.20    1.70
   5   3   1   34.00    1.30
   5   3   1   32.50    1.30
  -5   3  -1   31.40    4.60
  -5   3  -1   31.40    1.50
  -5   3  -1   33.30    1.30
   5   3   1   28.50    3.50
   5   3   1   29.40    1.60
  -5   3  -1   32.40    1.40
   5   3   1   33.40    4.40
  -6  -3  -1  109.49    3.50
  -6  -3  -1  106.99    3.40
   6  -3   1  108.59    3.60
   6   3   1  104.89    3.80
  -6   3  -1  111.79    3.60
   6   3   1  104.59    3.50
   6   3   1  108.69    3.60
  -6   3  -1  111.19    3.40
  -6   3  -1  102.99    4.10
   7  -3   1    0.40    0.60
  -7  -3  -1   -0.10    0.40
  -7  -3  -1    0.30    0.40
   7  -3   1    0.40    0.80
   7   3   1   -0.80    0.60
   7   3   1   -0.20    0.50
   7   3   1    0.20    0.70
  -7   3  -1    0.50    0.40
  -7   3  -1    0.80    1.20
  -8  -3  -1    5.40    0.70
   8  -3   1    6.40    0.90
   8  -3   1    6.00    1.00
  -8  -3  -1    7.60    1.20
  -8   3  -1    8.20    1.50
   8   3   1    7.60    1.10
   8   3   1    7.40    1.10
   8   3   1    7.20    1.00
  -8   3  -1    7.20    0.90
  -8   3  -1    5.50    1.40
  -9  -3  -1    2.20    0.50
   9  -3   1    1.00    0.80
   9  -3   1    1.40    0.60
   9   3   1    1.40    0.60
  -9   3  -1    1.90    0.50
   9   3   1    0.90    0.50
  10  -3   1   86.69    2.90
 -10  -3  -1   84.29    2.80
 -10   3  -1   81.19    2.80
  10   3   1   83.19    2.70
  10   3   1   82.09    2.80
  11  -3   1   11.30    0.80
 -11  -3  -1   12.00    0.90
  11   3   1   10.30    0.80
  11  -4  -1   10.60    0.80
 -11  -4   1   13.80    0.90
  11   4  -1   13.10    0.80
  10  -4  -1  127.79    4.10
 -10  -4   1  126.19    3.90
  10  -4  -1  124.19    3.90
 -10   4   1  118.09    3.90
  10   4  -1  123.09    3.70
  10   4  -1  127.09    4.00
   9  -4  -1    1.90    0.80
   9  -4  -1    2.50    0.70
  -9  -4   1    1.80    0.50
   9   4  -1    2.50    0.60
  -9   4   1    3.20    1.30
   9   4  -1    2.50    0.60
  -9   4   1    2.10    0.60
   9   4  -1    4.00    0.90
  -8  -4   1   19.60    1.20
  -8  -4   1   17.70    1.30
   8  -4  -1   18.00    1.40
   8   4  -1   18.30    1.60
  -8   4   1   18.20    1.20
  -8   4   1   21.50    2.00
   8   4  -1   17.20    1.20
   8   4  -1   17.40    1.30
  -7  -4   1    0.90    0.40
  -7  -4   1    0.60    0.50
   7  -4  -1    0.70    0.60
   7   4  -1    1.20    0.80
  -7   4   1    0.70    0.50
  -7   4   1    2.40    1.00
   7   4  -1    1.30    0.60
  -7   4   1    0.70    0.70
   7   4  -1    1.00    0.60
  -6  -4   1  143.99    4.30
   6  -4  -1  141.29    4.40
  -6  -4   1  145.29    4.40
   6  -4  -1  140.39    4.70
   6  -4  -1  140.89    4.60
  -6   4   1  130.19    4.70
   6   4  -1  146.89    4.80
   6   4  -1  140.09    4.50
  -6   4   1  147.49    4.30
  -6   4   1  145.19    4.60
  -6   4   1  138.49    4.70
   6   4  -1  142.39    4.40
  -5  -4   1   -0.20    0.30
   5  -4  -1   -0.20    0.50
   5  -4  -1    0.30    0.40
   5  -4  -1    0.10    0.40
   5  -4  -1   -0.30    3.30
  -5  -4   1    0.30    0.50
  -5  -4   1   -0.10    0.30
   5  -4  -1   -4.30    2.50
  -5  -4   1    0.20    0.20
   5   4  -1    0.40    0.30
   5   4  -1    0.60    0.30
   5   4  -1   -0.70    2.30
  -5   4   1    0.10    0.30
   5   4  -1   -2.80    2.30
   5   4  -1   -0.10    0.80
  -5   4   1   -4.20    3.50
  -5   4   1    0.40    0.40
  -5   4   1   -0.40    0.50
  -5   4   1    0.50    0.40
   4  -4  -1    6.60    2.10
   4  -4  -1    3.00    2.20
   4  -4  -1    6.40    0.60
  -4  -4   1    7.30    0.40
  -4  -4   1    7.00    0.40
   4  -4  -1    6.00    0.60
   4  -4  -1    8.90    0.70
  -4  -4   1    6.60    0.60
   4  -4  -1    6.30    0.60
  -4  -4   1    7.50    0.40
   4   4  -1    6.30    1.50
  -4   4   1    6.50    0.60
   4   4  -1    7.60    1.60
  -4   4   1    8.30    2.50
   4   4  -1    6.30    0.40
  -4   4   1    6.70    0.60
   4   4  -1    7.00    0.40
  -4   4   1    6.40    0.60
  -4   4   1    7.60    0.70
   3  -4  -1   41.00    3.10
  -3  -4   1   39.10    1.30
  -3  -4   1   40.20    1.20
   3  -4  -1   44.90    3.10
  -3  -4   1   40.30    1.20
   3  -4  -1   38.80    1.30
   3  -4  -1   39.20    1.40
  -3  -4   1   39.00    1.20
   3  -4  -1   41.00    1.30
  -3   4   1   41.30    1.30
   3   4  -1   39.20    1.10
  -3   4   1   39.50    1.40
  -3   4   1   41.20    2.80
   3   4  -1   38.90    1.10
   3   4  -1   38.40    2.10
  -3   4   1   37.40    1.30
   3   4  -1   38.00    2.00
   2  -4  -1 9517.75  269.17
   2  -4  -1 9323.87  269.07
  -2  -4   1 9999.00  268.37
   2  -4  -1 9407.96  242.08
   2  -4  -1 8663.43  264.57
   2  -4  -1 8809.62  242.08
  -2   4   1 9544.04  264.57
   2   4  -1 9379.86  268.07
  -2   4   1 9691.03  242.08
   2   4  -1 9629.84  268.07
  -2   4   1 9580.64  269.27
  -2   4   1 9091.39  242.08
   1  -4  -1    5.30    0.30
   1  -4  -1    5.90    0.30
   1  -4  -1    5.90    0.40
   1  -4  -1    5.80    0.30
  -1  -4   1    6.30    0.70
   1  -4  -1    6.30    1.20
  -1  -4   1    5.90    0.20
   1  -4  -1    6.00    1.00
  -1  -4   1    5.60    0.20
   1   4  -1    5.80    0.60
  -1   4   1    5.90    0.30
  -1   4   1    4.80    1.00
   0  -4   1  422.46   11.20
   0  -4  -1  432.36   11.20
   0  -4  -1  437.26   12.20
   0  -4   1  436.66   11.20
   0  -4   1  435.56   12.20
   0  -4  -1  435.76   11.20
   0  -4   1  442.86   12.80
   0  -4  -1  452.45   12.70
   0  -4  -1  432.96   12.70
   0  -4  -1  428.66   12.20
   0  -4   1  423.96   12.20
   0   4   1  413.16   11.10
   0   4  -1  429.46   12.80
   0   4   1  420.46   11.10
   0   4  -1  424.86   11.20
   0   4  -1  423.86   11.20
   1  -4   1    0.70    0.20
   1  -4   1    0.50    0.20
   1  -4   1    0.70    0.20
   1  -4   1    1.00    0.90
   1  -4   1    0.30    0.20
  -1  -4  -1    0.40    0.20
  -1   4  -1    1.30    0.90
  -1   4  -1    0.40    0.10
  -2  -4  -1 6870.61  177.38
  -2  -4  -1 7184.28  196.78
   2  -4   1 7148.38  197.58
   2  -4   1 6541.95  177.58
  -2  -4  -1 6940.61  177.38
   2  -4   1 6776.62  177.58
  -2   4  -1 6670.13  177.58
  -2   4  -1 6821.12  194.08
  -2   4  -1 6992.00  197.68
   2   4   1 7043.50  196.38
   2   4   1 6817.32  196.38
  -2   4  -1 6774.52  177.58
   3  -4   1   46.90    1.50
  -3  -4  -1   46.80    2.30
  -3  -4  -1   45.20    1.40
  -3  -4  -1   47.30    1.30
  -3  -4  -1   46.30    1.30
   3  -4   1   48.30    3.40
   3  -4   1   44.00    1.50
  -3  -4  -1   45.60    1.40
   3  -4   1   44.80    1.50
   3  -4   1   46.10    3.20
   3   4   1   46.50    1.30
  -3   4  -1   45.00    1.50
  -3   4  -1   40.90    3.40
   3   4   1   47.50    2.20
   3   4   1   45.90    1.30
   3   4   1   43.40    2.10
  -3   4  -1   46.30    1.60
  -3   4  -1   45.60    1.50
   4  -4   1  163.38    5.10
   4  -4   1  166.38    5.00
   4  -4   1  166.88    4.80
  -4  -4  -1  170.88    4.60
  -4  -4  -1  172.68    4.60
   4  -4   1  190.98    4.80
   4  -4   1  174.48    7.30
  -4  -4  -1  172.08    5.00
   4  -4   1  184.18    7.80
  -4  -4  -1  166.28    6.40
  -4  -4  -1  157.58    5.10
   4   4   1  166.88    6.20
  -4   4  -1  167.98    7.70
   4   4   1  169.98    6.20
   4   4   1  169.98    4.60
  -4   4  -1  174.08    5.10
  -4   4  -1  166.88    5.00
  -4   4  -1  169.28    4.80
   4   4   1  168.98    4.60
  -4   4  -1  170.88    4.80
   5  -4   1   24.90    1.30
  -5  -4  -1   26.20    1.10
   5  -4   1   23.10    1.60
  -5  -4  -1   23.70    1.30
   5  -4   1   26.10    1.20
   5  -4   1   27.80    4.70
   5  -4   1   24.80    1.40
   5  -4   1   30.00    4.60
   5  -4   1   26.90    1.40
  -5  -4  -1   25.00    1.00
  -5  -4  -1   24.90    1.00
  -5   4  -1   26.90    1.20
  -5   4  -1   25.70    1.40
   5   4   1   22.20    3.10
   5   4   1   27.60    4.30
   5   4   1   24.30    1.40
   5   4   1   25.50    1.00
   5   4   1   23.10    1.80
  -5   4  -1   24.20    4.80
  -5   4  -1   24.00    1.30
  -5   4  -1   25.20    1.20
   5   4   1   25.50    1.00
  -6  -4  -1    2.10    0.50
  -6  -4  -1    1.60    0.40
   6  -4   1    1.60    0.60
   6   4   1    2.50    0.60
  -6   4  -1    1.30    1.00
  -6   4  -1    1.90    0.40
   6   4   1    0.90    0.60
   6   4   1    2.20    0.80
   7  -4   1   16.40    1.30
  -7  -4  -1   16.70    1.10
   7  -4   1   16.40    1.70
  -7  -4  -1   16.30    1.00
  -7   4  -1   16.90    1.10
  -7   4  -1   15.10    1.50
   7   4   1   17.60    1.30
   7   4   1   15.90    1.20
   7   4   1   15.40    1.50
  -7   4  -1   12.10    1.90
  -8  -4  -1   11.20    1.00
   8  -4   1   14.50    1.70
  -8  -4  -1   13.80    1.30
   8  -4   1   12.60    1.30
   8   4   1   13.40    1.10
   8   4   1   11.70    1.20
   8   4   1   11.80    1.40
  -8   4  -1   13.00    2.00
  -8   4  -1   11.60    1.00
  -9  -4  -1    0.80    0.50
   9  -4   1    0.90    0.60
   9   4   1    1.00    0.50
  -9   4  -1    1.30    1.20
  -9   4  -1    1.60    0.50
   9   4   1    1.30    0.60
  10  -4   1   19.20    1.10
 -10  -4  -1   17.70    1.00
  10   4   1   19.90    1.10
 -10   4  -1   14.40    1.30
  11  -4   1   11.60    0.80
 -11  -4  -1   12.70    0.90
  11   4   1   12.10    0.80
  11  -5  -1    0.70    0.40
 -11  -5   1    1.20    0.40
  11   5  -1    0.80    0.40
 -10  -5   1  190.68    5.70
  10  -5  -1  189.88    5.80
 -10   5   1  191.48    6.00
  10   5  -1  181.78    5.70
  -9  -5   1    7.50    0.90
   9  -5  -1    4.80    0.80
   9  -5  -1    7.30    1.00
   9   5  -1    7.40    0.90
   9   5  -1    5.10    0.70
  -9   5   1    6.20    1.10
   9   5  -1    5.80    0.90
  -9   5   1    5.10    0.70
   8  -5  -1   -0.30    0.60
  -8  -5   1    0.90    0.60
  -8  -5   1   -0.80    0.50
  -8   5   1   -0.40    0.90
  -8   5   1    0.00    0.50
   8   5  -1    0.40    0.70
   8   5  -1    0.90    0.60
   8   5  -1    0.60    0.60
  -7  -5   1    9.80    1.00
   7  -5  -1    8.60    1.20
  -7  -5   1    8.60    0.80
   7   5  -1   10.40    1.10
  -7   5   1    9.90    0.90
   7   5  -1    9.20    1.10
  -7   5   1    8.40    1.10
   7   5  -1    8.70    1.30
  -7   5   1    9.20    1.50
  -6  -5   1   24.60    1.10
  -6  -5   1   24.60    1.20
   6  -5  -1   21.60    1.60
   6  -5  -1   23.60    1.30
   6  -5  -1   24.30    1.60
  -6   5   1   22.90    1.20
  -6   5   1   25.50    1.40
  -6   5   1   20.50    2.30
   6   5  -1   23.40    1.60
   6   5  -1   24.70    1.40
  -6   5   1   21.10    1.70
   6   5  -1   22.30    1.30
   5  -5  -1    3.60    0.50
   5  -5  -1    7.20    3.20
  -5  -5   1    3.70    0.40
  -5  -5   1    4.40    0.70
   5  -5  -1    2.20    3.90
  -5  -5   1    3.70    0.40
   5  -5  -1    3.30    0.60
   5  -5  -1    5.90    0.70
   5  -5  -1    5.20    0.70
   5  -5  -1    3.70    0.90
  -5  -5   1    3.60    0.60
  -5   5   1    3.30    0.60
   5   5  -1    3.90    0.80
   5   5  -1    3.70    0.40
   5   5  -1    3.60    0.50
  -5   5   1    4.70    0.70
   5   5  -1    2.50    2.20
  -5   5   1    0.40    3.00
   5   5  -1    1.70    2.30
  -5   5   1    6.30    1.00
  -5   5   1    3.40    0.60
   5   5  -1    3.60    0.70
  -5   5   1    4.50    0.70
  -4  -5   1  314.37    9.20
   4  -5  -1  305.87   11.80
   4  -5  -1  319.77    8.60
   4  -5  -1  318.77    9.00
  -4  -5   1  323.07    8.40
   4  -5  -1  315.57    8.60
  -4  -5   1  324.47    8.40
   4  -5  -1  346.77    9.40
  -4  -5   1  329.47    9.10
   4  -5  -1  306.27   11.60
  -4   5   1  314.97    9.30
  -4   5   1  307.07   11.60
   4   5  -1  327.97    8.30
   4   5  -1  317.47   10.00
  -4   5   1  309.57    8.60
   4   5  -1  301.57    9.90
  -4   5   1  308.07    9.00
   4   5  -1  313.97    8.30
  -4   5   1  326.07    8.60
  -3  -5   1   33.90    1.10
   3  -5  -1   35.50    2.70
   3  -5  -1   33.00    1.20
   3  -5  -1   33.20    1.30
   3  -5  -1   34.30    1.30
  -3  -5   1   35.00    1.00
   3  -5  -1   36.50    1.20
  -3  -5   1   33.50    1.10
   3  -5  -1   36.30    3.20
  -3   5   1   35.10    1.20
  -3   5   1   34.80    3.30
  -3   5   1   35.20    1.20
  -3   5   1   34.10    1.30
   3   5  -1   34.10    1.50
   3   5  -1   35.80    1.50
   2  -5  -1 3148.39   89.29
  -2  -5   1 3371.26   89.19
   2  -5  -1 3762.12   99.99
   2  -5  -1 3472.85   89.39
  -2  -5   1 3368.26   89.19
   2  -5  -1 3565.14   99.99
  -2  -5   1 3475.65   99.09
   2  -5  -1 3280.37   97.59
   2  -5  -1 3347.06   97.59
  -2   5   1 3745.93   99.99
  -2   5   1 3435.06   89.39
  -2   5   1 3370.56   89.39
  -2   5   1 3606.74   97.59
   1  -5  -1  169.78    4.50
  -1  -5   1  176.88    4.50
  -1  -5   1  171.98    4.50
  -1  -5   1  171.28    5.20
   1  -5  -1  167.78    4.90
   1  -5  -1  168.28    4.50
   1  -5  -1  169.18    5.90
   1  -5  -1  167.08    5.80
   1  -5  -1  168.18    5.00
  -1   5   1  172.18    4.50
  -1   5   1  175.58    4.90
   0  -5  -1  338.37    8.70
   0  -5   1  337.47    9.50
   0  -5   1  339.37    8.80
   0  -5  -1  349.37    9.50
   0  -5  -1  318.77   10.10
   0  -5   1  331.87    9.50
   0  -5  -1  335.27    9.50
   0  -5   1  340.07   10.20
   0  -5   1  342.87    8.80
   0  -5  -1  329.07   10.10
   0  -5  -1  334.07    8.70
   0   5  -1  333.17   10.20
   0   5   1  332.77    8.70
   0   5   1  334.57    8.70
   0   5  -1  336.67    8.70
   0   5  -1  338.67    8.70
   1  -5   1   61.59    1.80
   1  -5   1   62.09    1.90
   1  -5   1   62.59    1.80
   1  -5   1   62.59    1.90
   1  -5   1   63.39    2.90
  -1   5  -1   60.89    2.90
  -1   5  -1   64.19    1.80
   2  -5   1  473.85   12.70
   2  -5   1  487.45   12.70
   2  -5   1  473.85   15.30
   2  -5   1  482.05   13.90
   2  -5   1  474.75   15.30
  -2   5  -1  492.45   12.70
  -2   5  -1  511.85   12.80
  -2   5  -1  483.25   13.90
  -2   5  -1  490.25   15.40
  -3  -5  -1   17.80    0.70
  -3  -5  -1   18.90    0.70
   3  -5   1   17.20    0.90
   3  -5   1   18.10    3.00
   3  -5   1   18.30    0.90
   3  -5   1   17.10    2.80
  -3  -5  -1   18.00    0.70
  -3  -5  -1   18.50    0.60
   3  -5   1   17.20    1.00
  -3   5  -1   17.80    0.80
  -3   5  -1   21.10    3.00
  -3   5  -1   17.70    0.90
  -3   5  -1   18.10    0.90
   4  -5   1   88.09    2.70
  -4  -5  -1   86.79    2.40
   4  -5   1   71.89    5.60
  -4  -5  -1   89.59    2.40
   4  -5   1   92.49    2.90
  -4  -5  -1   88.79    2.70
   4  -5   1   85.39    5.70
  -4  -5  -1   88.49    2.80
  -4   5  -1   89.49    2.70
   4   5   1   87.29    2.40
  -4   5  -1   86.39    2.70
   4   5   1   88.99    2.40
  -4   5  -1   78.59    5.10
  -4   5  -1   86.59    2.70
   5  -5   1    3.40    4.70
   5  -5   1    0.10    0.40
   5  -5   1   -0.50    0.40
  -5  -5  -1   -1.40    0.60
   5  -5   1    0.30    0.60
   5  -5   1    1.00    0.70
  -5  -5  -1   -0.70    0.40
   5  -5   1   -1.40    4.00
   5  -5   1   -0.20    0.60
  -5  -5  -1    0.00    0.30
   5   5   1   -0.70    0.60
  -5   5  -1    0.70    0.80
  -5   5  -1   -0.40    0.60
   5   5   1    0.00    0.30
  -5   5  -1   -0.20    0.60
   5   5   1    5.60    2.40
   5   5   1    0.50    2.50
   5   5   1   -0.40    0.80
  -5   5  -1    4.10    4.70
   5   5   1    0.10    0.30
  -5   5  -1    0.50    0.40
  -6  -5  -1   36.40    1.60
  -6  -5  -1   37.90    1.50
   6  -5   1   38.00    1.90
   6   5   1   37.70    1.80
   6   5   1   37.00    1.70
   6   5   1   35.60    2.00
  -6   5  -1   39.80    1.80
  -6   5  -1   39.10    2.10
  -6   5  -1   39.20    1.50
   7  -5   1   30.10    1.70
  -7  -5  -1   31.90    1.50
  -7  -5  -1   30.70    1.40
   7   5   1   31.60    1.90
   7   5   1   31.50    1.60
  -7   5  -1   31.60    2.00
  -7   5  -1   29.20    1.40
  -7   5  -1   33.30    2.20
   7   5   1   30.00    1.50
   8  -5   1    8.30    1.20
  -8  -5  -1    8.20    1.00
  -8  -5  -1    7.40    0.90
   8   5   1    7.90    1.10
  -8   5  -1    8.80    1.30
   8   5   1    9.10    1.00
  -8   5  -1    7.80    1.00
   8   5   1    8.10    1.40
   9  -5   1   59.79    2.40
  -9  -5  -1   59.99    2.20
   9   5   1   61.09    2.60
   9   5   1   57.39    2.10
  -9   5  -1   54.59    2.80
  -9   5  -1   60.59    2.20
   9   5   1   60.49    2.40
 -10  -5  -1  241.08    6.90
  10  -5   1  237.98    7.10
  10   5   1  230.58    6.90
  11  -5   1    3.80    0.60
 -11  -5  -1    2.30    0.50
  11   5   1    3.10    0.40
 -11  -6   1    0.50    0.40
  11  -6  -1    1.40    0.40
  11   6  -1    0.70    0.40
 -10  -6   1    0.50    0.50
  10  -6  -1    0.10    0.40
  10   6  -1    0.40    0.40
 -10   6   1   -0.80    0.80
   9  -6  -1   16.20    1.30
  -9  -6   1   17.90    1.10
  -9   6   1   16.70    1.60
  -9   6   1   16.80    1.50
   9   6  -1   16.70    1.50
   9   6  -1   18.10    1.30
  -8  -6   1  228.08    7.20
   8  -6  -1  231.38    7.20
  -8  -6   1  240.28    6.90
  -8   6   1  233.18    7.30
   8   6  -1  227.48    6.80
  -8   6   1  232.38    6.90
   8   6  -1  233.48    7.40
   8   6  -1  232.98    7.10
  -7  -6   1    3.70    0.60
  -7  -6   1    3.40    0.50
   7  -6  -1    2.60    0.70
  -7   6   1    3.30    0.80
  -7   6   1    3.30    0.60
   7   6  -1    3.90    0.90
   7   6  -1    4.80    0.70
   7   6  -1    3.50    0.70
  -6  -6   1   18.70    1.20
   6  -6  -1   19.50    1.20
   6  -6  -1   19.50    1.60
  -6  -6   1   20.70    1.00
   6  -6  -1   20.80    1.50
   6   6  -1   20.80    1.60
   6   6  -1   20.50    1.30
  -6   6   1   22.10    1.50
  -6   6   1   21.30    1.20
  -6   6   1   19.90    1.60
   6   6  -1   21.80    1.30
  -5  -6   1    0.50    0.20
  -5  -6   1    0.80    0.30
   5  -6  -1    0.90    0.40
  -5  -6   1    0.90    0.40
   5  -6  -1    0.70    0.40
   5  -6  -1   -0.20    0.70
   5  -6  -1   -3.10    4.10
   5  -6  -1    0.30    0.90
   5  -6  -1   -0.30    0.60
   5  -6  -1    6.50    4.50
  -5   6   1    0.20    0.50
  -5   6   1    0.70    0.60
   5   6  -1   -0.20    0.60
   5   6  -1    0.50    0.60
  -5   6   1    0.70    0.70
  -5   6   1    0.90    0.50
  -5   6   1    1.40    0.50
   4  -6  -1  186.98    5.60
  -4  -6   1  197.98    5.10
   4  -6  -1  191.68    5.40
  -4  -6   1  198.98    5.10
  -4  -6   1  186.78    5.60
   4  -6  -1  189.48    5.80
   4  -6  -1  188.78    8.50
  -4  -6   1  199.08    5.60
   4  -6  -1  187.48    8.70
   4  -6  -1  190.88    5.40
  -4   6   1  189.98    5.40
  -4   6   1  198.58    5.80
  -4   6   1  183.28    5.50
  -4   6   1  192.58    8.80
  -4   6   1  194.18    5.40
  -3  -6   1  101.69    3.00
   3  -6  -1  105.39    3.20
   3  -6  -1  101.29    3.20
   3  -6  -1  108.49    5.30
  -3  -6   1  105.19    2.80
   3  -6  -1  102.09    3.00
  -3  -6   1  106.39    2.80
  -3  -6   1  101.99    3.10
  -3   6   1  107.19    3.00
  -3   6   1  102.29    3.00
  -3   6   1  107.49    3.20
  -3   6   1  104.49    5.00
   2  -6  -1  566.84   17.20
   2  -6  -1  492.55   15.80
   2  -6  -1  543.95   14.40
   2  -6  -1  538.55   15.70
  -2  -6   1  575.64   15.90
   2  -6  -1  578.64   14.40
   2  -6  -1  538.65   17.20
  -2   6   1  549.25   14.40
  -2   6   1  557.44   14.40
  -2   6   1  558.44   17.20
   1  -6  -1   64.49    2.00
  -1  -6   1   66.69    2.40
   1  -6  -1   68.19    3.00
  -1  -6   1   70.59    1.80
  -1  -6   1   66.39    1.80
   1  -6  -1   67.19    1.90
   1  -6  -1   63.59    2.00
  -1   6   1   64.09    1.90
  -1   6   1   64.99    1.90
   0  -6   1    0.40    0.10
   0  -6  -1    0.40    0.10
   0  -6  -1    0.10    0.10
   0  -6  -1    1.00    0.60
   0  -6   1    0.30    0.10
   0  -6  -1    0.50    0.60
   0  -6  -1    0.10    0.10
   0  -6   1    0.10    0.70
   0  -6   1    0.20    0.10
   0  -6  -1    0.20    0.10
   0  -6   1    0.10    0.10
   0   6  -1    0.60    0.70
   0   6  -1    0.10    0.10
   0   6   1    0.10    0.10
   0   6   1    0.20    0.10
   1  -6   1   88.89    2.60
   1  -6   1   93.39    2.80
   1  -6   1   90.99    2.80
   1  -6   1   90.49    2.60
   1  -6   1   92.29    3.80
  -1   6  -1   92.79    3.90
  -1   6  -1   94.79    2.70
  -1   6  -1   93.89    2.60
   2  -6   1  260.67    7.10
   2  -6   1  254.67    9.10
   2  -6   1  257.07    7.70
   2  -6   1  250.97    9.20
   2  -6   1  259.17    7.10
  -2   6  -1  260.87    7.00
  -2   6  -1  270.07    7.60
  -2   6  -1  281.67    9.30
  -2   6  -1  279.57    7.10
   3  -6   1   62.29    2.00
   3  -6   1   60.49    2.10
   3  -6   1   63.39    3.80
   3  -6   1   59.39    4.20
   3  -6   1   63.29    2.10
  -3  -6  -1   62.89    1.90
  -3  -6  -1   62.19    1.90
  -3   6  -1   59.59    2.00
  -3   6  -1   63.89    2.10
  -3   6  -1   63.69    2.00
  -3   6  -1   68.89    4.40
   4  -6   1  328.87    9.10
  -4  -6  -1  352.86    8.80
  -4  -6  -1  316.97    9.70
   4  -6   1  339.17    9.80
   4  -6   1  333.27   12.90
  -4  -6  -1  336.07    9.60
  -4  -6  -1  343.47    8.80
   4  -6   1  340.97    9.50
  -4   6  -1  331.87    9.80
  -4   6  -1  335.97    9.10
  -4   6  -1  331.07    9.40
  -4   6  -1  330.67    9.10
  -4   6  -1  329.67   13.00
   5  -6   1  159.88   10.80
  -5  -6  -1  128.59    4.00
  -5  -6  -1  153.28    4.40
   5  -6   1  146.09    4.80
   5  -6   1  140.19    4.50
   5  -6   1  150.78    4.40
   5  -6   1  124.99   10.20
   5  -6   1  156.18    4.70
   5  -6   1  145.59    4.50
  -5   6  -1  143.29    4.50
  -5   6  -1  127.79   10.70
   5   6   1  146.69    4.60
  -5   6  -1  149.69    4.40
  -5   6  -1  147.99    4.50
  -5   6  -1  148.69    4.60
  -5   6  -1  149.09    4.70
   5   6   1  140.79    4.80
   6  -6   1   11.00    1.00
  -6  -6  -1   10.70    1.10
  -6  -6  -1    8.70    0.70
   6  -6   1    7.30    0.90
   6   6   1    9.70    1.10
  -6   6  -1    7.90    1.00
   6   6   1    9.40    1.10
   6   6   1    8.20    1.00
  -6   6  -1   10.40    0.90
  -6   6  -1    8.80    1.30
  -7  -6  -1   44.10    1.80
  -7  -6  -1   42.30    1.80
   7  -6   1   45.80    2.10
   7   6   1   40.60    1.80
  -7   6  -1   42.90    1.80
  -7   6  -1   43.50    2.20
   7   6   1   43.30    2.20
   7   6   1   44.40    2.00
  -8  -6  -1  111.19    3.50
  -8  -6  -1  102.09    3.80
   8  -6   1  108.59    3.80
  -8   6  -1  103.89    3.90
   8   6   1  104.59    3.40
   8   6   1  105.29    3.70
   8   6   1  109.49    3.90
  -8   6  -1  109.29    3.50
  -9  -6  -1   28.60    1.40
   9  -6   1   29.00    1.60
   9   6   1   27.70    1.50
  -9   6  -1   31.50    1.80
   9   6   1   29.20    1.80
  -9   6  -1   25.40    1.70
  10  -6   1    4.50    0.70
 -10  -6  -1    2.80    0.50
 -10   6  -1    4.60    1.00
  10   6   1    2.60    0.50
  11  -6   1    6.50    0.60
 -11  -6  -1    6.30    0.80
  11   6   1    6.60    0.60
 -11  -7   1    2.00    0.50
  11  -7  -1    1.50    0.40
  11   7  -1    1.60    0.40
 -11   7   1   -0.60    1.10
  10  -7  -1   59.49    2.20
 -10  -7   1   60.49    2.10
 -10   7   1   58.79    2.40
  10   7  -1   59.09    2.20
  -9  -7   1    7.30    0.90
   9  -7  -1    7.90    1.10
   9   7  -1    8.70    1.20
   9   7  -1    8.20    1.00
  -9   7   1    6.90    1.00
   8  -7  -1  340.27   10.10
  -8  -7   1  317.87   10.10
  -8  -7   1  345.37    9.70
   8   7  -1  344.07    9.90
   8   7  -1  344.97   10.40
  -8   7   1  314.67    9.70
  -8   7   1  338.87   10.10
  -7  -7   1   33.00    1.50
  -7  -7   1   33.20    1.60
   7  -7  -1   32.70    1.80
   7  -7  -1   32.20    1.80
   7   7  -1   35.40    1.70
  -7   7   1   33.00    1.90
   7   7  -1   32.20    1.90
  -7   7   1   30.60    1.60
   6  -7  -1    9.40    0.90
   6  -7  -1    8.10    1.40
  -6  -7   1   10.50    1.20
   6  -7  -1   10.20    1.40
  -6  -7   1    9.20    0.70
  -6   7   1    7.50    1.20
  -6   7   1    8.00    1.00
   6   7  -1    8.90    1.10
   6   7  -1    8.60    1.10
   5  -7  -1    0.60    0.40
  -5  -7   1    0.40    0.30
  -5  -7   1    1.40    0.30
   5  -7  -1    1.70    0.80
   5  -7  -1    1.20    0.90
   5  -7  -1    1.30    0.40
  -5  -7   1    1.50    0.40
   5  -7  -1   -3.40    5.50
   5  -7  -1    0.70    0.70
   5  -7  -1    3.10    5.80
  -5   7   1    2.30    0.90
  -5   7   1    1.30    0.70
  -5   7   1   -0.40    0.70
   5   7  -1    2.00    0.60
  -5   7   1    2.10    0.60
   5   7  -1    1.50    0.60
   4  -7  -1  356.26   13.60
   4  -7  -1  353.36   10.00
  -4  -7   1  350.06   10.20
   4  -7  -1  348.67    9.70
  -4  -7   1  373.76   10.20
  -4  -7   1  368.96    9.30
   4  -7  -1  362.16   10.40
   4  -7  -1  351.66    9.60
  -4  -7   1  369.76    9.30
   4  -7  -1  347.67   13.50
  -4   7   1  361.56    9.60
  -4   7   1  324.27   10.30
  -4   7   1  347.27    9.60
   3  -7  -1    0.20    2.00
   3  -7  -1    1.80    0.40
   3  -7  -1    1.10    0.30
   3  -7  -1    1.80    0.30
  -3  -7   1    1.50    0.20
   3  -7  -1    5.20    1.80
   3  -7  -1    1.40    0.30
  -3   7   1    1.60    0.30
  -3   7   1    1.10    0.30
  -3   7   1    3.30    2.10
  -3   7   1    1.10    0.30
   2  -7  -1  432.56   11.30
   2  -7  -1  427.56   11.30
   2  -7  -1  437.46   14.00
   2  -7  -1  410.46   13.90
   2  -7  -1  438.16   12.30
  -2   7   1  427.86   12.20
  -2   7   1  423.86   11.30
  -2   7   1  423.06   11.30
   1  -7  -1  117.09    3.20
   1  -7  -1  114.39    3.50
  -1  -7   1  122.19    3.90
   1  -7  -1  123.09    3.20
   1  -7  -1  119.59    4.60
   1  -7  -1  116.19    3.50
   1  -7  -1  114.59    4.50
  -1  -7   1  120.79    3.10
  -1   7   1  118.69    3.20
  -1   7   1  113.69    3.20
   0  -7   1  392.06   11.30
   0  -7  -1  394.66   12.10
   0  -7  -1  395.06   11.30
   0  -7  -1  405.66   10.40
   0  -7  -1  405.96   12.10
   0  -7  -1  408.06   10.40
   0  -7   1  389.06   11.30
   0  -7  -1  395.56   11.30
   0  -7   1  391.16   10.40
   0  -7   1  396.46   12.20
   0   7   1  396.96   10.30
   0   7  -1  389.16   10.40
   0   7  -1  408.26   10.40
   0   7  -1  394.16   12.10
   0   7   1  404.26   10.30
   1  -7   1  133.59    4.10
   1  -7   1  145.09    5.40
   1  -7   1  138.09    5.40
   1  -7   1  136.59    3.80
   1  -7   1  141.79    3.80
   1  -7   1  136.19    4.10
  -1   7  -1  139.39    3.80
  -1   7  -1  140.49    5.40
  -1   7  -1  135.09    3.80
   2  -7   1   58.69    3.60
   2  -7   1   58.49    3.70
   2  -7   1   60.59    1.80
   2  -7   1   58.59    2.00
   2  -7   1   59.69    1.80
   2  -7   1   59.89    1.90
  -2   7  -1   61.69    3.80
  -2   7  -1   59.39    1.80
  -2   7  -1   60.79    1.80
   3  -7   1    6.00    2.40
   3  -7   1    6.20    0.50
   3  -7   1    1.00    2.20
   3  -7   1    6.80    0.70
   3  -7   1    7.10    0.70
   3  -7   1    5.20    0.60
  -3   7  -1    6.90    2.40
  -3   7  -1    7.10    0.60
  -3   7  -1    6.00    0.60
  -3   7  -1    6.30    0.70
   4  -7   1 2789.82   70.29
   4  -7   1 2278.27   70.19
  -4  -7  -1 2710.43   76.49
   4  -7   1 2792.02   80.69
   4  -7   1 2758.22   74.09
  -4  -7  -1 2730.63   76.49
   4  -7   1 2805.72   76.79
  -4   7  -1 2802.52   70.29
  -4   7  -1 2647.54   75.09
  -4   7  -1 2683.23   73.99
  -4   7  -1 2769.12   70.29
  -4   7  -1 2833.02   76.69
  -4   7  -1 2686.63   80.69
   4   7   1 2621.34   73.29
   5  -7   1    7.70    0.90
  -5  -7  -1    8.40    0.50
   5  -7   1   13.20    7.10
   5  -7   1    8.00    1.10
   5  -7   1    9.90    1.20
   5  -7   1    7.60    6.70
   5  -7   1    7.70    0.80
   5  -7   1    9.80    1.50
   5   7   1    9.30    1.00
  -5   7  -1    7.80    1.10
  -5   7  -1    9.40    1.00
  -5   7  -1    9.00    1.50
  -5   7  -1    7.60    1.20
   5   7   1    6.30    0.90
  -6  -7  -1    3.20    0.70
   6  -7   1    1.90    0.80
   6  -7   1    3.80    1.00
  -6  -7  -1    2.20    0.40
   6  -7   1    2.10    0.60
   6   7   1    1.80    0.80
  -6   7  -1    1.80    0.60
   6   7   1    1.70    0.60
  -6   7  -1    1.90    0.70
  -7  -7  -1    6.80    1.00
  -7  -7  -1    6.50    0.80
   7  -7   1    7.70    1.20
  -7   7  -1    4.70    0.80
  -7   7  -1    5.80    0.80
   7   7   1    6.30    1.00
   7   7   1    5.90    1.00
  -8  -7  -1   10.30    1.00
   8  -7   1    8.80    1.20
   8   7   1    9.40    1.10
  -8   7  -1   11.30    1.50
   8   7   1    8.80    1.40
  -9  -7  -1    0.10    0.50
   9  -7   1   -0.40    0.50
   9   7   1    0.60    0.50
  -9   7  -1    0.80    0.70
   9   7   1    0.60    0.70
 -10  -7  -1    1.40    0.50
  10  -7   1    0.80    0.40
  10   7   1    1.00    0.40
 -10   7  -1    1.80    0.80
 -11  -7  -1    4.10    0.50
  11  -7   1    4.50    0.60
  11   7   1    5.80    0.60
 -11  -8   1    0.40    0.50
  11  -8  -1   -0.10    0.40
 -11   8   1    0.90    0.90
  11   8  -1    0.50    0.30
  10  -8  -1    1.70    0.50
 -10  -8   1    2.90    0.50
  10   8  -1    1.80    0.40
 -10   8   1    2.60    0.60
   9  -8  -1    1.50    0.50
  -9  -8   1    2.20    0.50
  -9   8   1    1.50    0.70
   9   8  -1    1.20    0.70
   9   8  -1    1.50    0.50
  -8  -8   1   34.90    1.60
   8  -8  -1   34.20    1.80
  -8   8   1   33.90    1.90
   8   8  -1   36.90    1.80
   8   8  -1   34.90    1.90
   7  -8  -1    4.80    0.80
  -7  -8   1    5.90    0.80
  -7  -8   1    6.20    0.80
   7  -8  -1    5.20    0.90
   7   8  -1    7.00    1.00
   7   8  -1    6.50    1.00
  -7   8   1    4.40    0.80
  -6  -8   1  223.88    6.60
  -6  -8   1  224.38    6.60
   6  -8  -1  221.68    6.50
   6  -8  -1  220.48    7.00
   6  -8  -1  215.18    6.90
   6   8  -1  222.18    6.70
   6   8  -1  220.28    7.00
  -6   8   1  217.78    6.80
   5  -8  -1    8.50    0.90
  -5  -8   1    6.80    0.50
   5  -8  -1    7.20    0.80
   5  -8  -1    5.10    1.20
  -5   8   1    7.70    1.00
   5   8  -1    6.10    0.90
   5   8  -1    7.40    1.00
  -5   8   1    5.70    1.10
   4  -8  -1   -0.40    0.40
   4  -8  -1    0.00    0.60
  -4  -8   1   -0.10    0.20
  -4  -8   1   -0.40    0.30
   4  -8  -1    0.10    0.40
   4  -8  -1    0.30    3.10
   4  -8  -1    0.50    0.30
   4  -8  -1   -1.40    4.00
  -4   8   1    0.90    0.60
  -4   8   1   -0.40    0.50
   4   8  -1    0.80    0.60
  -4   8   1   -0.60    0.50
   4   8  -1    0.60    0.70
  -4   8   1   -0.30    0.60
   3  -8  -1    1.80    0.40
   3  -8  -1    6.70    2.10
   3  -8  -1    2.10    0.30
   3  -8  -1    2.40    0.40
   3  -8  -1    2.30    0.40
   3  -8  -1   -1.10    2.40
  -3   8   1    2.90    0.40
  -3   8   1    1.90    0.40
   2  -8  -1   69.39    2.00
   2  -8  -1   70.59    2.20
   2  -8  -1   63.49    3.80
   2  -8  -1   62.09    4.10
   2  -8  -1   67.19    2.10
   2  -8  -1   66.79    2.20
  -2   8   1   68.69    2.00
   1  -8  -1   11.80    0.60
  -1  -8   1   11.80    0.40
  -1  -8   1   11.50    0.50
  -1  -8   1   11.80    0.40
   1  -8  -1   10.40    1.60
  -1  -8   1   11.90    1.10
   1  -8  -1   11.80    0.50
   1  -8  -1   12.20    0.70
  -1  -8   1   12.00    0.40
  -1  -8   1   13.70    1.10
   1  -8  -1   11.90    0.50
   1  -8  -1   11.40    1.90
  -1   8   1   11.30    0.50
  -1   8   1   12.30    0.50
   0  -8   1    4.00    0.30
   0  -8  -1    3.80    0.90
   0  -8   1    4.90    0.40
   0  -8  -1    3.50    0.30
   0  -8   1    3.50    0.30
   0  -8   1    2.70    1.00
   0  -8  -1    4.20    0.30
   0  -8  -1    3.80    0.30
   0  -8  -1    4.40    0.90
   0  -8  -1    3.90    0.30
   0  -8   1    3.90    1.00
   0   8  -1    4.00    0.30
   0   8  -1    3.60    0.30
   0   8  -1    3.40    1.00
   0   8   1    3.90    0.20
   0   8   1    4.10    0.20
   1  -8   1   38.00    2.80
   1  -8   1   35.90    2.70
   1  -8   1   39.00    1.20
   1  -8   1   38.20    1.30
   1  -8   1   35.90    1.40
   1  -8   1   36.00    1.20
  -1   8  -1   35.90    1.20
  -1   8  -1   38.40    2.90
  -1   8  -1   36.60    1.20
   2  -8   1    1.00    0.30
   2  -8   1    0.50    0.20
   2  -8   1    0.80    0.20
   2  -8   1    2.20    1.80
   2  -8   1    0.30    0.40
   2  -8   1   -1.30    1.60
  -2   8  -1    0.60    0.30
  -2   8  -1    0.60    0.30
  -2   8  -1    0.00    1.90
  -2   8  -1    0.70    0.40
   3  -8   1   16.40    0.90
   3  -8   1   17.60    0.90
   3  -8   1   17.60    1.00
   3  -8   1   18.00    0.90
   3  -8   1   12.40    3.20
   3  -8   1   13.30    2.90
  -3   8  -1   17.40    1.00
  -3   8  -1   17.80    1.00
  -3   8  -1   29.00    4.40
  -3   8  -1   16.90    1.00
  -4  -8  -1 1132.99   30.30
   4  -8   1  948.11   28.10
   4  -8   1  908.11   34.20
   4  -8   1 1069.19   34.50
  -4  -8  -1 1055.29   30.30
   4  -8   1 1075.79   28.10
   4  -8   1 1158.68   29.50
  -4   8  -1 1090.99   28.10
  -4   8  -1 1071.69   34.70
   4   8   1 1074.09   29.30
   4   8   1 1071.29   30.80
  -4   8  -1 1114.29   28.10
  -4   8  -1 1101.79   30.70
  -4   8  -1 1069.49   30.00
  -4   8  -1 1084.09   30.50
   5  -8   1    1.00    0.50
  -5  -8  -1    0.30    0.20
   5  -8   1    0.20    1.00
   5  -8   1    1.20    0.40
  -5   8  -1    0.70    0.80
   5   8   1   -0.20    0.70
   5   8   1    0.50    1.40
  -5   8  -1    0.30    0.60
   5   8   1    0.50    0.50
   6  -8   1   18.30    1.60
   6  -8   1   21.80    1.20
  -6  -8  -1   20.80    1.00
   6  -8   1   23.30    2.00
  -6  -8  -1   21.00    1.60
  -6   8  -1   22.50    1.50
   6   8   1   22.40    1.60
   6   8   1   23.30    1.40
  -7  -8  -1   17.80    1.30
  -7  -8  -1   16.50    1.10
   7  -8   1   17.50    1.50
  -7   8  -1   16.20    1.50
   7   8   1   19.70    1.40
   7   8   1   15.50    1.60
  -8  -8  -1   81.19    2.70
   8  -8   1   78.19    3.00
  -8   8  -1   77.99    3.10
   8   8   1   77.79    2.90
   8   8   1   78.79    3.10
  -9  -8  -1    0.70    0.50
   9  -8   1    1.50    0.60
   9   8   1    0.50    0.40
  -9   8  -1    0.90    0.60
   9   8   1    0.30    0.60
 -10  -8  -1    3.70    0.50
  10  -8   1    3.70    0.50
 -10   8  -1    2.50    0.70
  10   8   1    3.60    0.50
  11  -8   1    0.60    0.40
  11   8   1    0.20    0.40
  11  -9  -1    5.60    0.70
  11   9  -1    6.40    0.60
  10  -9  -1    9.30    0.80
 -10  -9   1    8.60    0.90
 -10   9   1    6.90    1.00
  10   9  -1    9.10    0.80
   9  -9  -1   -0.30    0.50
  -9  -9   1    0.00    0.50
   9   9  -1   -0.10    0.40
   9   9  -1    0.30    0.60
  -9   9   1    1.10    0.60
  -8  -9   1    4.80    0.70
   8  -9  -1    3.80    0.80
  -8   9   1    4.70    0.80
   8   9  -1    4.30    0.70
   8   9  -1    5.00    0.90
   7  -9  -1   14.50    1.30
  -7  -9   1   15.30    1.10
   7  -9  -1   15.50    1.60
  -7  -9   1   15.00    1.40
   7   9  -1   15.50    1.50
  -7   9   1   16.30    1.40
   7   9  -1   15.80    1.30
   6  -9  -1   98.49    3.80
   6  -9  -1  101.39    3.80
   6  -9  -1  101.49    3.30
  -6  -9   1   98.39    3.20
   6   9  -1  107.29    3.60
   6   9  -1  103.79    3.70
  -6   9   1  103.09    3.60
  -5  -9   1   44.30    1.50
   5  -9  -1   41.70    2.60
   5  -9  -1   43.70    1.70
   5  -9  -1   44.80    1.90
   5   9  -1   43.10    2.00
   5   9  -1   46.50    2.00
  -5   9   1   45.30    2.00
  -5   9   1   41.30    2.20
   4  -9  -1  501.65   13.50
   4  -9  -1  510.85   13.80
   4  -9  -1  418.76   18.30
  -4  -9   1  473.55   14.10
  -4  -9   1  519.55   14.10
   4  -9  -1  516.35   14.40
  -4   9   1  493.55   14.10
   4   9  -1  489.75   14.60
   4   9  -1  497.95   13.90
  -4   9   1  495.35   14.50
   3  -9  -1  101.29    3.10
   3  -9  -1   96.99    3.00
   3  -9  -1   99.79    6.70
   3  -9  -1   97.09    6.10
   3  -9  -1  100.39    3.10
   3  -9  -1   99.19    3.10
  -3   9   1   93.69    3.30
   3   9  -1   93.59    3.50
  -3   9   1   97.39    3.00
  -3   9   1   97.99    3.00
   2  -9  -1  327.57    9.00
   2  -9  -1  304.77    8.70
   2  -9  -1  320.37    8.30
   2  -9  -1  294.57   11.10
   2  -9  -1  306.57    8.30
   2  -9  -1  317.37   11.10
  -2   9   1  296.87    8.30
  -2   9   1  303.37    8.30
   1  -9  -1    6.50    1.50
   1  -9  -1    8.30    0.50
  -1  -9   1    7.80    0.40
   1  -9  -1    7.20    1.50
  -1  -9   1    7.70    0.30
  -1  -9   1    7.70    0.30
  -1  -9   1    6.40    1.10
   1  -9  -1    7.70    0.50
   1  -9  -1    8.00    0.80
  -1  -9   1    6.60    1.10
  -1  -9   1    7.80    0.40
   1  -9  -1    7.50    0.50
  -1   9   1    7.40    0.50
  -1   9   1    7.50    0.50
   0  -9  -1   16.60    0.70
   0  -9  -1   16.90    0.60
   0  -9   1   12.60    2.00
   0  -9   1   19.10    0.70
   0  -9  -1   16.90    0.60
   0  -9   1   17.30    0.60
   0  -9  -1   18.30    1.80
   0  -9   1   18.20    2.00
   0  -9  -1   16.40    0.60
   0  -9   1   16.00    0.60
   0  -9   1   16.60    0.80
   0  -9  -1   14.60    1.70
   0   9  -1   16.10    0.60
   0   9  -1   17.00    0.60
   1  -9   1   15.80    0.70
   1  -9   1   15.20    0.70
   1  -9   1   14.60    0.70
   1  -9   1   14.60    1.00
   1  -9   1   12.30    1.90
   1  -9   1   13.40    1.90
  -1   9  -1   14.50    0.70
  -1   9  -1   14.10    0.70
  -1   9  -1   13.60    2.20
   2  -9   1    0.50    0.30
   2  -9   1    2.00    2.10
   2  -9   1    1.50    0.30
   2  -9   1    1.80    2.30
   2  -9   1    1.60    0.40
  -2   9  -1    4.70    2.50
  -2   9  -1    1.00    0.30
   3  -9   1   26.20    3.90
   3  -9   1   29.30    1.30
   3  -9   1   23.60    4.40
   3  -9   1   30.80    1.30
   3  -9   1   29.50    1.40
   3  -9   1   32.00    1.30
  -3   9  -1   28.20    1.70
  -3   9  -1   30.00    1.40
  -3   9  -1   33.10    5.60
   3   9   1   28.70    1.60
  -3   9  -1   32.70    1.40
  -3   9  -1   29.90    1.50
   4  -9   1  273.47    7.70
   4  -9   1  282.77    8.10
  -4  -9  -1  277.57    7.70
  -4   9  -1  261.07    7.90
   4   9   1  265.57    7.80
   4   9   1  263.77    8.20
   4   9   1  257.67    8.30
  -4   9  -1  257.27    8.20
  -5  -9  -1    1.20    0.30
   5  -9   1    1.60    1.10
   5  -9   1    1.30    0.40
   5  -9   1    1.40    0.60
   5   9   1    1.80    0.80
   5   9   1    0.90    1.20
  -5   9  -1    0.70    0.70
   5   9   1    2.40    0.60
  -5   9  -1    1.60    0.60
   6  -9   1   59.99    2.70
   6  -9   1   61.09    2.30
   6  -9   1   61.29    3.00
  -6  -9  -1   63.39    2.20
  -6   9  -1   66.19    2.60
   6   9   1   62.89    2.70
   6   9   1   65.99    2.50
   7  -9   1    0.70    0.80
  -7  -9  -1    0.00    0.60
  -7  -9  -1   -1.00    0.70
   7  -9   1    0.30    0.60
   7   9   1    0.10    0.70
   7   9   1    0.60    0.50
  -7   9  -1    0.60    0.70
   8  -9   1   25.90    1.60
  -8  -9  -1   25.10    1.30
   8   9   1   24.20    1.70
  -8   9  -1   22.80    1.60
   8   9   1   22.60    1.50
  -9  -9  -1    5.90    0.90
   9  -9   1    5.10    0.70
   9   9   1    7.60    0.80
   9   9   1    8.10    1.10
  10  -9   1    6.70    0.80
 -10  -9  -1    6.60    0.90
  10   9   1    6.70    0.70
 -10   9  -1    6.90    1.00
 -10 -10   1   20.80    1.20
  10 -10  -1   21.10    1.10
 -10  10   1   23.20    1.20
  10  10  -1   21.70    1.10
   9 -10  -1    0.90    0.50
  -9 -10   1    1.20    0.60
   9  10  -1    1.50    0.50
  -9  10   1    1.00    0.50
   9  10  -1    1.40    0.60
  -8 -10   1   10.10    1.20
   8 -10  -1   11.80    1.30
  -8  10   1   11.00    1.20
   8  10  -1   12.00    1.10
   8  10  -1   12.90    1.40
   7 -10  -1   -0.30    0.80
   7 -10  -1    0.00    0.60
  -7 -10   1    0.50    0.60
  -7 -10   1   -0.50    0.80
   7  10  -1   -0.50    0.50
   7  10  -1    0.80    0.70
  -7  10   1    0.30    0.60
  -6 -10   1   66.09    2.30
   6 -10  -1   66.79    2.90
   6 -10  -1   66.69    2.40
   6 -10  -1   65.19    3.00
   6  10  -1   65.89    2.70
  -6  10   1   66.09    2.60
   6  10  -1   68.39    2.60
  -5 -10   1    3.40    0.50
   5 -10  -1    3.10    0.70
   5 -10  -1    3.10    0.50
   5 -10  -1    2.10    1.40
  -5  10   1    3.10    0.70
   5  10  -1    3.50    0.70
  -5  10   1    3.50    0.90
   5  10  -1    2.70    0.70
  -4 -10   1  138.39    4.00
   4 -10  -1  137.89    4.20
   4 -10  -1  140.19    4.40
   4  10  -1  134.99    4.60
   4  10  -1  140.79    4.40
   4  10  -1  129.49    4.80
  -4  10   1  137.29    4.40
  -4  10   1  139.49    4.70
   3 -10  -1   18.50    4.80
   3 -10  -1   13.90    1.10
   3 -10  -1   17.20    1.30
   3 -10  -1   18.00    1.00
   3 -10  -1   16.80    0.90
  -3  10   1   16.90    1.20
   3  10  -1   16.30    1.50
   3  10  -1   19.20    1.50
  -3  10   1   18.80    1.50
   2 -10  -1   14.10    0.90
   2 -10  -1    7.80    2.60
   2 -10  -1   15.00    0.80
   2 -10  -1   14.10    0.80
   2 -10  -1   12.60    0.90
   2 -10  -1    7.70    3.10
  -2  10   1   13.50    1.50
  -2  10   1   14.90    0.90
   2  10  -1   17.60    1.40
  -2  10   1   13.50    0.90
  -1 -10   1   41.90    1.90
   1 -10  -1   44.50    1.40
   1 -10  -1   39.60    3.50
   1 -10  -1   39.10    3.40
  -1 -10   1   42.60    1.40
   1 -10  -1   43.50    1.50
  -1 -10   1   43.50    1.90
   1 -10  -1   43.60    1.40
  -1 -10   1   42.20    1.40
  -1  10   1   42.30    1.30
  -1  10   1   41.20    1.30
   0 -10   1   21.50    2.40
   0 -10   1   16.50    0.90
   0 -10   1   16.20    0.70
   0 -10  -1   16.00    0.60
   0 -10  -1   15.80    2.00
   0 -10  -1   14.10    2.10
   0 -10  -1   16.20    0.70
   0 -10  -1   15.00    0.80
   0 -10   1   16.40    0.70
   0 -10   1   17.10    2.50
   0 -10  -1   16.80    0.60
   0 -10   1   17.50    0.70
   0  10  -1   16.70    0.60
   0  10  -1   15.90    0.60
   1 -10   1  101.39    2.90
   1 -10   1  103.59    3.10
  -1 -10  -1  102.69    3.00
   1 -10   1   96.99    5.20
   1 -10   1  106.59    3.00
   1 -10   1   94.59    3.10
   1 -10   1  109.99    5.40
  -1  10  -1  100.79    2.90
  -1  10  -1   98.19    2.90
   2 -10   1   11.20    0.80
   2 -10   1    6.90    2.90
   2 -10   1   11.60    0.70
   2 -10   1    6.50    3.30
   2 -10   1   11.20    0.80
   2 -10   1   11.50    0.90
  -2  10  -1   10.90    0.80
  -2  10  -1    9.80    1.30
  -2  10  -1    7.70    3.10
  -2  10  -1   10.80    1.10
  -2  10  -1   10.60    0.80
   2  10   1   10.10    1.60
   3 -10   1    4.90    0.60
   3 -10   1    5.20    0.70
   3  10   1    5.40    0.80
  -3  10  -1    4.20    0.80
  -3  10  -1    5.10    0.70
   3  10   1    7.20    1.00
   3  10   1    6.50    1.10
   4 -10   1    6.90    0.80
   4 -10   1    5.10    0.70
  -4  10  -1    6.20    0.90
   4  10   1    6.80    1.10
   4  10   1    5.20    0.70
  -4  10  -1    5.70    0.80
   4  10   1    6.00    0.90
   5 -10   1    4.60    0.80
  -5 -10  -1    5.50    0.50
   5 -10   1    7.00    0.80
   5 -10   1    6.10    1.30
   5  10   1    4.10    0.70
  -5  10  -1    5.80    1.00
   5  10   1    5.10    1.20
   5  10   1    3.90    0.90
  -5  10  -1    5.30    0.80
   6 -10   1  150.48    4.60
   6 -10   1  142.59    5.30
  -6 -10  -1  147.49    4.50
   6 -10   1  144.69    5.00
   6  10   1  148.09    4.70
   6  10   1  141.39    5.00
  -6  10  -1  148.49    4.80
   7 -10   1   43.70    2.00
  -7 -10  -1   45.70    2.10
   7 -10   1   44.90    2.20
   7  10   1   44.40    2.20
   7  10   1   43.50    2.00
  -7  10  -1   43.60    2.10
   8 -10   1    2.00    0.70
  -8 -10  -1    1.50    0.70
   8  10   1    1.60    0.60
  -8  10  -1    2.50    0.70
   8  10   1    2.60    0.80
   9 -10   1    9.00    1.00
  -9 -10  -1    8.90    1.00
   9  10   1    9.50    0.80
   9  10   1   11.10    1.20
  -9  10  -1   10.90    1.00
  10 -10   1    0.60    0.40
  10  10   1   -0.30    0.40
 -10  10  -1    0.20    0.50
 -10 -11   1    0.40    0.60
  10 -11  -1    0.80    0.40
  10  11  -1    0.30    0.40
 -10  11   1    0.60    0.50
   9 -11  -1   -0.10    0.60
   9  11  -1    0.50    0.40
   9  11  -1    0.40    0.50
  -9  11   1   -0.60    0.50
   8 -11  -1    8.90    1.20
  -8 -11   1   11.00    1.30
  -8  11   1    8.30    1.20
   8  11  -1   10.70    1.30
   8  11  -1   10.50    1.10
   7 -11  -1   84.59    2.90
   7 -11  -1   78.69    3.20
  -7  11   1   82.69    3.10
   7  11  -1   81.29    3.00
   7  11  -1   81.29    3.20
   6 -11  -1  214.58    6.40
   6 -11  -1  198.48    7.00
  -6 -11   1  217.28    6.30
   6 -11  -1  208.78    6.80
   6  11  -1  210.78    6.80
   6  11  -1  218.38    6.50
  -6  11   1  216.18    6.80
  -5 -11   1   14.60    0.70
   5 -11  -1   14.40    1.00
   5 -11  -1   13.70    1.30
  -5  11   1   14.60    1.50
  -5  11   1   14.60    1.20
   5  11  -1   13.40    1.20
   5  11  -1   14.90    1.30
   4 -11  -1    1.10    0.40
   4 -11  -1    0.60    0.40
  -4  11   1    0.90    0.80
   4  11  -1    0.80    1.10
  -4  11   1    0.50    0.60
   4  11  -1    1.10    0.70
   4  11  -1    0.40    0.60
   3 -11  -1    1.90    0.40
   3 -11  -1    1.70    0.40
   3  11  -1    2.50    0.80
   3  11  -1    1.80    0.80
   3  11  -1    2.30    1.00
  -3  11   1    1.50    0.60
  -3  11   1    2.70    0.80
   2 -11  -1   73.49    2.40
   2 -11  -1   72.69    2.40
  -2  11   1   74.79    2.80
  -2  11   1   71.29    2.60
   2  11  -1   71.99    2.90
   2  11  -1   70.39    2.80
  -1 -11   1   36.30    1.10
   1 -11  -1   32.20    1.50
   1 -11  -1   34.80    1.30
   1 -11  -1   28.00    3.90
   1 -11  -1   30.90    4.30
   1 -11  -1   35.30    1.30
   1 -11  -1   32.60    1.20
   1  11  -1   32.30    1.90
  -1  11   1   35.50    1.20
   1  11  -1   32.10    1.70
  -1  11   1   34.50    1.20
  -1  11   1   32.50    1.80
   0 -11   1   22.20    3.30
   0 -11  -1   17.90    2.70
   0 -11  -1   21.20    0.80
   0 -11   1   21.90    0.90
   0 -11   1   20.80    0.80
   0 -11   1   21.50    0.90
   0 -11   1   20.20    3.00
   0 -11  -1   21.50    0.80
   0 -11  -1   22.00    0.80
   0  11   1   22.70    1.50
   0  11  -1   21.50    1.50
   0  11  -1   22.10    1.50
   0  11   1   19.00    1.50
   1 -11   1    1.70    0.40
   1 -11   1    2.00    0.30
  -1 -11  -1    1.60    0.30
   1 -11   1    7.80    2.80
   1 -11   1    1.90    0.40
  -1 -11  -1    2.40    0.30
   1 -11   1    3.10    0.50
   1 -11   1    5.90    2.50
   1  11   1    2.40    0.80
  -1  11  -1    1.70    0.40
  -1  11  -1    1.70    0.80
   1  11   1    2.00    0.80
  -1  11  -1    2.40    0.40
   2 -11   1   11.10    0.70
   2 -11   1    8.70    0.80
   2  11   1    9.30    1.30
   2  11   1    8.40    1.40
  -2  11  -1    8.20    1.20
   2  11   1    9.10    1.40
  -2  11  -1    8.40    1.00
   3 -11   1    7.10    0.70
   3 -11   1    7.70    0.70
  -3  11  -1    7.60    1.00
   3  11   1    8.70    1.10
   3  11   1    8.40    1.10
  -3  11  -1    7.60    1.00
   3  11   1    9.30    1.40
   4 -11   1    6.50    0.90
   4 -11   1    8.60    0.80
   4  11   1    8.70    1.10
  -4  11  -1    8.60    1.30
  -4  11  -1    7.10    1.00
   4  11   1    8.20    1.40
   4  11   1   10.70    1.60
   5 -11   1    6.90    0.80
  -5 -11  -1    7.40    0.60
   5 -11   1    8.60    1.50
   5  11   1    8.10    1.20
  -5  11  -1    7.20    1.00
  -5  11  -1    7.90    1.00
   5  11   1    8.30    1.10
   5  11   1    5.70    0.90
   6 -11   1   83.39    2.90
   6 -11   1   81.39    3.40
   6  11   1   85.29    3.10
   6  11   1   84.59    3.30
  -6  11  -1   81.69    3.10
   7 -11   1   18.50    1.60
   7 -11   1   18.40    1.40
   7  11   1   19.70    1.40
  -7  11  -1   16.90    1.30
   7  11   1   19.40    1.60
   8 -11   1    0.20    0.60
  -8 -11  -1    0.00    0.70
   8  11   1    0.20    0.50
  -8  11  -1    0.50    0.50
   8  11   1   -0.20    0.70
   9 -11   1   26.50    1.40
  -9 -11  -1   27.50    1.40
   9  11   1   26.80    1.50
   9  11   1   28.30    1.30
  -9  11  -1   27.80    1.40
  10 -11   1    7.50    0.70
  10  11   1    8.10    0.60
 -10  11  -1    6.30    0.80
  10 -12  -1    7.30    0.90
 -10  12   1    7.70    0.80
  10  12  -1    8.10    0.70
   9 -12  -1    4.50    0.60
  -9 -12   1    5.00    0.80
  -9  12   1    3.00    0.50
   9  12  -1    4.70    0.70
   8 -12  -1   12.50    1.20
  -8 -12   1   11.00    1.40
  -8  12   1   12.40    1.10
   8  12  -1   15.20    1.30
   8  12  -1   11.60    1.00
   7 -12  -1   10.70    1.10
   7 -12  -1    7.00    1.10
  -7  12   1    9.00    1.20
   7  12  -1    9.10    1.00
   7  12  -1   11.30    1.40
  -6 -12   1  450.05   13.20
   6 -12  -1  438.86   13.50
   6 -12  -1  479.45   13.10
   6 -12  -1  428.56   13.90
   6  12  -1  458.45   13.80
   6  12  -1  475.75   13.10
  -6  12   1  455.05   13.60
  -6  12   1  471.75   13.40
   5 -12  -1   16.90    1.10
   5 -12  -1   16.00    1.40
   5  12  -1   17.40    1.40
  -5  12   1   15.60    1.20
  -5  12   1   17.90    1.50
   5  12  -1   17.10    1.40
   4 -12  -1    0.40    0.40
   4 -12  -1    1.50    0.50
   4  12  -1    0.80    0.70
  -4  12   1    1.70    0.80
   4  12  -1    0.00    0.70
   4  12  -1    0.30    1.00
  -4  12   1    0.10    0.50
   3 -12  -1   -0.10    0.40
   3 -12  -1    0.80    0.30
  -3  12   1    0.80    0.50
   3  12  -1   -0.20    0.80
  -3  12   1   -0.30    0.60
   3  12  -1    0.70    0.70
   3  12  -1   -0.30    0.80
   2 -12  -1  171.38    5.10
  -2 -12   1  178.28    5.00
   2 -12  -1  179.68    5.30
   2  12  -1  168.18    5.40
   2  12  -1  168.18    5.60
  -2  12   1  168.48    5.60
  -2  12   1  172.38    5.20
   2  12  -1  172.08    5.60
  -1 -12   1    6.50    0.40
   1 -12  -1    7.30    1.00
   1 -12  -1    7.40    0.60
   1  12  -1    7.20    1.10
  -1  12   1    7.30    0.80
   1  12  -1    7.30    1.00
  -1  12   1    6.80    0.70
  -1  12   1    6.20    0.70
  -1  12   1    6.60    0.90
   0 -12  -1  274.87    9.70
   0 -12   1  303.77    7.80
   0 -12  -1  305.97    8.50
   0 -12  -1  291.47    9.80
   0 -12   1  302.77    8.60
   0 -12  -1  291.07    7.70
   0 -12   1  327.77   11.20
   0 -12  -1  289.37    7.70
   0 -12   1  277.97    7.80
   0  12   1  286.27    8.90
   0  12  -1  290.77    8.90
   0  12  -1  287.27    8.90
   0  12   1  286.37    8.90
   1 -12   1   13.90    0.80
  -1 -12  -1   15.10    0.60
   1 -12   1   14.40    1.00
  -1  12  -1   13.30    1.30
   1  12   1   13.60    1.40
   1  12   1   15.40    1.60
  -1  12  -1   14.50    1.20
   1  12   1   13.30    1.40
   2 -12   1   38.00    1.50
   2 -12   1   39.50    1.50
  -2  12  -1   38.80    1.70
   2  12   1   40.00    2.00
   2  12   1   34.10    2.00
  -2  12  -1   37.90    1.90
   2  12   1   40.00    2.00
   3 -12   1   11.80    0.90
   3 -12   1   12.70    0.90
   3  12   1   14.10    1.40
   3  12   1   12.10    1.20
  -3  12  -1   11.80    1.10
   3  12   1   14.50    1.50
  -3  12  -1   12.90    1.30
   4 -12   1   12.80    1.10
   4 -12   1   12.20    0.90
   4  12   1   12.70    1.70
   4  12   1   11.40    1.40
  -4  12  -1   12.50    1.10
   4  12   1   12.80    1.20
  -4  12  -1   11.50    1.40
   5 -12   1  123.59    3.90
   5 -12   1  118.39    4.30
   5  12   1  125.29    4.10
   5  12   1  122.69    4.30
  -5  12  -1  126.79    4.10
   5  12   1  118.79    4.30
  -5  12  -1  121.59    4.30
  -6 -12  -1   37.20    1.60
   6 -12   1   39.70    1.70
   6 -12   1   35.10    2.40
   6  12   1   39.40    2.10
   6  12   1   38.50    1.90
  -6  12  -1   38.40    1.90
   7 -12   1    2.50    0.70
   7 -12   1    0.30    1.00
   7  12   1    2.30    0.80
   7  12   1    3.10    0.70
  -7  12  -1    2.50    0.70
  -8 -12  -1   10.50    1.40
   8 -12   1   10.40    1.20
  -8  12  -1   11.80    1.00
   8  12   1   13.40    1.00
   8  12   1   11.70    1.20
   9 -12   1    0.70    0.60
  -9 -12  -1    0.50    0.80
  -9  12  -1    0.90    0.50
   9  12   1    1.40    0.40
   9  12   1    0.30    0.70
  10 -12   1    1.50    0.50
  10  12   1    0.30    0.30
 -10  12  -1   -0.40    0.40
  10  13  -1   -0.30    0.30
 -10  13   1    0.00    0.40
   9 -13  -1    1.40    0.70
  -9  13   1    0.10    0.40
   9  13  -1    0.30    0.40
   9  13  -1   -0.80    0.50
   8 -13  -1    1.90    0.80
  -8  13   1    3.40    0.60
   8  13  -1    3.00    0.60
   8  13  -1    3.60    0.70
   7 -13  -1   14.40    1.80
   7 -13  -1   16.60    1.20
  -7  13   1   14.80    1.20
   7  13  -1   15.00    1.20
   7  13  -1   16.00    1.50
   6 -13  -1   -1.60    1.60
   6 -13  -1    0.60    0.50
   6  13  -1    0.40    0.60
  -6  13   1   -0.50    0.70
   6  13  -1   -0.40    0.60
  -6  13   1    1.10    0.60
   5 -13  -1    6.10    0.90
   5 -13  -1    4.30    0.90
   5  13  -1    5.00    0.90
   5  13  -1    5.90    1.40
  -5  13   1    4.50    0.70
  -5  13   1    6.50    1.00
   5  13  -1    6.10    0.80
   4 -13  -1    1.10    0.50
   4 -13  -1    1.80    0.60
   4  13  -1    0.40    0.70
  -4  13   1    0.90    0.70
   4  13  -1    1.40    0.70
   4  13  -1    1.80    1.00
  -4  13   1    1.50    0.60
   3 -13  -1   14.50    1.00
   3 -13  -1   14.00    1.00
   3  13  -1   14.60    1.50
   3  13  -1   16.20    1.40
   3  13  -1   16.20    1.40
  -3  13   1   14.70    1.10
  -3  13   1   16.80    1.40
   2 -13  -1  106.19    3.30
   2 -13  -1  104.09    3.40
  -2 -13   1  105.39    3.10
  -2  13   1  105.09    3.70
   2  13  -1  108.09    3.70
   2  13  -1   95.99    3.70
  -2  13   1  105.19    3.40
   2  13  -1  104.89    3.70
  -1 -13   1   29.60    1.10
   1 -13  -1   28.10    1.40
   1 -13  -1   30.20    1.20
   1  13  -1   30.70    1.70
   1  13  -1   28.10    1.60
  -1  13   1   29.40    1.50
  -1  13   1   30.30    1.70
  -1  13   1   31.70    1.70
   0 -13   1   83.29    2.70
   0 -13  -1   81.69    2.60
   0  13   1   81.99    3.10
   0  13  -1   86.19    3.10
   0  13  -1   83.29    3.10
   0  13   1   82.59    3.10
  -1 -13  -1    4.00    0.40
   1 -13   1    4.30    0.60
   1 -13   1    3.30    0.50
   1  13   1    3.60    0.80
  -1  13  -1    5.50    0.70
   1  13   1    4.80    0.80
   1  13   1    3.80    1.00
  -1  13  -1    4.20    0.80
  -1  13  -1    4.00    0.80
   2 -13   1    2.30    0.50
   2 -13   1    2.60    0.40
   2  13   1    3.10    0.80
  -2  13  -1    2.40    0.60
  -2  13  -1    2.90    0.80
   2  13   1    2.80    0.80
   2  13   1    3.40    0.90
   3 -13   1    8.60    0.80
   3 -13   1   10.40    0.90
  -3  13  -1    8.60    1.30
   3  13   1    8.70    1.20
   3  13   1    8.30    1.30
   3  13   1    6.90    1.00
  -3  13  -1   11.20    1.10
   4 -13   1   18.90    1.30
   4 -13   1   18.80    1.10
  -4  13  -1   18.20    1.50
   4  13   1   19.60    1.30
   4  13   1   19.10    1.60
   4  13   1   19.60    1.60
  -4  13  -1   18.30    1.30
   5 -13   1    9.10    1.20
   5 -13   1    8.20    1.00
   5  13   1    8.80    1.10
  -5  13  -1   11.10    1.30
   5  13   1    9.90    1.60
  -5  13  -1   10.70    1.10
   5  13   1   11.60    1.40
   6 -13   1   48.20    1.90
   6  13   1   46.80    2.30
   6  13   1   44.80    2.00
  -6  13  -1   46.30    2.10
   7 -13   1    0.00    1.00
   7 -13   1    1.00    0.60
   7  13   1    0.20    0.50
   7  13   1    0.60    0.80
  -7  13  -1    0.50    0.60
   8 -13   1   86.29    3.10
  -8  13  -1   84.59    3.00
   8  13   1   84.59    3.10
   8  13   1   88.89    3.00
   9 -13   1   -0.80    0.60
   9  13   1    0.30    0.40
  -9  13  -1   -0.30    0.40
   9 -14  -1    6.50    1.00
   9  14  -1   10.50    1.00
  -9  14   1    9.00    0.80
   9  14  -1    9.80    0.80
   8 -14  -1   -1.30    1.00
   8  14  -1    0.30    0.40
  -8  14   1    0.70    0.40
   8  14  -1    1.90    0.60
   7 -14  -1   32.70    1.50
  -7  14   1   27.20    1.60
   7  14  -1   29.70    1.70
   7  14  -1   35.60    1.60
   6 -14  -1   15.00    1.00
  -6  14   1   12.40    1.50
  -6  14   1   11.80    1.20
   6  14  -1   14.30    1.20
   6  14  -1   11.90    1.30
   5 -14  -1    0.90    0.50
   5 -14  -1    1.50    1.00
   5  14  -1    0.30    0.60
   5  14  -1    0.80    0.70
   5  14  -1    1.60    1.10
  -5  14   1    0.50    0.50
  -5  14   1    0.50    0.70
   4 -14  -1   67.39    2.50
   4 -14  -1   67.19    2.70
  -4  14   1   66.89    2.80
   4  14  -1   69.39    2.80
   4  14  -1   68.59    2.90
  -4  14   1   69.09    2.50
   4  14  -1   68.09    2.60
   3 -14  -1   36.10    1.70
   3 -14  -1   36.40    1.60
   3  14  -1   38.00    2.00
  -3  14   1   37.40    1.90
   3  14  -1   39.50    2.00
   3  14  -1   37.90    2.10
  -3  14   1   36.00    1.70
   2 -14  -1   76.69    2.60
   2 -14  -1   80.99    2.80
  -2 -14   1   78.59    2.40
  -2  14   1   77.49    2.70
   2  14  -1   78.39    3.00
   2  14  -1   75.89    3.10
  -2  14   1   80.49    3.00
  -1 -14   1    2.90    0.40
   1 -14  -1    3.70    0.60
   1 -14  -1    2.50    0.60
   1  14  -1    3.50    0.70
  -1  14   1    3.30    0.80
  -1  14   1    3.50    0.80
   1  14  -1    2.90    0.80
  -1  14   1    1.70    0.70
   0 -14   1  114.89    3.50
   0 -14   1  110.29    3.60
   0 -14  -1  117.69    3.50
   0  14   1  115.49    4.00
   0  14  -1   99.89    3.90
   0  14  -1  114.49    4.00
  -1 -14  -1    0.20    0.30
   1 -14   1    0.10    0.50
   1 -14   1   -0.60    0.30
  -1  14  -1    0.40    0.60
  -1  14  -1    0.80    0.70
   1  14   1   -0.40    1.00
   1  14   1    0.40    0.70
   1  14   1    0.70    0.70
  -1  14  -1   -0.30    0.60
   2 -14   1   22.90    1.30
   2 -14   1   26.70    1.30
   2  14   1   26.10    1.70
   2  14   1   26.90    1.70
  -2  14  -1   28.00    1.40
   2  14   1   28.60    1.70
  -2  14  -1   29.10    1.70
   3 -14   1    3.70    0.60
   3 -14   1    3.20    0.60
   3  14   1    4.40    0.90
  -3  14  -1    5.00    0.90
   3  14   1    3.80    0.80
  -3  14  -1    4.00    0.70
   3  14   1    4.90    0.80
   4 -14   1   59.59    2.60
   4 -14   1   60.09    2.30
   4  14   1   61.29    2.70
  -4  14  -1   64.69    2.40
   4  14   1   59.79    2.60
   4  14   1   61.39    2.50
  -4  14  -1   64.39    2.70
   5 -14   1    6.00    1.30
   5 -14   1    7.40    1.00
   5  14   1    5.80    0.90
   5  14   1    7.60    1.00
  -5  14  -1    6.80    1.00
  -5  14  -1    8.10    1.30
   5  14   1    5.40    1.00
   6 -14   1  156.18    4.70
   6  14   1  141.79    5.00
   6  14   1  147.89    4.80
  -6  14  -1  150.98    4.90
   7 -14   1    1.70    0.70
   7  14   1    1.10    0.70
   7  14   1    2.00    0.60
  -7  14  -1    2.00    0.50
   8 -14   1  398.36   11.70
   8  14   1  395.66   11.30
  -8  14  -1  404.66   11.60
   8  14   1  400.36   11.80
   9 -14   1   34.20    1.80
   9  14   1   37.80    1.40
  -9  14  -1   37.70    1.40
  -9  15   1   -0.50    0.30
   9  15  -1   -1.00    0.60
   9  15  -1    0.70    0.40
   8  15  -1    1.30    0.40
  -8  15   1    1.30    0.40
   8  15  -1    1.70    0.60
   7 -15  -1    0.60    0.60
   7  15  -1   -0.50    0.50
  -7  15   1    0.10    0.40
   6 -15  -1    0.70    0.50
  -6  15   1    0.60    0.50
   6  15  -1    0.30    0.60
   6  15  -1    0.50    0.60
   5 -15  -1   -0.10    0.40
  -5  15   1    0.00    0.50
  -5  15   1    0.10    0.70
   5  15  -1    0.50    0.70
   5  15  -1    1.70    1.10
   5  15  -1    0.90    0.60
   4 -15  -1  290.47    8.20
   4 -15  -1  265.77    8.70
  -4  15   1  284.07    8.70
   4  15  -1  282.97    8.70
   4  15  -1  268.37    8.60
  -4  15   1  280.37    8.30
   4  15  -1  278.97    8.20
   3 -15  -1   14.80    1.20
   3 -15  -1   13.80    1.10
   3  15  -1   15.10    1.50
  -3  15   1   15.50    1.10
  -3  15   1   15.80    1.40
   3  15  -1   18.80    1.60
   3  15  -1   14.10    1.40
   2 -15  -1   60.19    2.20
   2 -15  -1   61.89    2.30
  -2 -15   1   60.49    2.00
  -2  15   1   61.79    2.60
  -2  15   1   61.89    2.30
   2  15  -1   59.09    2.60
  -2  15   1   64.99    2.60
   2  15  -1   62.09    2.60
  -1 -15   1    0.60    0.40
   1 -15  -1    0.50    0.40
   1 -15  -1    0.30    0.60
   1  15  -1    0.20    0.70
   1  15  -1    0.20    0.60
  -1  15   1    0.70    0.70
  -1  15   1    0.90    0.70
   0 -15   1    8.00    0.70
   0 -15  -1    9.70    0.70
   0 -15   1    9.10    1.20
   0  15  -1    9.40    1.30
   0  15   1    9.80    1.20
   0  15   1    9.90    1.30
   0  15  -1    9.50    1.20
  -1 -15  -1   15.10    0.90
   1 -15   1   18.00    1.20
   1 -15   1   17.20    1.10
  -1  15  -1   17.70    1.40
   1  15   1   17.70    1.50
   1  15   1   15.40    1.80
   1  15   1   18.60    1.50
  -1  15  -1   18.10    1.50
  -1  15  -1   16.70    1.20
   2 -15   1    0.80    0.50
   2  15   1    1.00    0.80
  -2  15  -1    0.50    0.60
   2  15   1    2.10    0.80
   2  15   1   -0.70    0.60
  -2  15  -1   -0.20    0.50
  -2  15  -1   -0.10    0.60
   3 -15   1    7.50    1.00
   3 -15   1    6.70    0.90
   3  15   1    5.80    0.90
   3  15   1    8.20    1.20
   3  15   1    6.10    0.90
  -3  15  -1    8.90    1.00
  -3  15  -1    8.10    1.10
   4 -15   1    0.00    0.80
   4 -15   1   -0.10    0.50
   4  15   1   -0.90    0.70
   4  15   1    0.60    0.60
  -4  15  -1    0.30    0.50
  -4  15  -1   -0.60    0.60
   4  15   1    0.60    0.80
   5 -15   1   25.80    1.30
  -5  15  -1   26.10    1.40
   5  15   1   25.30    1.80
  -5  15  -1   22.60    1.60
   5  15   1   24.90    1.70
   5  15   1   24.00    1.50
   6 -15   1    1.80    0.50
   6  15   1    1.20    0.70
  -6  15  -1    0.70    0.60
   6  15   1    1.80    0.60
   7 -15   1   30.70    1.60
   7  15   1   31.60    1.50
  -7  15  -1   31.10    1.50
   7  15   1   30.90    1.70
   8  15   1  448.26   12.40
  -8  15  -1  449.76   12.70
   8  15   1  431.76   13.00
   9  15   1   17.10    0.90
  -9  15  -1   17.90    0.90
  -9  15  -1   17.90    0.90
  -8  16   1   47.60    1.70
   8  16  -1   45.20    1.90
   8  16  -1   46.90    1.70
   7 -16  -1   10.10    1.00
   7  16  -1    6.10    0.80
   7  16  -1    7.00    0.90
  -7  16   1    8.60    0.80
   6 -16  -1    3.30    0.60
  -6  16   1    4.30    0.60
   6  16  -1    3.80    0.70
   6  16  -1    3.20    0.70
   5 -16  -1    4.10    0.60
  -5  16   1    4.50    0.70
  -5  16   1    7.20    1.20
   5  16  -1    4.90    0.80
   5  16  -1    5.60    0.90
   4 -16  -1    1.80    0.50
  -4  16   1    2.10    0.60
  -4  16   1    2.90    0.80
   4  16  -1    2.20    0.80
   4  16  -1    2.40    0.70
   4  16  -1    2.50    0.90
   3 -16  -1    4.80    0.80
   3 -16  -1    3.10    0.60
  -3  16   1    3.40    0.60
  -3  16   1    2.00    0.70
  -3  16   1    4.50    0.90
   3  16  -1    3.40    0.90
   3  16  -1    2.80    1.00
   3  16  -1    2.90    0.80
  -2 -16   1   25.50    1.20
   2 -16  -1   24.50    1.30
   2 -16  -1   24.70    1.40
   2  16  -1   24.30    1.70
   2  16  -1   24.40    1.60
  -2  16   1   25.40    1.30
  -2  16   1   22.70    1.60
  -2  16   1   25.20    1.70
   1 -16  -1    0.10    0.60
  -1 -16   1   -0.30    0.40
   1 -16  -1   -0.10    0.50
   1  16  -1   -0.10    0.60
  -1  16   1    0.50    0.60
  -1  16   1   -0.30    0.60
   1  16  -1    0.30    0.60
   0 -16   1    5.20    0.80
   0 -16  -1    6.40    0.80
   0 -16   1    5.20    0.80
   0  16   1    5.20    0.90
   0  16  -1    7.30    1.20
   0  16   1    6.20    0.90
   0  16  -1    4.00    0.80
   1 -16   1   -0.10    0.50
  -1 -16  -1   -0.10    0.50
   1 -16   1    0.00    0.50
   1  16   1    0.00    0.70
  -1  16  -1    0.20    0.60
   1  16   1    0.20    0.60
  -1  16  -1    0.40    0.70
   2 -16   1    5.20    0.70
   2 -16   1    7.20    0.90
  -2  16  -1    7.20    1.20
  -2  16  -1    7.50    1.00
   2  16   1    5.50    1.00
  -2  16  -1    5.60    0.90
   2  16   1    6.80    1.00
   2  16   1    8.20    1.30
   3 -16   1    7.20    0.90
   3 -16   1    9.40    0.90
  -3  16  -1    8.90    1.30
   3  16   1   10.30    1.30
  -3  16  -1    8.50    1.00
   3  16   1    8.00    1.00
   3  16   1    8.90    1.30
  -3  16  -1    9.30    1.20
   4 -16   1   54.99    2.10
  -4  16  -1   54.39    2.10
   4  16   1   51.39    2.20
   4  16   1   54.69    2.40
   4  16   1   53.49    2.40
  -4  16  -1   53.59    2.40
   5 -16   1    3.60    0.60
   5  16   1    3.70    0.80
  -5  16  -1    4.80    0.90
  -5  16  -1    3.40    0.60
   5  16   1    4.20    0.70
   5  16   1    5.10    1.00
   6 -16   1   -0.50    0.50
  -6  16  -1    0.20    0.40
   6  16   1   -0.20    0.50
   6  16   1   -0.80    0.60
   7 -16   1   10.20    1.20
  -7  16  -1    8.30    0.80
   7  16   1    8.50    1.20
   7  16   1    9.30    0.80
  -8  16  -1  146.49    4.40
   8  16   1  148.69    4.40
  -8  17   1   45.80    1.60
   8  17  -1   44.00    1.80
  -8  17   1   47.00    1.70
   8  17  -1   42.90    1.60
   7 -17  -1    0.40    0.60
   7  17  -1   -0.50    0.50
   7  17  -1    0.30    0.50
  -7  17   1    0.10    0.40
  -7  17   1   -0.10    0.40
   6 -17  -1    5.90    0.80
   6  17  -1    4.90    0.80
  -6  17   1    4.20    0.60
   6  17  -1    5.00    0.70
   5 -17  -1    0.70    0.50
   5  17  -1    0.40    0.60
   5  17  -1   -0.10    0.60
  -5  17   1   -0.20    0.50
  -5  17   1    1.00    0.60
   4 -17  -1   35.80    1.50
   4  17  -1   31.60    1.90
   4  17  -1   33.30    1.90
  -4  17   1   34.20    1.90
   4  17  -1   28.90    1.80
  -4  17   1   36.20    1.80
  -4  17   1   33.80    1.50
   3 -17  -1    0.10    0.40
   3  17  -1    0.80    0.70
  -3  17   1    0.00    0.60
   3  17  -1    0.20    0.60
  -3  17   1    0.00    0.50
  -3  17   1    0.50    0.60
   2 -17  -1   78.39    2.80
   2 -17  -1   75.99    3.00
  -2  17   1   79.69    3.20
   2  17  -1   81.99    3.10
  -2  17   1   82.59    3.10
   2  17  -1   79.49    3.10
   1 -17  -1    8.90    1.10
  -1 -17   1    8.40    1.10
   1 -17  -1    7.50    1.10
   1  17  -1    8.10    1.20
  -1  17   1    8.00    1.20
   1  17  -1   10.00    1.30
  -1  17   1    8.50    1.30
   0 -17  -1   26.80    1.40
   0 -17   1   26.90    1.40
   0 -17  -1   27.40    1.60
   0 -17   1   25.10    1.50
   0  17  -1   27.40    1.70
   0  17   1   27.90    1.70
   0  17  -1   28.20    1.70
   0  17   1   28.00    1.70
   1 -17   1    9.80    1.20
  -1 -17  -1    9.30    1.10
   1 -17   1   11.00    1.10
  -1  17  -1   10.60    1.30
  -1  17  -1   11.00    1.30
   1  17   1   11.20    1.30
   1  17   1   11.90    1.40
   2 -17   1   60.19    2.60
   2 -17   1   65.49    2.40
  -2  17  -1   66.79    2.30
   2  17   1   66.69    2.80
   2  17   1   64.99    2.70
  -2  17  -1   66.79    2.80
  -2  17  -1   66.69    2.70
   2  17   1   65.29    2.80
   3 -17   1    2.90    0.60
   3  17   1    2.50    0.80
   3  17   1    2.10    0.70
  -3  17  -1    2.20    0.70
   3  17   1    3.40    0.80
  -3  17  -1    2.80    0.70
  -3  17  -1    1.90    0.60
   4 -17   1   44.70    1.80
  -4  17  -1   39.80    2.00
   4  17   1   37.60    1.90
   4  17   1   42.40    2.10
  -4  17  -1   40.90    1.80
   4  17   1   42.80    2.10
  -4  17  -1   42.80    2.10
   5 -17   1    0.10    0.40
  -5  17  -1    0.80    0.60
  -5  17  -1    0.10    0.50
   5  17   1    0.80    0.60
  -5  17  -1    0.20    0.50
   5  17   1    0.90    0.60
   5  17   1    1.10    0.80
   6 -17   1   11.30    1.00
   6  17   1   12.40    1.30
  -6  17  -1   12.00    0.90
  -6  17  -1   11.30    1.00
   6  17   1   12.60    1.00
   7 -17   1    1.60    0.90
   7  17   1    2.60    0.50
  -7  17  -1    3.50    0.50
   7  17   1    4.80    0.80
  -7  17  -1    3.20    0.50
  -8  17  -1    8.50    0.60
  -8  17  -1    7.00    0.70
   8  17   1    6.20    0.70
  -7  18   1    2.30    0.40
  -7  18   1    2.10    0.50
   7  18  -1    0.80    0.60
   7  18  -1    2.50    0.70
   6 -18  -1    2.80    0.50
   6  18  -1    1.40    0.70
   6  18  -1    1.90    0.60
  -6  18   1    2.80    0.60
   5 -18  -1    1.00    0.50
  -5  18   1    0.60    0.50
  -5  18   1    0.20    0.40
  -5  18   1   -1.00    0.50
   5  18  -1    1.00    0.80
   4 -18  -1    3.90    0.60
  -4  18   1    3.40    0.80
   4  18  -1    5.70    0.90
   4  18  -1    4.30    0.80
  -4  18   1    2.70    0.70
  -4  18   1    4.20    0.60
   3 -18  -1   27.40    1.30
   3  18  -1   28.20    1.70
  -3  18   1   28.60    1.70
  -3  18   1   26.90    1.40
   3  18  -1   26.30    1.70
  -3  18   1   28.20    1.70
   2 -18  -1   94.19    3.10
   2  18  -1   91.69    3.50
   2  18  -1   92.39    3.50
  -2  18   1   95.39    3.50
  -2  18   1   92.19    3.50
   1 -18  -1    2.50    0.60
  -1  18   1    1.30    0.70
   1  18  -1    1.40    0.70
   1  18  -1    1.20    0.70
  -1  18   1    1.20    0.70
   0 -18   1   25.70    1.40
   0 -18  -1   24.60    1.50
   0  18   1   25.90    1.70
   0  18   1   25.90    1.70
   0  18  -1   24.10    1.70
   0  18  -1   24.10    1.60
   1 -18   1    2.50    0.60
  -1  18  -1    2.20    0.70
   1  18   1    3.80    0.80
  -1  18  -1    2.80    0.80
   1  18   1    3.30    0.80
   2 -18   1    9.60    0.90
   2  18   1    6.90    1.00
   2  18   1    7.50    1.20
  -2  18  -1    9.10    1.30
  -2  18  -1    9.10    1.20
   3 -18   1    1.00    0.50
  -3  18  -1    2.00    0.60
  -3  18  -1    0.70    0.60
   3  18   1    1.40    0.70
   3  18   1    0.20    0.70
  -3  18  -1    0.40    0.60
   3  18   1    2.30    0.90
   4 -18   1   10.20    0.90
   4  18   1    8.10    1.20
  -4  18  -1   12.40    1.10
  -4  18  -1   11.10    1.10
  -4  18  -1   10.50    0.90
   4  18   1    8.80    1.20
   4  18   1   11.20    1.20
   5 -18   1    2.30    0.50
   5  18   1    2.70    0.70
   5  18   1    0.70    0.80
  -5  18  -1    1.30    0.50
   5  18   1    1.60    0.60
  -5  18  -1    2.30    0.50
   6 -18   1    8.20    0.90
  -6  18  -1    9.20    0.70
   6  18   1    7.80    0.90
  -6  18  -1   10.10    0.90
   6  18   1    7.30    1.20
  -7  18  -1    0.90    0.40
   7  18   1    1.30    0.50
  -7  18  -1    0.70    0.30
   7  19  -1   -1.10    0.70
  -7  19   1   -0.40    0.40
   6 -19  -1    1.00    0.50
  -6  19   1    0.40    0.40
   6  19  -1    1.10    0.60
  -6  19   1    1.60    0.40
   5 -19  -1    6.40    0.80
   5  19  -1    5.60    0.90
  -5  19   1    4.60    0.70
  -5  19   1    4.00    0.60
  -5  19   1    4.70    0.80
   4 -19  -1   17.80    1.00
   4  19  -1   16.10    1.50
  -4  19   1   16.80    1.20
  -4  19   1   17.90    1.20
   3 -19  -1    0.20    0.40
   3  19  -1    1.40    0.60
  -3  19   1    0.20    0.50
   3  19  -1   -0.50    0.60
  -3  19   1    0.60    0.60
   2 -19  -1   30.00    1.40
  -2  19   1   29.70    1.70
  -2  19   1   30.00    1.80
   2  19  -1   28.20    1.80
   2  19  -1   26.90    1.70
   1 -19  -1    3.00    0.60
   1  19  -1    2.10    0.70
   1  19  -1    3.10    0.80
  -1  19   1    1.90    0.70
  -1  19   1    2.00    0.70
   0 -19   1   57.99    2.20
   0 -19  -1   56.79    2.20
   0  19   1   59.89    2.50
   0  19   1   59.89    2.50
   0  19  -1   57.29    2.50
   0  19  -1   56.49    2.50
   1 -19   1    8.20    0.90
  -1  19  -1   10.10    1.20
   1  19   1    6.70    0.90
   1  19   1    8.30    1.30
  -1  19  -1    6.60    1.10
   2 -19   1   42.10    1.70
   2  19   1   42.00    2.00
  -2  19  -1   39.80    2.00
  -2  19  -1   39.50    2.00
   2  19   1   41.40    2.00
   3 -19   1    5.00    0.60
  -3  19  -1    8.30    1.10
  -3  19  -1    7.00    1.00
   3  19   1    6.10    0.90
   3  19   1    6.20    0.80
   4 -19   1   26.60    1.30
  -4  19  -1   26.20    1.50
   4  19   1   26.10    1.50
   4  19   1   27.50    1.50
  -4  19  -1   25.70    1.20
  -4  19  -1   27.10    1.50
   5 -19   1    5.10    0.80
  -5  19  -1    5.30    0.70
   5  19   1    6.00    0.80
   5  19   1    3.30    1.10
   5  19   1    5.00    0.80
  -5  19  -1    5.10    0.80
   6 -19   1    8.80    1.00
   6  19   1    8.00    1.10
  -6  19  -1    9.50    0.80
   6  19   1    9.20    1.10
  -6  19  -1    7.80    0.70
  -7  19  -1    7.70    0.70
   6  20  -1   10.90    1.00
  -6  20   1    9.20    0.80
   5 -20  -1   18.80    1.00
   5  20  -1   17.70    1.20
  -5  20   1   18.90    1.10
   4 -20  -1   11.40    0.90
   4  20  -1   10.60    1.00
  -4  20   1   11.60    1.00
  -4  20   1   10.80    1.00
   4  20  -1   12.60    1.40
   3 -20  -1    6.80    0.80
   3  20  -1    8.80    1.10
  -3  20   1    6.70    0.90
  -3  20   1    7.40    0.90
   2 -20  -1   10.90    0.90
  -2  20   1   10.10    1.10
   2  20  -1   14.30    1.20
  -2  20   1    9.90    1.10
   2  20  -1   11.60    1.10
   1 -20  -1   49.70    1.90
   1  20  -1   51.29    2.20
  -1  20   1   53.99    2.30
   1  20  -1   50.99    2.20
  -1  20   1   52.69    2.20
   0 -20  -1    5.80    0.80
   0 -20   1    2.90    0.70
   0  20   1    3.70    0.80
   0  20  -1    4.60    0.80
   0  20   1    4.30    0.80
   0  20  -1    4.80    0.80
   1 -20   1    5.70    0.70
  -1  20  -1    9.00    1.10
   1  20   1    6.20    0.80
  -1  20  -1    7.20    1.10
   1  20   1    6.20    1.00
   2 -20   1   -0.90    0.40
   2  20   1   -0.10    0.50
  -2  20  -1    0.50    0.50
   2  20   1    0.30    0.60
  -2  20  -1    0.50    0.50
   3 -20   1    2.80    0.50
  -3  20  -1    3.50    0.60
   3  20   1    4.10    0.70
   3  20   1    2.50    0.70
  -3  20  -1    3.10    0.60
   4 -20   1    0.80    0.40
  -4  20  -1    1.60    0.50
   4  20   1    1.00    0.70
  -4  20  -1    1.20    0.50
   4  20   1    0.40    0.70
   5 -20   1    3.70    0.50
  -5  20  -1    3.00    0.50
   5  20   1    5.20    0.90
  -6  20  -1    0.80    0.40
   5 -21  -1    1.00    0.50
  -5  21   1    0.30    0.40
   5  21  -1   -0.40    0.60
   4 -21  -1    4.60    0.70
  -4  21   1    5.10    0.60
   4  21  -1    5.60    0.90
  -4  21   1    7.20    0.80
   3 -21  -1    1.80    0.50
  -3  21   1    1.20    0.50
   3  21  -1    1.80    0.70
   3  21  -1    0.30    0.50
  -3  21   1    1.90    0.50
   2 -21  -1   17.60    1.00
  -2  21   1   15.90    1.20
   2  21  -1   17.10    1.20
  -2  21   1   16.20    1.10
   1 -21  -1   26.20    1.30
   1  21  -1   26.80    1.40
  -1  21   1   26.40    1.40
   1  21  -1   26.90    1.40
  -1  21   1   27.70    1.50
   0 -21  -1    2.00    0.80
   0 -21   1    1.80    0.70
   0  21  -1    0.80    0.50
   0  21  -1    1.30    0.50
   0  21   1    0.90    0.60
   0  21   1    0.80    0.50
   1 -21   1    2.20    0.50
  -1  21  -1    1.40    0.50
  -1  21  -1    2.40    0.60
   1  21   1    2.90    0.60
   1  21   1    2.50    0.60
   2 -21   1   16.90    1.00
   2  21   1   16.50    1.30
  -2  21  -1   16.40    1.10
   2  21   1   17.30    1.20
  -2  21  -1   17.60    1.20
   3 -21   1    1.70    0.40
  -3  21  -1    1.60    0.50
   3  21   1    1.90    0.60
  -3  21  -1    1.50    0.50
   3  21   1    1.40    0.70
   4 -21   1   45.60    1.70
  -4  21  -1   44.80    1.80
   4  21   1   46.00    2.00
   4  21   1   44.40    2.00
   5 -21   1   13.40    0.90
  -5  21  -1   13.90    0.90
   4 -22  -1    7.40    0.80
  -4  22   1    7.90    0.80
   4  22  -1    7.40    1.00
   3 -22  -1    1.30    0.50
   3  22  -1    1.50    0.50
   3  22  -1    2.20    0.70
  -3  22   1    1.80    0.50
  -3  22   1    1.60    0.50
   2 -22  -1    1.60    0.50
  -2  22   1    1.50    0.50
   2  22  -1    2.30    0.60
  -2  22   1    1.50    0.50
   2  22  -1    1.20    0.50
   1 -22  -1    3.40    0.60
  -1  22   1    3.10    0.60
  -1  22   1    3.70    0.60
   1  22  -1    4.70    0.80
   0 -22   1    0.60    0.70
   0  22  -1   -0.20    0.50
   0  22   1    0.10    0.50
   0  22   1    0.90    0.50
   0  22  -1    0.40    0.50
   1 -22   1   10.00    0.90
   1  22   1    9.50    0.90
   1  22   1   10.40    1.10
  -1  22  -1    8.70    0.90
  -1  22  -1    8.10    0.90
   2 -22   1    3.10    0.50
   2  22   1    5.10    0.80
  -2  22  -1    3.50    0.50
   2  22   1    2.30    0.70
  -2  22  -1    4.40    0.70
   3 -22   1    0.50    0.40
  -3  22  -1    1.50    0.50
  -3  22  -1    0.90    0.50
   3  22   1    1.90    0.80
   3  22   1    1.80    0.60
   4 -22   1    5.40    0.70
  -4  22  -1    4.40    0.70
  -3  23   1    1.00    0.60
  -3  23   1    0.10    0.40
   3  23  -1    0.60    0.70
   2 -23  -1    4.20    0.60
   2  23  -1    4.90    0.60
  -2  23   1    4.50    0.60
  -2  23   1    5.00    0.70
   2  23  -1    4.50    0.60
   1  23  -1   -0.80    0.50
   1  23  -1    0.90    0.50
  -1  23   1    1.80    0.60
  -1  23   1    0.50    0.40
   0  23  -1    2.70    0.50
   0  23   1    3.90    0.70
   0  23   1    3.70    0.50
   0  23  -1    3.80    0.60
   1 -23   1    3.60    0.70
   1  23   1    1.50    0.50
  -1  23  -1    2.50    0.50
   1  23   1    4.00    0.80
  -1  23  -1    1.30    0.50
   2 -23   1   -0.50    0.50
  -2  23  -1    1.30    0.40
   2  23   1    0.40    0.50
  11   0  -2    0.30    0.40
  11   0  -2   -0.40    0.40
 -11   0   2   -0.10    0.50
  10   0  -2   37.30    1.60
 -10   0   2   37.10    1.60
  10   0  -2   35.30    1.60
   9   0  -2    0.70    0.50
  -9   0   2    0.70    0.50
   9   0  -2    0.10    0.60
  -8   0   2   36.10    1.90
  -8   0   2   34.70    1.60
   8   0  -2   38.10    1.80
   8   0  -2   37.80    2.00
   7   0  -2    0.10    0.50
  -7   0   2    0.20    0.40
   7   0  -2    0.10    0.60
  -7   0   2    0.10    0.40
  -6   0   2    0.50    0.30
   6   0  -2    1.40    0.60
   6   0  -2    1.40    0.70
  -6   0   2    0.80    0.40
   5   0  -2    3.10    2.30
   5   0  -2   -0.30    0.30
  -5   0   2    0.00    0.30
   5   0  -2   -0.20    0.30
  -5   0   2    0.00    0.30
  -5   0   2   -0.30    0.30
   5   0  -2   -0.30    2.40
  -5   0   2   -0.10    0.20
   4   0  -2  144.49    6.60
   4   0  -2  184.48    4.70
   4   0  -2  181.38    6.80
  -4   0   2  187.98    5.10
   4   0  -2  150.28    4.70
  -4   0   2  174.08    4.70
  -4   0   2  174.88    4.70
  -4   0   2  167.18    5.00
   4   0  -2  184.48    5.10
   3   0  -2   -0.60    1.00
   3   0  -2   -1.00    0.20
   3   0  -2   -1.10    0.10
  -3   0   2   -1.40    0.30
  -3   0   2   -1.00    0.20
  -3   0   2   -0.90    0.20
   3   0  -2   -1.80    1.20
  -3   0   2   -0.80    0.10
   3   0  -2   -0.90    0.20
  -3   0   2   -0.40    1.10
  -2   0   2 1022.10   28.40
   2   0  -2  973.20   28.40
   2   0  -2  948.11   25.00
   2   0  -2 1034.60   28.40
  -2   0   2  971.10   27.40
   2   0  -2  861.01   27.30
  -2   0   2  978.40   27.40
   2   0  -2  954.30   25.00
  -2   0   2  982.80   25.00
   2   0  -2  970.60   27.30
  -2   0   2  937.01   25.00
  -1   0   2   -0.10    0.10
  -1   0   2   -0.30    0.10
   1   0  -2   -0.20    0.10
  -1   0   2   -0.30    0.10
   1   0  -2   -0.20    0.10
  -1   0   2   -0.20    0.10
  -1   0   2   -0.60    0.50
   1   0  -2   -1.00    0.60
   1   0  -2   -0.30    0.10
   1   0  -2   -0.20    0.10
   0   0   2 3469.15   92.79
   0   0  -2 3752.12  103.19
   0   0   2 3601.84  101.39
   0   0   2 3657.83  103.19
   0   0  -2 3610.34  101.39
   0   0  -2 3491.35   92.79
  -1   0  -2   -0.30    0.10
   1   0   2   -0.40    0.10
   1   0   2   -0.40    0.60
  -1   0  -2   -0.30    0.60
   1   0   2   -0.30    0.10
   1   0   2   -0.40    0.10
  -1   0  -2   -0.30    0.10
   1   0   2   -0.40    0.10
  -1   0  -2   -0.40    0.10
  -2   0  -2  756.22   19.90
  -2   0  -2  758.92   22.90
   2   0   2  735.03   19.90
  -2   0  -2  761.22   21.80
   2   0   2  793.02   21.70
  -2   0  -2  775.12   19.90
   2   0   2  796.62   22.90
   2   0   2  763.82   19.90
  -2   0  -2  769.42   21.80
  -3   0  -2   -0.70    1.30
   3   0   2   -1.30    1.10
   3   0   2   -1.10    0.20
   3   0   2   -0.60    1.30
   3   0   2   -1.10    0.20
  -3   0  -2   -0.90    0.20
  -3   0  -2   -1.10    0.20
   3   0   2   -1.00    0.10
  -3   0  -2   -1.10    0.20
  -3   0  -2   -0.70    0.30
   4   0   2   37.50    3.30
   4   0   2   33.20    3.30
   4   0   2   33.50    1.20
  -4   0  -2   36.20    1.20
  -4   0  -2   34.60    1.30
  -4   0  -2   32.70    1.20
  -4   0  -2   34.60    3.40
   4   0   2   35.10    1.20
  -4   0  -2   34.90    1.30
   5   0   2   -3.80    2.90
  -5   0  -2   -0.40    0.40
   5   0   2   -0.30    0.40
  -5   0  -2   -0.50    0.20
   5   0   2   -0.80    0.60
  -5   0  -2   -0.50    0.40
   5   0   2   -0.90    0.40
  -5   0  -2    0.60    3.20
   5   0   2    1.10    3.00
  -5   0  -2   -0.50    0.40
   6   0   2   73.69    2.70
  -6   0  -2   73.19    2.50
  -6   0  -2   75.59    2.60
   6   0   2   73.69    2.80
   6   0   2   73.69    2.90
   7   0   2   -0.60    0.50
  -7   0  -2    0.10    0.40
   7   0   2   -0.70    0.70
  -7   0  -2    0.20    0.50
   8   0   2   37.50    1.90
  -8   0  -2   38.90    1.70
  -8   0  -2   36.00    2.20
   8   0   2   40.50    1.80
   9   0   2    0.00    0.50
  -9   0  -2    0.00    0.40
   9   0   2    0.40    0.60
  10   0   2   -0.10    0.40
  10   0   2   -0.30    0.60
 -10   0  -2    0.40    0.40
 -11   0  -2    0.20    0.50
  11   0   2    0.40    0.40
  11  -1  -2    4.80    0.60
 -11  -1   2    4.20    0.60
  11  -1  -2    4.10    0.70
 -11   1   2    5.60    0.90
  11   1  -2    5.90    0.70
  11   1  -2    6.00    0.70
  10  -1  -2    8.00    0.90
  10  -1  -2    5.80    0.90
 -10  -1   2    6.10    0.80
  10   1  -2    6.20    0.90
  10   1  -2    6.60    0.90
 -10   1   2    6.40    0.80
   9  -1  -2    0.60    0.60
  -9  -1   2    0.70    0.50
   9  -1  -2   -0.40    0.50
  -9   1   2   -0.50    0.50
   9   1  -2    0.60    0.50
   9   1  -2   -0.40    0.50
  -8  -1   2    5.80    0.90
   8  -1  -2    5.60    0.80
  -8  -1   2    4.60    0.80
  -8   1   2    5.60    0.90
   8   1  -2    6.50    1.00
  -8   1   2    4.20    0.80
   8   1  -2    6.80    1.10
   8   1  -2    6.10    1.00
  -7  -1   2    3.00    0.50
   7  -1  -2    3.30    0.70
   7  -1  -2    3.20    0.70
  -7  -1   2    2.50    0.50
   7   1  -2    3.50    0.80
   7   1  -2    3.00    0.60
  -7   1   2    2.40    0.50
  -6  -1   2  408.16   11.40
   6  -1  -2  391.56   12.10
  -6  -1   2  420.66   11.90
   6  -1  -2  406.46   11.70
  -6   1   2  383.36   11.00
  -6   1   2  425.86   11.90
  -6   1   2  421.36   11.50
  -6   1   2  387.16   11.10
   6   1  -2  402.96   11.70
   6   1  -2  400.16   12.10
   5  -1  -2   63.99    5.10
   5  -1  -2   59.39    2.10
  -5  -1   2   58.79    2.00
   5  -1  -2   58.99    2.00
   5  -1  -2   59.99    2.00
  -5  -1   2   61.79    2.00
  -5  -1   2   60.29    1.90
   5  -1  -2   57.49    4.90
  -5  -1   2   58.79    2.00
  -5   1   2   58.39    2.00
   5   1  -2   63.09    4.80
   5   1  -2   59.49    2.00
  -5   1   2   58.09    2.00
   5   1  -2   58.89    1.90
  -5   1   2   61.09    2.00
   5   1  -2   61.59    4.60
  -5   1   2   59.79    2.10
   4  -1  -2    1.50    1.40
  -4  -1   2    0.20    0.20
  -4  -1   2    0.30    0.20
   4  -1  -2    1.30    1.70
   4  -1  -2    0.00    0.20
  -4  -1   2    0.30    0.20
  -4  -1   2   -1.30    1.20
   4  -1  -2    0.20    0.20
  -4   1   2    0.20    0.20
  -4   1   2    0.30    0.30
   4   1  -2   -0.40    1.20
  -4   1   2    0.20    0.20
   4   1  -2   -0.10    0.20
   4   1  -2   -0.10    0.20
  -4   1   2    0.40    0.20
   4   1  -2    0.40    1.50
   4   1  -2    0.40    0.20
   3  -1  -2  262.07    7.10
   3  -1  -2  274.67    7.70
  -3  -1   2  272.47    7.10
  -3  -1   2  260.17    7.70
   3  -1  -2  269.77    7.10
  -3  -1   2  266.97    7.10
   3  -1  -2  266.27    9.00
  -3  -1   2  267.67    8.80
  -3  -1   2  264.17    7.70
   3  -1  -2  270.67    9.10
   3   1  -2  272.07    7.10
  -3   1   2  266.57    7.10
  -3   1   2  261.97    9.00
  -3   1   2  270.27    7.10
  -3   1   2  267.97    7.70
   3   1  -2  266.17    8.80
   2  -1  -2 2475.55   64.49
   2  -1  -2 2331.77   70.39
  -2  -1   2 2583.84   71.89
   2  -1  -2 2663.83   72.09
  -2  -1   2 2487.05   64.39
  -2  -1   2 2445.16   70.39
   2  -1  -2 2709.43   72.09
  -2  -1   2 2533.45   64.39
  -2  -1   2 2444.06   70.39
   2  -1  -2 2440.46   64.49
   2  -1  -2 2539.35   70.39
   2   1  -2 2646.54   71.89
   2   1  -2 2436.66   64.39
  -2   1   2 2378.86   70.39
  -2   1   2 2387.16   64.49
   2   1  -2 2381.06   70.39
  -2   1   2 2390.36   64.49
  -2   1   2 2629.54   72.09
  -2   1   2 2490.95   70.39
  -1  -1   2   14.70    0.50
  -1  -1   2   14.70    0.50
   1  -1  -2   14.30    0.50
   1  -1  -2   15.00    1.20
   1  -1  -2   14.70    0.50
  -1  -1   2   14.60    0.50
  -1  -1   2   14.90    1.10
   1  -1  -2   14.40    0.50
   1  -1  -2   14.70    0.50
  -1  -1   2   14.90    0.50
  -1   1   2   15.40    0.50
   1   1  -2   14.00    0.50
  -1   1   2   13.80    0.50
  -1   1   2   14.70    0.50
  -1   1   2   14.20    1.00
   1   1  -2   15.60    1.10
   1   1  -2   14.60    0.50
   0  -1  -2   72.89    1.90
   0  -1   2   69.09    1.90
   0  -1  -2   73.49    1.90
   0  -1   2   69.39    2.10
   0  -1  -2   74.29    2.10
   0  -1   2   69.19    2.50
   0  -1   2   72.69    2.10
   0  -1  -2   67.99    2.50
   0  -1  -2   73.99    2.10
   0   1  -2   72.79    2.10
   0   1  -2   70.69    2.60
   0   1  -2   71.59    1.90
   0   1  -2   75.29    2.10
   0   1   2   74.09    2.10
   0   1   2   71.49    1.90
   0   1  -2   69.59    1.90
   1  -1   2    0.30    0.10
   1  -1   2    0.60    0.20
  -1  -1  -2    0.50    0.20
   1  -1   2    0.10    0.10
   1  -1   2    0.40    0.60
  -1  -1  -2    0.20    0.60
  -1  -1  -2    0.50    0.20
  -1  -1  -2    0.60    0.20
   1  -1   2    0.30    0.20
  -1  -1  -2    0.60    0.20
   1   1   2    0.80    0.20
  -1   1  -2    0.80    0.20
  -1   1  -2    0.60    0.20
  -1   1  -2    0.40    0.10
  -1   1  -2    1.00    0.20
   1   1   2    0.50    0.20
  -1   1  -2    0.70    0.70
   2  -1   2    0.20    0.10
   2  -1   2    0.30    1.00
   2  -1   2   -0.10    0.10
  -2  -1  -2    0.00    0.10
  -2  -1  -2    0.10    0.10
  -2  -1  -2    0.50    0.10
  -2  -1  -2    0.20    0.20
  -2  -1  -2   -0.10    0.80
  -2   1  -2    0.30    0.20
   2   1   2    0.00    0.10
   2   1   2   -0.20    0.50
  -2   1  -2    0.30    0.20
  -2   1  -2    0.00    0.10
  -2   1  -2    0.40    1.00
  -2   1  -2    0.10    0.10
   3  -1   2   99.09    2.80
  -3  -1  -2   93.99    4.20
   3  -1   2  102.29    4.30
  -3  -1  -2   96.39    2.70
   3  -1   2   99.49    2.80
   3  -1   2  102.99    4.50
  -3  -1  -2  100.99    3.00
  -3  -1  -2   95.89    3.00
  -3  -1  -2   99.29    2.70
   3  -1   2   98.09    3.00
  -3   1  -2   96.59    4.50
  -3   1  -2   95.79    3.00
  -3   1  -2   99.89    2.80
   3   1   2   99.69    2.90
   3   1   2   97.49    4.20
  -3   1  -2   97.29    2.80
   3   1   2   97.39    2.70
  -4  -1  -2   52.79    1.80
   4  -1   2   54.99    4.00
   4  -1   2   52.19    1.80
  -4  -1  -2   50.49    1.80
  -4  -1  -2   50.89    3.70
  -4  -1  -2   51.59    1.70
   4  -1   2   57.09    3.90
   4  -1   2   54.29    1.70
  -4  -1  -2   52.09    1.60
   4  -1   2   51.89    1.70
   4   1   2   50.59    1.70
   4   1   2   53.89    1.70
   4   1   2   54.59    1.70
  -4   1  -2   49.99    4.00
  -4   1  -2   52.59    1.80
  -4   1  -2   51.09    1.70
   4   1   2   55.59    3.80
   4   1   2   43.80    3.50
  -4   1  -2   56.99    1.70
  -5  -1  -2   10.50    0.80
   5  -1   2    8.60    1.20
   5  -1   2   10.60    0.90
  -5  -1  -2   10.20    0.70
   5  -1   2    9.10    3.30
  -5  -1  -2   12.00    0.80
   5  -1   2   11.60    3.30
  -5  -1  -2   10.10    0.90
  -5  -1  -2    7.60    3.40
   5  -1   2   11.30    0.90
  -5   1  -2    9.80    0.80
  -5   1  -2    9.90    0.80
  -5   1  -2   11.40    1.00
   5   1   2    8.10    3.20
   5   1   2    8.70    1.10
  -5   1  -2   10.60    0.70
   5   1   2    8.50    3.10
   5   1   2    9.50    0.90
  -5   1  -2   11.10    3.70
   5   1   2   10.50    0.90
   6  -1   2    2.80    0.70
   6  -1   2    2.20    0.80
  -6  -1  -2    2.10    0.40
  -6  -1  -2    2.10    0.50
   6   1   2    2.10    0.60
  -6   1  -2    1.60    0.40
   6   1   2    1.80    0.70
  -6   1  -2    2.30    0.50
   6   1   2    1.90    0.80
   7  -1   2   -0.40    0.70
  -7  -1  -2    0.50    0.50
  -7  -1  -2    0.80    0.50
   7  -1   2    0.40    0.50
   7   1   2   -0.70    0.50
   7   1   2    0.80    0.60
  -7   1  -2   -0.30    0.40
   7   1   2    0.30    0.70
  -8  -1  -2   20.50    1.30
   8  -1   2   20.90    1.50
   8  -1   2   21.00    1.40
  -8  -1  -2   17.90    1.70
  -8   1  -2   20.00    1.80
  -8   1  -2   19.80    1.20
   8   1   2   21.90    1.50
   8   1   2   24.30    1.40
   9  -1   2    0.80    0.70
   9  -1   2    2.20    0.60
  -9  -1  -2    2.20    0.50
  -9   1  -2    1.70    0.50
   9   1   2    1.40    0.60
   9   1   2    1.00    0.60
  10  -1   2    9.00    1.20
 -10  -1  -2    9.60    0.90
  10  -1   2    9.10    0.80
 -10   1  -2    9.90    0.90
  10   1   2   10.70    0.90
 -11  -1  -2    0.70    0.50
  11  -1   2    0.60    0.40
 -11   1  -2   -0.10    0.70
  11  -2  -2   24.90    1.20
  11  -2  -2   25.30    1.20
 -11  -2   2   23.30    1.20
 -11   2   2   22.40    1.40
  11   2  -2   25.40    1.10
  11   2  -2   25.20    1.10
  10  -2  -2   63.39    2.30
 -10  -2   2   64.49    2.30
  10  -2  -2   64.19    2.40
 -10   2   2   63.19    2.30
  10   2  -2   61.49    2.30
   9  -2  -2    0.50    0.60
   9  -2  -2   -0.10    0.50
  -9  -2   2   -0.10    0.50
   9   2  -2    0.20    0.50
  -9   2   2    0.60    0.50
   9   2  -2    0.20    0.50
   9   2  -2   -0.30    0.70
  -8  -2   2   45.20    1.90
   8  -2  -2   47.50    2.00
  -8  -2   2   41.40    2.00
   8   2  -2   45.20    2.00
  -8   2   2   43.40    1.80
  -8   2   2   44.90    2.30
   8   2  -2   46.60    2.20
   8   2  -2   45.00    1.90
  -7  -2   2    4.00    0.60
  -7  -2   2    5.70    0.80
   7  -2  -2    3.80    0.70
   7   2  -2    4.80    0.70
   7   2  -2    3.30    0.80
  -7   2   2    3.20    1.40
  -7   2   2    4.70    0.80
  -7   2   2    5.80    0.90
   6  -2  -2    7.00    1.10
  -6  -2   2    7.20    0.80
   6  -2  -2    5.30    0.80
  -6  -2   2    7.00    0.60
  -6   2   2    8.00    0.90
   6   2  -2    7.20    1.10
   6   2  -2    6.70    1.00
  -6   2   2    7.20    1.00
  -6   2   2    6.70    0.70
   5  -2  -2  204.78    5.80
  -5  -2   2  204.78    5.70
   5  -2  -2  187.98    8.90
   5  -2  -2  206.98    6.20
   5  -2  -2  212.28    5.80
  -5  -2   2  205.08    5.70
  -5  -2   2  206.68    6.00
   5  -2  -2  204.48    9.20
  -5  -2   2  212.08    6.20
  -5   2   2  208.88    6.20
   5   2  -2  208.98    8.40
   5   2  -2  209.08    5.70
  -5   2   2  215.28    5.80
  -5   2   2  208.18    5.80
  -5   2   2  212.18    6.00
  -4  -2   2    6.10    0.50
  -4  -2   2    6.70    0.40
   4  -2  -2    6.20    1.60
  -4  -2   2    6.50    0.40
   4  -2  -2    6.10    0.50
   4  -2  -2    6.90    2.10
   4  -2  -2    5.90    0.50
   4  -2  -2    6.30    0.50
  -4  -2   2    5.90    1.50
  -4  -2   2    4.80    0.80
  -4   2   2    5.80    0.50
  -4   2   2    6.30    0.70
   4   2  -2    7.30    0.50
  -4   2   2    6.30    0.50
   4   2  -2    6.40    1.70
   3  -2  -2  535.85   17.00
  -3  -2   2  533.35   15.50
  -3  -2   2  535.65   14.20
   3  -2  -2  562.54   14.20
  -3  -2   2  538.05   14.20
   3  -2  -2  553.24   15.50
   3  -2  -2  546.65   14.20
   3  -2  -2  540.55   16.90
  -3  -2   2  542.25   15.40
  -3  -2   2  535.45   16.60
  -3   2   2  551.34   14.20
   3   2  -2  544.75   14.10
   3   2  -2  535.05   16.50
  -3   2   2  544.75   15.50
   3   2  -2  552.04   15.40
  -3   2   2  553.14   17.00
  -3   2   2  524.25   14.20
   2  -2  -2  422.26   13.10
   2  -2  -2  432.26   11.00
   2  -2  -2  419.56   12.00
  -2  -2   2  419.96   12.00
   2  -2  -2  409.36   13.00
   2  -2  -2  419.36   11.00
  -2  -2   2  414.46   12.80
  -2  -2   2  440.06   11.00
  -2  -2   2  430.56   12.00
  -2  -2   2  426.26   11.00
   2  -2  -2  390.76   12.10
   2   2  -2  436.36   11.90
  -2   2   2  414.96   11.00
  -2   2   2  417.46   12.00
  -2   2   2  425.36   13.10
   2   2  -2  438.06   11.00
  -2   2   2  403.46   11.00
   2   2  -2  417.76   11.90
   2   2  -2  432.96   12.80
  -1  -2   2   35.60    1.10
   1  -2  -2   36.00    1.10
   1  -2  -2   36.90    1.10
  -1  -2   2   35.50    1.10
   1  -2  -2   34.90    1.00
   1  -2  -2   35.30    1.00
  -1  -2   2   34.90    1.00
  -1  -2   2   37.80    1.00
  -1  -2   2   34.80    1.60
   1  -2  -2   35.80    1.70
   1   2  -2   36.00    1.10
  -1   2   2   34.80    1.00
  -1   2   2   36.80    1.80
   1   2  -2   34.90    1.60
  -1   2   2   34.90    1.10
   1   2  -2   35.60    1.00
  -1   2   2   36.30    1.00
  -1   2   2   34.50    1.10
   1   2  -2   35.20    1.10
   0  -2  -2 1806.92   48.80
   0  -2  -2 1755.52   44.60
   0  -2   2 1830.02   49.80
   0  -2   2 1739.43   44.70
   0  -2   2 1663.93   44.60
   0  -2   2 1677.73   48.80
   0  -2  -2 1688.73   48.80
   0  -2   2 1738.63   48.80
   0   2   2 1687.53   44.60
   0   2  -2 1781.02   49.80
   0   2  -2 1660.63   44.70
   0   2  -2 1680.33   48.80
   0   2   2 1703.03   48.70
   0   2   2 1786.42   48.70
   1  -2   2   23.50    0.80
  -1  -2  -2   24.20    0.70
  -1  -2  -2   24.40    0.80
   1  -2   2   23.10    0.80
   1  -2   2   24.00    0.80
   1  -2   2   23.30    1.50
  -1  -2  -2   24.90    0.70
  -1  -2  -2   24.40    0.80
   1  -2   2   24.30    0.80
  -1  -2  -2   25.30    1.30
   1   2   2   24.00    0.70
  -1   2  -2   24.30    0.80
  -1   2  -2   23.70    0.80
  -1   2  -2   23.80    0.80
  -1   2  -2   24.30    1.50
  -1   2  -2   25.30    0.80
   1   2   2   24.60    0.70
   1   2   2   24.30    1.30
  -2  -2  -2 2178.38   62.59
   2  -2   2 2167.58   57.39
   2  -2   2 2126.79   57.29
  -2  -2  -2 2195.38   62.59
  -2  -2  -2 2228.68   57.29
  -2  -2  -2 2249.77   57.29
   2  -2   2 2211.98   62.59
  -2  -2  -2 2441.16   64.09
   2  -2   2 2251.67   64.39
   2   2   2 2200.68   57.29
   2   2   2 2151.78   57.29
  -2   2  -2 2097.99   57.29
  -2   2  -2 2324.77   64.39
   2   2   2 2295.47   63.89
  -2   2  -2 2131.19   57.39
   3  -2   2   80.29    2.50
   3  -2   2   77.19    2.30
   3  -2   2   81.29    2.30
  -3  -2  -2   84.59    2.30
  -3  -2  -2   81.69    2.50
  -3  -2  -2   81.09    2.30
  -3  -2  -2   80.19    2.50
  -3  -2  -2   82.99    3.80
   3  -2   2   82.69    4.00
   3   2   2   77.89    3.50
   3   2   2   81.99    3.60
  -3   2  -2   81.29    2.30
   3   2   2   80.39    2.30
  -3   2  -2   81.49    2.40
   3   2   2   79.99    2.30
  -3   2  -2   80.69    2.50
  -3   2  -2   79.89    4.10
  -4  -2  -2   96.69    3.00
  -4  -2  -2  105.69    2.80
  -4  -2  -2   89.69    3.00
  -4  -2  -2   97.49    2.80
   4  -2   2   98.49    5.30
   4  -2   2  115.49    5.60
   4  -2   2   94.79    3.10
  -4  -2  -2  106.19    4.90
   4  -2   2   95.89    2.90
  -4  -2  -2   86.99    3.20
   4  -2   2  111.39    2.90
  -4   2  -2   95.99    3.00
   4   2   2   96.49    2.80
  -4   2  -2   84.79    4.90
   4   2   2   98.19    4.90
  -4   2  -2  100.09    3.10
  -4   2  -2   97.99    2.90
   4   2   2   97.99    2.80
  -4   2  -2   93.09    2.90
   4   2   2   99.99    4.80
  -5  -2  -2   38.40    1.50
  -5  -2  -2   40.50    1.50
   5  -2   2   39.70    1.70
  -5  -2  -2   42.40    1.50
   5  -2   2   39.20    4.90
  -5  -2  -2   40.30    1.60
   5  -2   2   39.60    1.60
   5  -2   2   39.00    5.80
   5  -2   2   43.20    1.70
   5  -2   2   38.80    1.80
  -5  -2  -2   39.50    5.00
  -5   2  -2   39.00    6.00
   5   2   2   39.80    1.50
  -5   2  -2   40.80    1.50
   5   2   2   35.40    1.80
   5   2   2   44.40    5.30
  -5   2  -2   41.50    1.60
  -5   2  -2   41.80    1.70
   5   2   2   40.50    1.50
   5   2   2   37.70    1.70
   5   2   2   44.30    5.20
  -5   2  -2   38.90    1.60
  -6  -2  -2    0.20    0.40
  -6  -2  -2    0.70    0.30
   6  -2   2    1.10    0.60
   6  -2   2    1.20    0.90
   6   2   2    0.50    0.80
   6   2   2    1.80    0.60
  -6   2  -2    0.70    0.40
  -7  -2  -2    2.70    0.60
   7  -2   2    2.60    0.90
   7  -2   2    2.80    0.70
  -7  -2  -2    2.90    0.50
   7   2   2    3.00    0.60
   7   2   2    3.30    0.70
  -7   2  -2    2.00    0.70
   7   2   2    4.10    0.90
  -7   2  -2    2.80    0.60
   8  -2   2   33.50    1.70
  -8  -2  -2   35.20    1.60
  -8  -2  -2   29.90    1.90
   8  -2   2   33.60    1.80
   8   2   2   33.80    1.60
  -8   2  -2   34.20    1.60
  -8   2  -2   33.00    2.40
   8   2   2   35.20    1.80
   9  -2   2    5.00    0.90
   9  -2   2    6.70    1.00
  -9  -2  -2    6.80    0.80
   9   2   2    7.10    1.00
  -9   2  -2    5.40    0.80
   9   2   2    6.90    0.90
 -10  -2  -2   46.20    1.80
  10  -2   2   46.50    1.80
 -10   2  -2   48.00    1.80
  10   2   2   44.40    1.80
  10   2   2   45.30    1.70
  11  -2   2   -0.40    0.40
 -11  -2  -2   -0.10    0.50
  11   2   2    1.00    0.80
  11  -3  -2   -0.30    0.30
  11  -3  -2   -1.00    0.80
 -11  -3   2    0.50    0.40
  11   3  -2    0.50    0.40
  10  -3  -2   92.19    3.20
 -10  -3   2   95.39    3.10
  10  -3  -2   85.89    3.00
  10   3  -2   92.69    3.10
 -10   3   2   89.69    3.00
  10   3  -2   91.69    3.00
   9  -3  -2    1.20    0.60
  -9  -3   2    0.80    0.50
   9  -3  -2    0.50    0.60
  -9   3   2    0.30    0.50
   9   3  -2    1.30    0.50
   9   3  -2    0.20    0.60
   9   3  -2    1.00    0.70
   8  -3  -2   70.49    2.70
  -8  -3   2   66.99    2.50
  -8  -3   2   68.59    2.70
  -8   3   2   67.59    3.20
   8   3  -2   69.29    2.70
  -8   3   2   70.69    2.50
  -8   3   2   66.39    3.10
   8   3  -2   67.39    2.80
   8   3  -2   66.99    2.50
  -7  -3   2   18.20    1.10
   7  -3  -2   17.20    1.30
  -7  -3   2   17.10    1.10
  -7   3   2   17.70    1.30
  -7   3   2   20.10    2.10
  -7   3   2   16.90    1.10
   7   3  -2   19.00    1.50
   7   3  -2   17.60    1.20
   6  -3  -2   92.79    3.20
  -6  -3   2   93.29    2.90
  -6  -3   2   96.39    3.00
  -6   3   2   87.89    3.30
  -6   3   2   82.49    3.20
  -6   3   2   93.19    3.10
   6   3  -2   89.79    3.30
  -6   3   2   93.69    3.00
   6   3  -2   90.79    3.10
  -5  -3   2    2.40    0.40
   5  -3  -2    3.30    0.50
  -5  -3   2    2.60    0.50
  -5  -3   2    2.90    0.40
   5  -3  -2    3.10    0.60
   5  -3  -2    3.00    0.50
  -5  -3   2    2.70    0.40
   5  -3  -2    0.70    2.90
   5  -3  -2    1.30    0.40
   5  -3  -2    0.00    2.30
  -5   3   2    1.90    0.40
   5   3  -2   -0.30    2.30
   5   3  -2    2.10    0.40
   5   3  -2    2.90    0.40
  -5   3   2    2.90    0.40
  -5   3   2    2.60    0.40
  -5   3   2    2.80    0.50
   5   3  -2   -0.80    2.20
   4  -3  -2  373.36   13.20
   4  -3  -2  368.06   10.70
  -4  -3   2  394.46   10.10
   4  -3  -2  384.96   11.10
   4  -3  -2  385.76   13.20
   4  -3  -2  399.46   10.20
  -4  -3   2  390.26   11.00
  -4  -3   2  388.56   12.40
   4  -3  -2  380.66   10.20
  -4  -3   2  387.26   10.10
  -4  -3   2  362.36   11.10
  -4   3   2  401.66   10.20
  -4   3   2  379.56   10.20
  -4   3   2  373.16   10.70
  -4   3   2  400.26   11.10
   4   3  -2  359.56   12.30
   4   3  -2  386.76   10.10
   4   3  -2  376.16   10.10
   4   3  -2  376.26   12.40
   3  -3  -2    7.80    0.50
  -3  -3   2    7.80    0.40
   3  -3  -2    4.20    1.50
   3  -3  -2    8.20    0.50
  -3  -3   2    7.80    0.50
   3  -3  -2    6.90    1.70
  -3  -3   2    8.00    0.40
   3  -3  -2    7.30    0.50
  -3  -3   2   10.40    1.60
  -3  -3   2    7.70    0.40
  -3   3   2    7.90    0.50
  -3   3   2    7.50    0.50
  -3   3   2    8.00    0.50
   3   3  -2    7.60    0.40
  -3   3   2    8.50    1.60
   3   3  -2    7.80    0.40
   3   3  -2    6.60    1.20
   3   3  -2    9.50    1.60
   2  -3  -2   14.50    0.60
  -2  -3   2   14.60    0.50
  -2  -3   2   14.90    0.50
   2  -3  -2   14.30    1.80
   2  -3  -2   14.90    0.60
   2  -3  -2   13.00    0.70
  -2  -3   2   14.40    1.30
   2  -3  -2   13.90    1.50
  -2  -3   2   15.30    0.50
  -2  -3   2   14.80    0.50
   2  -3  -2   14.20    0.60
   2   3  -2   15.00    0.50
   2   3  -2   15.10    0.50
  -2   3   2   14.90    0.60
   2   3  -2   13.50    1.30
  -2   3   2   14.80    0.60
  -2   3   2   15.70    1.50
   2   3  -2   14.10    1.30
  -2   3   2   14.30    0.60
  -1  -3   2   15.30    0.50
   1  -3  -2   14.90    0.60
  -1  -3   2   15.70    1.10
   1  -3  -2   15.70    1.50
   1  -3  -2   14.50    0.50
   1  -3  -2   14.30    1.40
  -1  -3   2   15.30    0.50
   1  -3  -2   14.80    0.60
   1  -3  -2   15.50    0.50
  -1  -3   2   15.40    0.50
  -1  -3   2   15.00    0.50
   1   3  -2   15.40    1.20
  -1   3   2   14.60    0.60
  -1   3   2   16.30    0.50
   1   3  -2   15.10    0.50
   1   3  -2   15.50    0.50
   0  -3  -2  234.18    6.20
   0  -3  -2  236.78    6.20
   0  -3  -2  242.88    6.70
   0  -3   2  241.28    6.80
   0  -3   2  235.28    6.20
   0  -3   2  234.28    6.20
   0  -3   2  235.48    7.40
   0  -3  -2  236.78    6.70
   0  -3  -2  251.07    7.30
   0  -3   2  234.38    6.80
   0   3  -2  237.18    7.40
   0   3   2  236.28    6.20
   0   3  -2  232.18    6.20
   0   3   2  244.58    7.20
   0   3  -2  225.38    6.80
   0   3   2  233.58    6.20
   1  -3   2   -0.10    0.90
   1  -3   2    0.30    0.10
   1  -3   2    0.30    0.20
  -1  -3  -2    0.30    0.10
   1  -3   2    0.40    0.10
  -1  -3  -2    0.30    0.10
  -1  -3  -2    0.30    0.10
  -1  -3  -2    0.60    0.50
   1  -3   2    0.10    0.10
  -1  -3  -2    0.40    0.10
   1   3   2    0.30    0.10
   1   3   2    0.40    0.10
  -1   3  -2    0.30    0.10
  -1   3  -2    0.30    0.90
   1   3   2    0.50    0.50
  -1   3  -2    0.40    0.10
  -1   3  -2    0.40    0.10
  -2  -3  -2 4264.17  122.29
  -2  -3  -2 4231.08  109.99
   2  -3   2 4445.06  122.89
  -2  -3  -2 4083.09  120.19
  -2  -3  -2 4215.28  109.99
   2  -3   2 4212.18  110.09
   2  -3   2 4129.49  120.29
  -2  -3  -2 4309.87  120.19
  -2   3  -2 4257.77  110.19
   2   3   2 4319.77  122.09
  -2   3  -2 4595.74  122.99
  -2   3  -2 4293.47  110.09
   2   3   2 4190.28  109.99
  -2   3  -2 4199.68  120.29
   2   3   2 4203.68  109.99
   3  -3   2    1.40    1.20
  -3  -3  -2    2.50    0.30
  -3  -3  -2    2.10    0.30
   3  -3   2    2.20    0.30
  -3  -3  -2    2.00    0.30
  -3  -3  -2    2.40    0.40
   3  -3   2    1.70    0.30
   3  -3   2    2.20    1.20
   3  -3   2    2.00    0.30
  -3  -3  -2    1.60    1.00
   3   3   2    1.70    0.30
  -3   3  -2    1.70    0.30
   3   3   2    1.00    1.00
   3   3   2    1.80    1.00
   3   3   2    1.90    0.30
  -3   3  -2    1.40    0.20
  -3   3  -2    2.50    0.40
  -3   3  -2    2.30    1.60
  -3   3  -2    2.30    0.30
   4  -3   2   -0.10    0.30
  -4  -3  -2    0.50    0.50
  -4  -3  -2   -0.10    0.20
   4  -3   2    0.60    0.30
  -4  -3  -2    3.10    1.40
   4  -3   2   -0.70    2.10
   4  -3   2    0.20    2.10
   4  -3   2    0.50    0.30
   4  -3   2   -0.50    0.40
  -4  -3  -2    0.30    0.20
  -4  -3  -2    0.00    0.20
  -4   3  -2    0.70    0.30
  -4   3  -2   -0.20    0.30
   4   3   2    0.00    0.20
  -4   3  -2    0.00    0.30
   4   3   2    1.40    1.60
  -4   3  -2    0.40    0.30
  -4   3  -2   -3.40    2.20
   4   3   2    0.40    0.20
   4   3   2    1.10    1.70
   5  -3   2   31.60    1.50
  -5  -3  -2   30.20    1.20
  -5  -3  -2   29.10    1.30
   5  -3   2   30.10    1.40
   5  -3   2   23.80    4.70
   5  -3   2   29.30    1.50
  -5  -3  -2   30.00    1.20
   5  -3   2   29.80    1.60
  -5  -3  -2   29.10    1.20
   5  -3   2   30.60    4.80
   5   3   2   30.00    1.20
  -5   3  -2   27.60    1.50
  -5   3  -2   31.50    1.30
  -5   3  -2   29.10    1.40
  -5   3  -2   25.60    4.90
   5   3   2   36.10    4.80
   5   3   2   29.50    1.20
   5   3   2   28.90    1.50
  -5   3  -2   24.90    1.20
   5   3   2   30.50    1.60
  -6  -3  -2   50.19    1.80
   6  -3   2   47.10    2.10
   6  -3   2   44.40    2.40
  -6  -3  -2   47.30    1.80
   6   3   2   49.99    2.30
  -6   3  -2   50.39    1.80
   6   3   2   50.09    2.10
  -6   3  -2   52.79    2.80
   6   3   2   47.60    1.90
  -7  -3  -2    0.50    0.50
   7  -3   2    1.20    0.60
  -7  -3  -2    1.80    0.50
   7  -3   2    1.30    1.00
  -7   3  -2    0.50    0.80
  -7   3  -2    1.00    0.50
   7   3   2    0.80    0.60
   7   3   2    1.80    0.60
  -7   3  -2    1.20    1.30
   7   3   2    0.50    0.70
   8  -3   2    2.00    0.60
  -8  -3  -2    2.00    0.60
   8  -3   2    2.30    0.90
  -8  -3  -2    1.80    0.80
   8   3   2    1.80    0.80
  -8   3  -2    2.80    0.60
  -8   3  -2    1.50    1.50
   8   3   2    1.90    0.60
   8   3   2    2.60    0.70
   9  -3   2    9.20    1.10
  -9  -3  -2    7.10    0.90
   9   3   2    6.90    1.00
  -9   3  -2    7.10    0.80
   9   3   2    9.30    1.00
 -10  -3  -2    1.50    0.40
  10  -3   2    0.90    0.40
 -10   3  -2    3.10    0.60
  10   3   2    0.90    0.50
  10   3   2    1.80    0.50
 -11  -3  -2   -0.40    0.40
  11  -3   2    0.20    0.30
  11   3   2    0.50    0.60
  11  -4  -2    0.30    0.40
 -11  -4   2    0.40    0.40
  11   4  -2    0.90    0.40
  10  -4  -2   61.99    2.30
  10  -4  -2   55.49    2.20
 -10  -4   2   61.19    2.20
 -10   4   2   58.79    2.20
  10   4  -2   58.19    2.00
  10   4  -2   58.09    2.30
  -9  -4   2   14.90    1.00
   9  -4  -2   14.30    1.30
   9  -4  -2   16.00    1.30
  -9   4   2   19.60    2.00
   9   4  -2   14.40    1.10
   9   4  -2   14.50    1.40
  -9   4   2   15.30    1.10
   9   4  -2   14.20    1.20
   8  -4  -2   80.89    3.00
  -8  -4   2   82.29    2.80
  -8  -4   2   82.79    3.00
  -8   4   2   80.29    3.40
   8   4  -2   82.39    2.80
   8   4  -2   82.39    3.20
  -8   4   2   75.79    3.70
   8   4  -2   82.39    3.00
  -8   4   2   82.49    2.80
   7  -4  -2    0.00    0.60
  -7  -4   2    0.00    0.40
  -7  -4   2    0.00    0.40
   7   4  -2    0.30    0.50
   7   4  -2   -0.10    0.60
  -7   4   2    1.00    0.70
  -7   4   2   -0.20    0.90
  -7   4   2    0.60    0.50
   7   4  -2   -0.40    0.60
   6  -4  -2   44.00    1.90
  -6  -4   2   45.40    1.70
   6  -4  -2   45.10    2.10
  -6  -4   2   46.40    1.70
   6  -4  -2   42.90    2.00
  -6   4   2   43.20    2.30
   6   4  -2   42.60    1.80
  -6   4   2   40.40    2.40
  -6   4   2   46.20    1.70
   6   4  -2   42.90    2.10
  -6   4   2   46.70    1.80
  -6   4   2   39.30    2.20
   5  -4  -2    5.60    3.20
   5  -4  -2    1.90    0.60
   5  -4  -2    2.30    0.50
  -5  -4   2    1.90    0.40
   5  -4  -2    1.60    0.50
  -5  -4   2    1.50    0.30
  -5  -4   2    2.70    0.40
   5  -4  -2    1.50    0.50
  -5  -4   2    3.00    0.50
   5   4  -2    0.20    2.40
  -5   4   2    1.80    0.40
   5   4  -2    3.10    0.80
   5   4  -2    1.90    0.40
  -5   4   2    1.40    0.50
   5   4  -2   -1.50    2.20
  -5   4   2    2.00    0.40
   5   4  -2    1.80    0.40
  -5   4   2    1.70    0.50
  -4  -4   2   59.99    1.70
  -4  -4   2   55.99    2.00
  -4  -4   2   59.59    1.70
   4  -4  -2   57.79    1.90
   4  -4  -2   56.89    2.00
   4  -4  -2   57.59    3.80
   4  -4  -2   59.59    1.90
  -4  -4   2   58.89    1.90
   4  -4  -2   59.79    1.90
   4  -4  -2   56.89    4.30
  -4   4   2   56.59    1.90
   4   4  -2   59.09    1.70
  -4   4   2   55.49    2.00
   4   4  -2   55.99    3.30
  -4   4   2   57.99    1.90
   4   4  -2   57.89    3.30
  -4   4   2   60.29    1.90
   4   4  -2   59.29    1.70
  -3  -4   2    0.60    0.10
   3  -4  -2    0.60    0.20
   3  -4  -2    0.40    0.20
  -3  -4   2    0.60    0.20
   3  -4  -2    0.90    1.50
  -3  -4   2    0.50    0.20
  -3  -4   2    0.50    0.10
   3  -4  -2    0.70    0.20
  -3  -4   2    0.10    0.90
   3  -4  -2   -0.80    1.40
  -3   4   2    0.40    0.20
  -3   4   2    0.80    0.20
   3   4  -2    0.80    0.20
   3   4  -2    1.70    0.90
   3   4  -2    0.80    0.20
   3   4  -2    0.00    0.80
  -3   4   2    0.60    0.20
   2  -4  -2  751.62   22.30
   2  -4  -2  752.32   19.20
   2  -4  -2  787.02   22.30
  -2  -4   2  740.93   21.60
   2  -4  -2  746.93   19.20
  -2  -4   2  720.53   19.10
  -2  -4   2  697.03   20.80
   2  -4  -2  664.63   20.90
  -2  -4   2  720.43   19.10
   2  -4  -2  733.13   20.90
  -2  -4   2  742.13   20.80
  -2   4   2  741.53   19.20
   2   4  -2  717.13   19.00
   2   4  -2  716.33   19.00
  -2   4   2  756.22   19.20
  -2   4   2  749.92   22.20
   2   4  -2  747.23   21.50
   2   4  -2  739.13   21.50
  -2   4   2  768.32   20.90
   1  -4  -2  132.99    3.50
   1  -4  -2  130.89    3.50
   1  -4  -2  123.09    4.60
  -1  -4   2  131.79    3.80
  -1  -4   2  134.79    4.40
   1  -4  -2  129.49    3.90
   1  -4  -2  130.09    4.70
  -1  -4   2  133.29    3.50
  -1  -4   2  134.19    3.50
  -1  -4   2  134.59    3.80
   1  -4  -2  132.79    3.80
   1   4  -2  131.29    4.30
  -1   4   2  131.39    3.50
   1   4  -2  134.49    3.50
   1   4  -2  133.59    3.50
   0  -4   2  407.46   12.30
   0  -4   2  413.46   11.60
   0  -4  -2  399.06   11.50
   0  -4  -2  426.26   12.20
   0  -4   2  404.76   10.60
   0  -4  -2  409.66   11.50
   0  -4  -2  421.46   10.60
   0  -4   2  412.36   11.60
   0  -4  -2  402.46   10.60
   0  -4   2  403.06   10.60
   0   4  -2  396.56   10.60
   0   4   2  411.66   10.60
   0   4   2  422.26   12.10
   0   4  -2  413.36   11.50
   0   4  -2  388.16   11.50
   0   4  -2  394.16   12.30
   0   4   2  404.16   10.60
   1  -4   2  101.69    3.20
   1  -4   2  101.39    2.90
   1  -4   2  103.29    2.90
  -1  -4  -2  106.79    3.40
   1  -4   2  104.89    3.10
   1  -4   2  104.79    4.00
  -1  -4  -2  107.79    2.80
  -1  -4  -2  108.09    2.80
  -1   4  -2  107.69    4.10
   1   4   2  105.09    3.30
   1   4   2  106.09    2.80
  -1   4  -2  104.09    2.90
  -1   4  -2  100.69    2.90
  -1   4  -2  107.49    3.10
   1   4   2  105.59    2.80
  -2  -4  -2 1819.52   46.60
   2  -4   2 1846.02   52.89
   2  -4   2 1729.43   46.70
   2  -4   2 1750.22   46.70
  -2  -4  -2 1742.03   50.79
  -2  -4  -2 1932.81   51.99
  -2  -4  -2 1767.82   50.79
  -2  -4  -2 1805.32   46.60
   2  -4   2 1773.52   50.99
   2   4   2 1756.62   46.50
  -2   4  -2 1848.02   50.99
   2   4   2 1764.72   46.50
  -2   4  -2 1726.93   46.70
   2   4   2 1816.22   51.79
  -2   4  -2 1773.32   46.70
   2   4   2 1880.21   51.79
  -2   4  -2 1908.61   52.89
   3  -4   2   20.10    0.90
   3  -4   2   22.00    0.90
  -3  -4  -2   19.50    0.80
  -3  -4  -2   19.90    0.70
  -3  -4  -2   19.80    1.80
   3  -4   2   20.20    1.00
   3  -4   2   20.70    0.90
  -3  -4  -2   20.60    0.70
   3  -4   2   20.10    2.60
  -3  -4  -2   21.10    0.70
   3  -4   2   21.70    2.90
  -3   4  -2   20.40    1.00
  -3   4  -2   24.50    3.00
  -3   4  -2   19.80    0.80
   3   4   2   23.30    1.80
   3   4   2   20.00    0.70
  -3   4  -2   20.00    0.90
   3   4   2   19.90    0.70
  -3   4  -2   20.60    0.90
   3   4   2   19.70    1.70
  -4  -4  -2  116.59    3.20
  -4  -4  -2  113.19    3.20
   4  -4   2  114.59    3.40
  -4  -4  -2  114.59    3.40
  -4  -4  -2  105.99    3.50
   4  -4   2  120.09    3.60
   4  -4   2  110.69    6.30
  -4  -4  -2  115.99    5.00
   4  -4   2  108.79    3.40
   4  -4   2  114.29    3.40
   4  -4   2  112.29    5.90
  -4   4  -2  114.19    3.40
   4   4   2  113.79    3.10
  -4   4  -2  112.69    3.40
   4   4   2  116.89    4.90
   4   4   2  114.19    3.10
  -4   4  -2  102.89    6.30
  -4   4  -2  111.89    3.30
  -5  -4  -2   51.89    1.90
   5  -4   2   44.70    7.30
  -5  -4  -2   55.19    5.50
  -5  -4  -2   55.69    1.80
   5  -4   2   53.29    2.20
   5  -4   2   63.19    7.60
   5  -4   2   52.89    2.00
   5  -4   2   51.39    2.10
  -5  -4  -2   54.89    1.80
  -5  -4  -2   50.19    1.70
   5  -4   2   52.19    1.90
   5  -4   2   51.89    2.20
  -5   4  -2   51.69    6.00
   5   4   2   49.30    2.50
  -5   4  -2   54.39    2.00
  -5   4  -2   49.99    2.00
  -5   4  -2   52.59    2.10
   5   4   2   50.39    1.70
   5   4   2   51.89    2.10
   5   4   2   51.39    1.70
   5   4   2   52.19    2.10
  -5   4  -2   56.39    1.90
  -6  -4  -2    0.80    0.50
  -6  -4  -2    0.10    0.30
   6  -4   2    1.10    0.70
   6   4   2    1.00    0.60
  -6   4  -2    1.20    1.00
   6   4   2    0.30    0.60
   6   4   2    0.90    0.80
  -6   4  -2   -0.20    0.50
  -6   4  -2    0.50    0.40
  -7  -4  -2   12.20    1.00
  -7  -4  -2   12.40    1.00
   7  -4   2   11.30    1.20
  -7   4  -2   11.10    1.60
  -7   4  -2   12.40    1.00
   7   4   2   13.40    1.10
   7   4   2   12.60    1.20
  -7   4  -2   13.60    1.90
   7   4   2   10.60    1.40
  -8  -4  -2    1.20    0.80
  -8  -4  -2    1.20    0.60
   8  -4   2    1.00    0.70
   8   4   2    1.70    0.80
   8   4   2    1.20    0.50
  -8   4  -2    1.10    0.50
  -8   4  -2   -0.30    1.10
   8   4   2    0.60    0.60
   9  -4   2    0.50    0.60
  -9  -4  -2   -0.20    0.40
  -9   4  -2   -0.10    0.50
  -9   4  -2    1.90    1.20
   9   4   2    0.80    0.60
   9   4   2    0.30    0.50
  10  -4   2    3.20    0.50
 -10  -4  -2    1.80    0.50
 -10   4  -2    1.90    0.80
  11  -4   2    1.40    0.40
 -11  -4  -2    2.20    0.50
  11   4   2    2.10    0.50
 -11  -5   2    0.60    0.40
  11  -5  -2   -0.50    0.40
  11   5  -2    0.30    0.40
 -10  -5   2    5.10    0.80
  10  -5  -2    5.40    0.70
  10  -5  -2    5.90    0.80
  10   5  -2    4.40    0.60
 -10   5   2    4.00    1.00
  -9  -5   2   10.10    0.90
   9  -5  -2    8.20    1.00
   9  -5  -2   10.40    1.10
   9   5  -2    7.90    1.00
  -9   5   2    7.80    1.00
   9   5  -2    8.10    1.00
   9   5  -2   10.30    1.30
  -9   5   2    8.20    1.20
  -8  -5   2   31.80    1.60
   8  -5  -2   33.10    1.80
  -8  -5   2   30.50    1.70
   8   5  -2   31.60    1.50
  -8   5   2   33.30    2.00
  -8   5   2   31.20    1.50
   8   5  -2   34.40    1.90
   8   5  -2   32.70    1.70
  -7  -5   2    2.00    0.50
  -7  -5   2    1.70    0.60
   7  -5  -2    1.90    0.70
   7   5  -2    1.40    0.70
  -7   5   2    1.20    0.50
  -7   5   2    2.00    0.90
   7   5  -2    1.60    0.60
  -7   5   2    1.20    0.90
   7   5  -2    3.10    0.70
   6  -5  -2    5.10    0.70
   6  -5  -2    5.50    0.80
  -6  -5   2    5.70    0.90
   6  -5  -2    5.00    0.80
  -6  -5   2    4.70    0.60
   6   5  -2    5.90    0.90
   6   5  -2    5.00    0.80
  -6   5   2    5.70    1.30
   6   5  -2    6.00    0.70
  -6   5   2    3.70    0.80
  -6   5   2    4.40    1.10
  -6   5   2    4.00    0.70
  -6   5   2    6.30    0.80
   5  -5  -2    0.10    0.60
  -5  -5   2    0.20    0.20
   5  -5  -2    4.00    3.80
   5  -5  -2    1.10    0.80
   5  -5  -2    0.20    0.40
  -5  -5   2   -0.10    0.60
   5  -5  -2    0.20    0.60
  -5  -5   2    0.60    0.30
   5  -5  -2   -0.20    0.40
  -5  -5   2    0.30    0.30
   5  -5  -2   -3.70    3.70
  -5   5   2    0.90    0.40
  -5   5   2    0.20    0.50
  -5   5   2    0.00    0.80
   5   5  -2    0.00    0.30
   5   5  -2   -0.50    2.20
   5   5  -2    0.70    0.30
   5   5  -2    1.20    0.70
   5   5  -2    4.90    2.40
  -5   5   2    0.30    0.50
  -5   5   2    0.70    0.40
   4  -5  -2   48.30    1.70
  -4  -5   2   50.29    1.50
   4  -5  -2   46.50    4.40
  -4  -5   2   45.50    1.60
   4  -5  -2   41.40    1.60
   4  -5  -2   47.90    1.70
   4  -5  -2   41.20    4.20
  -4  -5   2   48.10    1.40
  -4   5   2   47.50    1.60
   4   5  -2   46.10    2.80
  -4   5   2   46.70    1.70
   4   5  -2   46.50    1.40
   4   5  -2   43.70    2.80
  -4   5   2   48.10    1.70
   4   5  -2   48.20    1.40
  -4   5   2   45.80    1.70
  -3  -5   2    1.80    0.20
   3  -5  -2    1.00    0.30
  -3  -5   2    1.60    0.20
   3  -5  -2   -1.20    1.50
   3  -5  -2    3.50    1.60
   3  -5  -2    1.70    0.30
   3  -5  -2    1.50    0.30
  -3  -5   2    1.70    0.20
  -3  -5   2    0.70    0.80
   3  -5  -2    1.60    0.40
  -3   5   2    1.40    0.30
   3   5  -2    1.40    0.20
  -3   5   2    1.60    0.30
   3   5  -2    1.40    0.80
  -3   5   2    1.50    0.30
   3   5  -2    1.20    0.80
   3   5  -2    1.40    0.20
   2  -5  -2   40.20    1.50
  -2  -5   2   43.70    1.30
   2  -5  -2   41.90    1.30
  -2  -5   2   43.30    1.20
   2  -5  -2   42.70    2.60
   2  -5  -2   43.60    1.30
  -2  -5   2   42.30    1.90
  -2  -5   2   42.90    1.20
   2  -5  -2   41.00    1.40
  -2  -5   2   43.10    1.30
   2  -5  -2   39.20    2.80
  -2   5   2   44.60    1.30
  -2   5   2   42.00    1.30
  -2   5   2   42.80    1.40
   2   5  -2   42.30    1.20
   2   5  -2   41.90    1.70
  -1  -5   2  276.27    7.70
   1  -5  -2  260.27    7.80
  -1  -5   2  274.77    7.10
   1  -5  -2  281.67    8.70
   1  -5  -2  262.57    8.70
   1  -5  -2  266.17    7.80
  -1  -5   2  268.67    7.70
   1  -5  -2  276.97    7.20
   1  -5  -2  270.37    7.20
  -1  -5   2  268.17    8.40
  -1  -5   2  282.47    7.10
   1   5  -2  277.87    7.10
   1   5  -2  274.37    8.30
  -1   5   2  272.97    7.20
  -1   5   2  272.57    7.70
   1   5  -2  268.17    7.10
   0  -5   2   12.80    0.50
   0  -5   2   12.80    0.50
   0  -5  -2   13.30    0.50
   0  -5  -2   13.60    0.40
   0  -5   2   12.30    1.40
   0  -5   2   12.60    0.50
   0  -5  -2   13.40    0.50
   0  -5  -2   15.00    1.20
   0  -5  -2   12.90    0.40
   0  -5  -2   13.20    1.20
   0  -5   2   12.90    0.50
   0   5   2   12.80    0.40
   0   5   2   13.60    0.40
   0   5  -2   12.50    0.50
   0   5  -2   12.50    1.50
   0   5  -2   12.30    0.50
   1  -5   2  209.28    6.40
   1  -5   2  220.78    5.90
   1  -5   2  221.78    7.50
   1  -5   2  217.68    6.40
  -1  -5  -2  226.48    5.70
  -1  -5  -2  217.48    6.60
   1  -5   2  219.88    5.90
  -1  -5  -2  226.68    5.70
  -1   5  -2  217.98    5.80
  -1   5  -2  224.48    7.50
   2  -5   2  125.79    3.40
  -2  -5  -2  124.59    3.20
  -2  -5  -2  123.39    4.00
   2  -5   2  122.49    3.40
   2  -5   2  110.19    3.60
  -2  -5  -2  123.29    3.20
   2  -5   2  125.19    5.20
  -2   5  -2  121.09    5.00
  -2   5  -2  119.59    3.60
  -2   5  -2  118.29    3.40
  -2   5  -2  118.39    3.40
   3  -5   2   55.19    1.90
  -3  -5  -2   52.49    2.50
   3  -5   2   55.49    1.90
  -3  -5  -2   56.39    1.60
   3  -5   2   57.99    4.10
  -3  -5  -2   56.49    1.60
  -3  -5  -2   53.89    1.70
   3  -5   2   55.19    1.80
  -3   5  -2   50.99    1.80
  -3   5  -2   58.99    4.20
  -3   5  -2   54.89    1.80
   3   5   2   54.49    2.10
   3   5   2   57.79    2.10
  -3   5  -2   55.89    1.80
  -3   5  -2   56.09    1.90
  -4  -5  -2  152.78    4.00
  -4  -5  -2  149.59    4.40
   4  -5   2  142.99    4.30
   4  -5   2  141.79    4.20
   4  -5   2  149.49    4.50
  -4  -5  -2  149.29    4.00
  -4  -5  -2  158.98    5.90
   4  -5   2  141.29    7.60
   4  -5   2  148.49    4.30
  -4  -5  -2  141.99    4.50
   4  -5   2  135.89    7.40
  -4   5  -2  136.29    7.60
   4   5   2  148.29    3.90
   4   5   2  147.99    3.90
  -4   5  -2  151.58    4.30
  -4   5  -2  140.59    4.20
  -4   5  -2  147.19    4.50
  -4   5  -2  145.59    4.30
  -5  -5  -2   -0.30    0.20
  -5  -5  -2    0.20    0.60
   5  -5   2    0.10    0.40
   5  -5   2    0.40    0.60
   5  -5   2    0.20    0.50
   5  -5   2    2.90    5.30
   5  -5   2    0.70    0.80
   5  -5   2  -10.10    5.10
   5   5   2    1.30    0.40
   5   5   2    6.60    2.80
   5   5   2    0.30    0.70
  -5   5  -2   -0.60    0.40
   5   5   2    1.10    0.60
  -5   5  -2    0.10    0.80
   5   5   2    0.70    0.90
  -5   5  -2    0.80    5.50
  -5   5  -2   -0.20    0.70
  -5   5  -2   -0.10    0.60
   5   5   2   -2.00    2.80
   5   5   2    0.10    0.40
  -5   5  -2    0.10    0.40
   6  -5   2    6.50    0.90
  -6  -5  -2    4.40    0.60
  -6  -5  -2    5.30    0.70
  -6   5  -2    7.00    1.10
  -6   5  -2    3.40    1.00
   6   5   2    4.40    0.70
   6   5   2    7.10    1.00
  -6   5  -2    6.30    0.80
   6   5   2    5.90    1.00
  -7  -5  -2   37.20    1.70
   7  -5   2   41.30    1.90
  -7  -5  -2   37.50    1.60
  -7   5  -2   35.20    2.40
   7   5   2   38.00    2.00
   7   5   2   40.80    1.90
   7   5   2   37.20    1.60
  -7   5  -2   34.30    2.20
  -7   5  -2   38.30    1.60
   8  -5   2    7.50    1.10
  -8  -5  -2    5.00    0.90
  -8  -5  -2    7.60    1.00
   8   5   2    6.90    1.00
  -8   5  -2    9.20    1.20
  -8   5  -2    8.00    1.00
   8   5   2    8.10    1.00
   8   5   2    6.20    0.80
   9  -5   2   65.69    2.60
  -9  -5  -2   65.39    2.30
  -9   5  -2   63.49    2.80
   9   5   2   63.89    2.50
  -9   5  -2   64.59    2.40
 -10  -5  -2   24.60    1.20
  10  -5   2   23.80    1.20
  10   5   2   21.40    1.20
  11  -5   2    0.10    0.30
 -11  -5  -2   -0.40    0.40
  11   5   2   -0.40    0.40
  11  -6  -2    0.80    0.40
 -11  -6   2    0.50    0.40
  11   6  -2    0.40    0.30
 -10  -6   2   84.09    2.70
  10  -6  -2   82.19    2.90
  10   6  -2   77.89    2.80
 -10   6   2   79.59    3.00
   9  -6  -2    4.60    0.90
  -9  -6   2    1.90    0.50
   9  -6  -2    2.50    0.70
   9   6  -2    3.30    0.70
   9   6  -2    2.30    0.70
  -9   6   2    3.00    0.90
  -9   6   2    2.70    0.90
  -8  -6   2  113.99    3.80
   8  -6  -2  115.79    4.00
  -8  -6   2  113.79    4.00
   8   6  -2  115.09    4.20
  -8   6   2  114.39    3.70
   8   6  -2  117.29    3.90
   8   6  -2  115.59    3.70
  -8   6   2  119.59    4.10
  -7  -6   2   35.30    1.60
   7  -6  -2   36.20    1.90
  -7  -6   2   35.40    1.60
  -7   6   2   36.20    2.00
   7   6  -2   35.20    1.60
   7   6  -2   36.00    1.90
  -7   6   2   35.90    1.60
   7   6  -2   37.90    1.80
   6  -6  -2    0.90    0.70
   6  -6  -2    2.30    0.50
  -6  -6   2    1.70    0.60
   6  -6  -2    2.90    0.80
  -6  -6   2    2.00    0.40
   6   6  -2    1.70    0.70
  -6   6   2    2.70    0.70
  -6   6   2    1.90    0.50
  -6   6   2    1.80    0.80
   6   6  -2    1.50    0.70
   6   6  -2    2.00    0.60
  -5  -6   2    1.50    0.40
   5  -6  -2    6.90    4.50
   5  -6  -2    2.10    0.90
  -5  -6   2    2.50    0.40
   5  -6  -2    1.20    0.70
   5  -6  -2    1.30    0.40
   5  -6  -2    1.20    0.40
   5  -6  -2    1.40    0.70
   5  -6  -2   -3.30    4.50
  -5  -6   2    1.40    0.40
  -5  -6   2    1.60    0.80
  -5   6   2    2.30    0.50
  -5   6   2    2.00    0.60
   5   6  -2    3.60    1.70
  -5   6   2    1.30    0.70
   5   6  -2    1.70    1.80
  -5   6   2    2.10    0.50
   5   6  -2    2.20    0.70
   5   6  -2    1.40    0.70
  -5   6   2    1.40    0.80
   4  -6  -2  116.99    6.70
   4  -6  -2  116.99    6.50
  -4  -6   2  126.89    3.60
   4  -6  -2  118.79    3.60
  -4  -6   2  122.99    3.30
   4  -6  -2  122.39    3.70
   4  -6  -2  122.09    3.60
  -4  -6   2  120.19    3.70
  -4  -6   2  124.29    3.30
   4  -6  -2  122.59    3.80
  -4   6   2  120.19    3.60
  -4   6   2  118.19    3.80
  -4   6   2  121.49    3.60
   4   6  -2  122.89    4.00
  -4   6   2  115.79    3.60
   4   6  -2  119.09    4.00
   3  -6  -2    1.80    0.40
   3  -6  -2    0.50    1.70
   3  -6  -2    1.70    0.40
   3  -6  -2    0.40    1.80
  -3  -6   2    1.90    0.20
   3  -6  -2    2.50    0.50
  -3  -6   2    2.80    0.90
  -3  -6   2    2.10    0.30
   3  -6  -2    2.20    0.40
  -3  -6   2    1.90    0.30
  -3  -6   2    2.10    0.20
  -3   6   2    2.20    0.40
  -3   6   2    2.40    0.40
  -3   6   2    2.10    0.40
  -2  -6   2    5.20    0.20
   2  -6  -2    5.50    1.50
   2  -6  -2    5.60    0.40
  -2  -6   2    5.50    0.30
   2  -6  -2    5.20    1.40
   2  -6  -2    5.10    0.70
  -2  -6   2    5.50    0.80
   2  -6  -2    4.80    0.40
  -2  -6   2    5.20    0.30
   2  -6  -2    5.70    0.40
  -2  -6   2    5.40    0.30
  -2   6   2    5.30    0.40
  -2   6   2    5.30    0.40
  -1  -6   2   76.49    2.30
   1  -6  -2   77.89    2.30
   1  -6  -2   79.39    3.40
  -1  -6   2   77.39    3.00
   1  -6  -2   82.39    3.30
  -1  -6   2   75.99    2.30
  -1  -6   2   77.99    2.10
   1  -6  -2   72.19    2.40
   1  -6  -2   80.89    2.20
  -1  -6   2   76.89    2.10
   1  -6  -2   79.09    2.20
   1   6  -2   75.79    2.10
  -1   6   2   75.89    2.10
   1   6  -2   76.19    2.10
  -1   6   2   75.19    2.10
   1   6  -2   76.19    2.80
   0  -6  -2   54.39    2.30
   0  -6   2   55.49    1.60
   0  -6  -2   52.79    1.60
   0  -6  -2   55.09    2.30
   0  -6   2   56.59    1.70
   0  -6   2   53.09    1.70
   0  -6   2   54.39    2.60
   0  -6  -2   55.39    1.50
   0  -6   2   54.29    1.60
   0  -6  -2   54.69    1.50
   0  -6  -2   53.39    1.60
   0   6  -2   55.39    2.60
   0   6  -2   53.59    1.50
   0   6   2   54.19    1.50
   0   6  -2   53.49    1.50
   0   6   2   53.19    1.50
   1  -6   2   50.09    1.50
  -1  -6  -2   50.99    1.80
  -1  -6  -2   53.69    1.80
   1  -6   2   50.89    1.60
   1  -6   2   48.50    1.70
   1  -6   2   49.30    1.50
   1  -6   2   53.59    2.90
  -1   6  -2   50.09    1.50
  -1   6  -2   52.29    1.60
  -1   6  -2   49.60    2.90
   2  -6   2  126.89    4.00
   2  -6   2  131.29    3.80
   2  -6   2  139.29    5.70
  -2  -6  -2  144.19    4.10
   2  -6   2  139.39    4.10
  -2   6  -2  133.39    3.70
  -2   6  -2  135.09    4.00
  -2   6  -2  133.59    3.80
  -2   6  -2  130.59    5.70
   3  -6   2    0.60    0.30
  -3  -6  -2    0.70    0.10
   3  -6   2    0.50    0.30
  -3  -6  -2    0.90    0.20
  -3  -6  -2    0.60    0.10
  -3  -6  -2    0.70    0.10
   3  -6   2    2.30    2.10
   3  -6   2    0.40    0.40
   3  -6   2   -1.90    2.00
   3  -6   2    0.70    0.30
  -3   6  -2    0.80    0.30
  -3   6  -2   -0.20    2.00
  -3   6  -2    0.80    0.30
  -3   6  -2    0.20    0.30
   4  -6   2   74.49    6.40
  -4  -6  -2   94.39    2.80
   4  -6   2   95.69    3.00
  -4  -6  -2   96.19    2.60
  -4  -6  -2   90.59    2.90
   4  -6   2   96.29    2.90
  -4  -6  -2   91.69    2.60
   4  -6   2   93.39    6.90
   4  -6   2   91.09    2.90
  -4   6  -2   92.49    3.00
  -4   6  -2   94.89    2.90
  -4   6  -2   90.89    2.90
  -4   6  -2   90.99    2.90
   4   6   2   85.29    3.10
  -4   6  -2   95.59    6.00
   5  -6   2    2.30    0.60
   5  -6   2    1.10    0.50
  -5  -6  -2    2.20    0.80
  -5  -6  -2    1.50    0.30
   5  -6   2   -0.10    5.90
   5  -6   2   -0.30    0.80
   5  -6   2    1.50    0.80
   5  -6   2   -3.80    6.30
   5  -6   2    1.70    0.80
  -5   6  -2    0.90    0.50
  -5   6  -2   12.00    5.10
   5   6   2    2.10    0.80
  -5   6  -2    2.00    0.90
   5   6   2    2.50    0.60
   5   6   2   -0.90    0.90
  -5   6  -2    0.50    0.70
  -5   6  -2    1.30    0.80
  -5   6  -2    1.00    0.40
   5   6   2    1.90    1.20
   6  -6   2   26.90    1.40
  -6  -6  -2   26.10    1.40
  -6  -6  -2   25.20    1.20
   6  -6   2   23.50    1.60
  -6   6  -2   26.10    1.70
   6   6   2   26.70    1.80
   6   6   2   24.60    1.50
  -6   6  -2   22.90    1.20
  -6   6  -2   26.00    1.70
   6   6   2   22.70    1.40
  -7  -6  -2   -0.10    0.50
   7  -6   2   -0.20    0.60
  -7  -6  -2   -0.60    0.50
   7   6   2   -0.30    0.80
   7   6   2    0.50    0.60
  -7   6  -2   -0.60    0.80
   7   6   2   -0.50    0.50
  -7   6  -2   -0.10    0.50
   8  -6   2   12.40    1.30
  -8  -6  -2   14.00    1.00
  -8   6  -2   13.00    1.60
   8   6   2   10.70    1.20
   8   6   2   12.90    1.20
  -8   6  -2   12.30    1.20
   8   6   2   12.20    1.50
   9  -6   2   14.40    1.20
  -9  -6  -2   15.20    1.00
  -9   6  -2   14.00    1.50
   9   6   2   16.60    1.20
  10  -6   2   10.60    0.80
 -10  -6  -2    9.00    0.80
 -10   6  -2    8.70    1.10
  10   6   2    7.70    0.80
 -11  -6  -2    3.20    0.50
  11  -6   2    2.00    0.40
  11  -7  -2    0.80    0.40
 -11  -7   2    0.50    0.40
  11   7  -2    0.30    0.30
 -11   7   2    2.20    1.00
  10  -7  -2   11.90    1.00
 -10  -7   2   13.80    1.00
  10   7  -2   12.40    0.90
  10   7  -2   13.70    1.20
 -10   7   2   15.60    1.30
  -9  -7   2   36.10    1.60
   9  -7  -2   33.30    1.80
   9   7  -2   36.90    1.90
  -9   7   2   34.80    2.00
   9   7  -2   32.80    1.70
   8  -7  -2   10.50    1.30
  -8  -7   2    9.30    1.20
  -8  -7   2   10.50    1.10
   8   7  -2   11.30    1.40
  -8   7   2    8.40    1.10
   8   7  -2    9.80    1.10
  -7  -7   2    0.40    0.40
   7  -7  -2    1.20    0.70
   7  -7  -2    0.30    0.70
  -7  -7   2    0.70    0.60
  -7   7   2    1.30    0.70
  -7   7   2   -0.30    0.60
   7   7  -2    1.00    0.70
   7   7  -2    0.40    0.60
   7   7  -2   -0.10    0.70
   6  -7  -2    7.50    0.90
   6  -7  -2    7.10    1.00
   6  -7  -2    8.30    0.90
  -6  -7   2    9.00    0.70
  -6  -7   2    8.50    1.10
  -6   7   2    8.80    1.20
  -6   7   2    8.90    1.00
   6   7  -2    9.90    1.30
   6   7  -2    8.20    1.00
   6   7  -2    7.90    1.20
   5  -7  -2    2.40    0.80
  -5  -7   2    2.90    0.40
   5  -7  -2    3.40    1.00
   5  -7  -2    2.90    4.30
  -5  -7   2    1.80    0.40
   5  -7  -2    2.00    0.50
   5  -7  -2    2.00    0.90
   5  -7  -2    4.70    4.60
   5  -7  -2    2.30    0.50
   5   7  -2    3.40    0.70
  -5   7   2    2.20    0.80
  -5   7   2    2.90    0.60
   5   7  -2    1.90    0.70
  -5   7   2    2.90    0.80
  -5   7   2    1.40    0.80
  -5   7   2    2.70    0.70
   4  -7  -2    0.60    0.30
   4  -7  -2   -2.90    2.80
   4  -7  -2    0.30    0.40
   4  -7  -2    0.90    0.40
   4  -7  -2    5.00    2.90
  -4  -7   2    0.60    0.20
  -4  -7   2    0.80    0.20
  -4  -7   2    0.70    0.20
   4  -7  -2    0.40    0.50
  -4  -7   2    0.50    0.40
   4   7  -2    0.60    0.70
  -4   7   2    1.40    0.50
  -4   7   2    1.10    0.70
  -4   7   2    0.40    0.40
  -4   7   2    0.80    0.40
  -3  -7   2    1.10    0.10
   3  -7  -2    1.30    2.00
  -3  -7   2    1.40    0.20
  -3  -7   2    1.00    0.10
  -3  -7   2    1.30    0.20
   3  -7  -2    2.30    1.90
   3  -7  -2    0.80    0.40
   3  -7  -2    1.10    0.30
   3  -7  -2    1.20    0.30
   3  -7  -2    0.90    0.30
  -3   7   2    0.90    0.30
  -3   7   2    1.20    0.30
   2  -7  -2   44.50    1.80
   2  -7  -2   47.50    1.60
   2  -7  -2   49.00    3.10
  -2  -7   2   49.70    1.50
   2  -7  -2   49.80    1.60
  -2  -7   2   51.09    2.10
   2  -7  -2   49.70    1.60
  -2  -7   2   48.70    1.50
  -2  -7   2   50.29    1.40
  -2  -7   2   48.70    1.40
   2  -7  -2   48.70    3.30
  -2   7   2   49.20    1.50
  -2   7   2   48.20    1.60
  -2   7   2   50.79    1.50
   1  -7  -2    0.30    0.20
  -1  -7   2    0.30    0.10
  -1  -7   2    0.10    0.10
   1  -7  -2    0.20    0.20
   1  -7  -2    0.30    0.20
  -1  -7   2    0.80    0.70
   1  -7  -2    0.00    1.00
   1  -7  -2    0.20    0.20
  -1  -7   2    0.30    0.10
   1  -7  -2    1.80    1.00
  -1  -7   2    0.30    0.10
   1   7  -2    0.20    0.10
  -1   7   2    0.20    0.20
  -1   7   2    0.10    0.10
   1   7  -2    0.20    0.10
   1   7  -2    0.40    0.60
   0  -7   2   57.39    1.70
   0  -7  -2   56.69    2.40
   0  -7   2   55.39    1.60
   0  -7   2   54.69    1.60
   0  -7  -2   55.29    1.70
   0  -7  -2   54.99    1.50
   0  -7   2   56.19    2.70
   0  -7   2   54.09    1.70
   0  -7  -2   56.09    1.70
   0   7  -2   52.49    1.60
   0   7   2   55.39    1.50
   0   7   2   55.39    1.50
   1  -7   2    9.90    0.70
   1  -7   2    9.40    0.50
   1  -7   2    7.50    1.50
  -1  -7  -2    7.80    0.60
   1  -7   2   10.30    0.50
  -1  -7  -2   10.50    0.60
   1  -7   2    9.70    0.50
  -1   7  -2    8.60    1.60
  -1   7  -2    8.80    0.50
   2  -7   2  701.43   20.20
   2  -7   2  735.53   19.20
   2  -7   2  734.43   19.20
   2  -7   2  743.73   20.90
   2  -7   2  745.03   22.90
  -2   7  -2  738.33   19.20
  -2   7  -2  751.52   19.20
  -2   7  -2  711.93   22.80
   3  -7   2   62.79    2.10
   3  -7   2   65.59    2.10
   3  -7   2   62.39    2.10
  -3  -7  -2   62.79    1.90
   3  -7   2   62.69    2.00
  -3  -7  -2   61.19    1.90
   3  -7   2   59.39    4.10
   3  -7   2   63.39    4.40
  -3   7  -2   62.99    4.90
  -3   7  -2   60.09    2.10
  -3   7  -2   60.39    2.00
  -3   7  -2   62.59    2.00
   4  -7   2  164.58    9.20
   4  -7   2  169.78    4.90
  -4  -7  -2  174.18    4.90
   4  -7   2  165.38    4.90
   4  -7   2  169.48    5.20
   4  -7   2  170.88    9.30
  -4   7  -2  160.98    4.90
  -4   7  -2  169.58    9.40
  -4   7  -2  164.38    5.40
  -4   7  -2  167.38    5.20
  -4   7  -2  166.78    5.20
  -4   7  -2  169.28    4.90
  -4   7  -2  169.48    4.90
   4   7   2  166.08    5.10
   5  -7   2    1.90    0.50
   5  -7   2    3.90    1.10
   5  -7   2   -0.10    0.80
  -5  -7  -2    1.70    0.30
   5  -7   2    0.60    1.10
   5  -7   2    8.40    7.90
   5  -7   2   12.50    6.50
   5  -7   2    1.30    0.50
   5   7   2    2.20    0.60
  -5   7  -2    2.50    0.70
  -5   7  -2    1.90    0.70
   5   7   2    1.70    1.10
   5   7   2    3.50    0.90
  -5   7  -2    0.80    0.50
   6  -7   2   21.40    1.50
   6  -7   2   17.50    1.20
  -6  -7  -2   18.60    1.30
  -6  -7  -2   18.70    1.00
  -6   7  -2   15.40    1.10
   6   7   2   17.80    1.30
   6   7   2   12.30    1.60
  -6   7  -2   16.60    1.50
  -7  -7  -2    1.60    0.50
  -7  -7  -2    1.30    0.60
   7  -7   2    2.30    0.70
  -7   7  -2    1.70    0.70
   7   7   2    0.30    0.80
  -7   7  -2    2.50    0.80
   7   7   2    1.80    0.70
   8  -7   2    3.00    0.70
  -8  -7  -2    3.10    0.60
   8   7   2    3.80    0.70
   8   7   2    2.30    0.80
  -8   7  -2    3.40    0.80
  -9  -7  -2    5.40    0.60
   9  -7   2    5.40    0.70
  -9   7  -2    6.20    0.80
   9   7   2    6.30    0.80
  10  -7   2   34.40    1.50
 -10  -7  -2   34.20    1.40
 -10   7  -2   34.00    1.90
  10   7   2   33.50    1.40
  11  -7   2   -0.20    0.40
  11   7   2    0.40    0.40
  11  -8  -2    2.00    0.40
 -11  -8   2    2.20    0.50
  11   8  -2    1.50    0.40
  10  -8  -2   15.90    1.10
 -10  -8   2   15.40    1.00
  10   8  -2   15.80    1.20
 -10   8   2   15.80    1.20
  10   8  -2   16.50    1.00
   9  -8  -2    3.20    0.70
  -9  -8   2    4.70    0.60
   9   8  -2    4.60    0.80
  -9   8   2    4.40    0.80
   9   8  -2    5.10    0.80
  -8  -8   2  176.28    5.40
   8  -8  -2  176.48    5.70
   8   8  -2  179.38    5.90
   8   8  -2  173.58    5.60
  -8   8   2  178.68    5.70
   7  -8  -2   54.19    2.50
   7  -8  -2   57.59    2.20
  -7  -8   2   54.09    2.10
  -7  -8   2   53.69    2.20
   7   8  -2   56.49    2.50
  -7   8   2   57.99    2.40
   7   8  -2   56.99    2.30
  -6  -8   2   28.20    1.60
   6  -8  -2   29.70    1.40
   6  -8  -2   28.50    1.80
  -6  -8   2   30.60    1.30
   6  -8  -2   28.50    1.90
  -6   8   2   30.60    1.70
   6   8  -2   29.40    1.70
   6   8  -2   29.10    1.60
  -5  -8   2   55.89    1.90
   5  -8  -2   58.89    2.00
   5  -8  -2   54.69    2.20
   5  -8  -2   54.99    2.70
   5   8  -2   57.79    2.30
  -5   8   2   55.09    2.70
   5   8  -2   55.39    2.20
  -5   8   2   53.59    2.20
   4  -8  -2  254.07   11.70
   4  -8  -2  247.38    7.00
   4  -8  -2  270.17    7.20
   4  -8  -2  254.07    7.50
   4  -8  -2  250.07    7.10
   4  -8  -2  262.27   11.20
  -4  -8   2  263.07    7.30
  -4  -8   2  242.38    7.30
  -4   8   2  247.58    7.00
  -4   8   2  244.38    7.00
  -4   8   2  241.88    7.50
   4   8  -2  241.38    7.70
   4   8  -2  241.88    7.30
  -3  -8   2   25.20    0.90
   3  -8  -2   25.70    1.10
   3  -8  -2   26.20    1.20
  -3  -8   2   25.90    0.90
   3  -8  -2   23.70    4.00
   3  -8  -2   26.40    1.10
   3  -8  -2   26.40    1.10
   3  -8  -2   23.80    3.60
  -3   8   2   25.50    1.10
  -3   8   2   26.20    1.10
  -3   8   2   24.40    1.20
   2  -8  -2  542.75   14.90
   2  -8  -2  512.45   13.70
  -2  -8   2  519.65   14.70
   2  -8  -2  525.95   13.70
   2  -8  -2  488.95   14.40
   2  -8  -2  529.35   16.80
   2  -8  -2  515.65   16.70
  -2   8   2  519.85   13.70
  -1  -8   2    7.20    0.30
   1  -8  -2    6.30    0.60
   1  -8  -2    6.90    0.40
   1  -8  -2    7.10    0.40
  -1  -8   2    8.00    1.30
  -1  -8   2    6.30    0.40
  -1  -8   2    7.30    0.40
   1  -8  -2    6.60    1.40
   1  -8  -2    6.60    0.40
  -1  -8   2    6.60    0.30
   1  -8  -2    7.40    1.40
  -1   8   2    6.80    0.40
  -1   8   2    6.10    0.40
   0  -8   2   56.79    1.60
   0  -8  -2   55.79    1.70
   0  -8   2   54.39    2.90
   0  -8  -2   53.69    1.60
   0  -8   2   53.99    1.80
   0  -8  -2   58.59    2.60
   0  -8  -2   54.49    1.70
   0  -8   2   55.59    1.60
   0   8  -2   52.89    2.90
   0   8  -2   54.99    1.60
   0   8  -2   54.89    1.60
   1  -8   2    6.70    0.80
   1  -8   2    6.10    0.40
   1  -8   2    6.80    0.50
   1  -8   2    6.20    0.40
   1  -8   2    4.00    1.50
  -1   8  -2    5.90    0.50
  -1   8  -2    7.30    1.80
  -1   8  -2    6.20    0.50
   2  -8   2  255.57    6.90
   2  -8   2  257.97    9.70
   2  -8   2  262.17    7.50
   2  -8   2  262.17    9.60
   2  -8   2  249.18    7.30
   2  -8   2  260.17    7.00
  -2   8  -2  252.77    7.40
  -2   8  -2  250.87    6.90
  -2   8  -2  256.67    9.60
  -2   8  -2  255.67    6.90
   3  -8   2   54.39    1.90
   3  -8   2   50.29    5.40
   3  -8   2   52.89    1.90
   3  -8   2   54.89    1.90
   3  -8   2   54.79    1.90
   3  -8   2   54.69    5.20
  -3   8  -2   52.09    5.40
  -3   8  -2   48.10    2.10
  -3   8  -2   55.59    1.90
  -3   8  -2   54.39    1.90
  -3   8  -2   53.09    1.90
  -4  -8  -2   67.09    2.00
   4  -8   2   63.19    2.30
   4  -8   2   58.69    7.90
   4  -8   2   66.79    2.20
   4  -8   2   66.79    2.50
   4  -8   2   64.39    2.40
   4  -8   2   55.29    8.50
   4   8   2   62.99    2.70
  -4   8  -2   57.29    2.40
   4   8   2   62.59    2.40
   4   8   2   59.59    2.70
  -4   8  -2   62.59    8.60
  -4   8  -2   64.09    2.50
  -4   8  -2   64.09    2.40
  -4   8  -2   63.79    2.60
   5  -8   2   -0.70    0.90
   5  -8   2    0.80    0.40
  -5  -8  -2    0.60    0.30
   5  -8   2    0.60    0.50
   5   8   2    0.90    0.80
  -5   8  -2    1.60    0.60
   5   8   2    0.70    0.60
   5   8   2    2.90    1.10
  -6  -8  -2    0.90    0.80
   6  -8   2    2.20    0.70
   6  -8   2    2.90    0.60
  -6  -8  -2    2.70    0.40
   6   8   2    3.40    0.70
   6   8   2    4.10    0.90
  -6   8  -2    2.00    0.80
  -7  -8  -2    0.90    0.60
   7  -8   2    0.50    0.60
  -7   8  -2    1.20    0.70
   7   8   2    1.30    0.80
   7   8   2    0.50    0.50
  -8  -8  -2   18.20    1.10
   8  -8   2   13.70    1.40
  -8   8  -2   14.10    1.40
   8   8   2   14.30    1.50
   8   8   2   15.40    1.30
   9  -8   2   17.20    1.20
  -9  -8  -2   17.90    1.10
   9   8   2   17.00    1.10
  -9   8  -2   17.00    1.30
  10  -8   2    1.50    0.40
 -10  -8  -2    1.50    0.50
  10   8   2    1.90    0.40
 -10   8  -2    2.40    0.70
  11  -9  -2    0.60    0.40
 -11   9   2    0.50    0.70
  11   9  -2    0.70    0.30
  10  -9  -2    2.90    0.50
 -10  -9   2    2.30    0.50
  10   9  -2    1.60    0.40
 -10   9   2    0.80    0.50
  10   9  -2    2.20    0.60
  -9  -9   2    1.80    0.50
   9  -9  -2    1.00    0.60
   9   9  -2    1.40    0.60
  -9   9   2    0.70    0.60
   9   9  -2    0.40    0.40
  -8  -9   2   40.10    1.70
   8  -9  -2   41.10    2.10
   8   9  -2   38.70    1.90
  -8   9   2   40.00    2.00
   8   9  -2   41.60    2.10
   7  -9  -2   22.90    1.70
  -7  -9   2   20.10    1.20
  -7  -9   2   16.30    1.40
   7  -9  -2   19.20    1.30
   7   9  -2   19.20    1.60
  -7   9   2   20.50    1.50
   7   9  -2   21.70    1.40
   6  -9  -2    0.50    0.50
  -6  -9   2    0.70    0.40
   6  -9  -2    1.70    0.90
   6  -9  -2    1.50    0.90
  -6   9   2    1.10    0.60
   6   9  -2    0.70    0.60
   6   9  -2    0.60    0.60
   5  -9  -2    2.30    1.20
   5  -9  -2    0.70    0.50
   5  -9  -2    1.30    0.40
  -5  -9   2    0.50    0.30
   5   9  -2    0.90    0.60
  -5   9   2    0.40    0.60
   5   9  -2    0.60    0.60
  -5   9   2   -0.30    1.00
  -4  -9   2  164.18    4.70
   4  -9  -2  164.38    4.80
   4  -9  -2  171.38    5.10
  -4   9   2  162.08    5.00
   4   9  -2  157.58    5.00
  -4   9   2  151.78    5.30
   4   9  -2  157.78    5.20
  -3  -9   2    5.60    0.30
   3  -9  -2    4.80    0.60
   3  -9  -2    4.00    0.50
   3  -9  -2    4.10    3.30
   3  -9  -2    5.50    0.70
   3  -9  -2    3.20    2.80
   3  -9  -2    4.70    0.50
  -3  -9   2    4.90    0.40
  -3   9   2    6.50    0.80
   3   9  -2    7.60    1.30
  -3   9   2    5.20    0.70
  -3   9   2    5.10    0.60
   2  -9  -2  413.46   11.50
   2  -9  -2  387.76   11.20
   2  -9  -2  396.36   10.60
   2  -9  -2  398.86   10.60
   2  -9  -2  406.26   13.70
  -2  -9   2  414.16   11.30
  -2  -9   2  390.86   11.30
   2  -9  -2  383.96   13.40
  -2   9   2  392.96   10.60
  -2   9   2  397.06   10.60
   1  -9  -2  114.39    5.00
  -1  -9   2  118.29    3.50
   1  -9  -2  113.99    3.70
   1  -9  -2  117.49    3.60
  -1  -9   2  119.79    3.50
   1  -9  -2  125.99    3.30
   1  -9  -2  117.09    5.00
   1  -9  -2  117.69    3.30
  -1  -9   2  122.09    4.40
  -1  -9   2  120.79    3.20
  -1   9   2  117.59    3.30
  -1   9   2  116.49    3.20
   0  -9   2  158.18    4.40
   0  -9   2  147.89    4.10
   0  -9   2  152.98    4.10
   0  -9   2  141.59    5.70
   0  -9  -2  151.68    4.00
   0  -9   2  144.49    4.50
   0  -9  -2  146.99    5.30
   0  -9  -2  143.79    4.40
   0  -9  -2  160.28    5.40
   0  -9  -2  156.68    4.00
   0  -9  -2  154.08    4.40
   0   9  -2  148.79    5.50
   0   9  -2  144.09    4.00
   0   9  -2  148.89    4.00
   1  -9   2   60.29    4.00
   1  -9   2   63.99    1.90
   1  -9   2   49.99    3.80
   1  -9   2   64.59    2.00
   1  -9   2   58.89    2.10
  -1   9  -2   64.59    1.90
  -1   9  -2   65.19    1.90
  -1   9  -2   66.79    3.90
   2  -9   2   -1.10    2.40
   2  -9   2   -2.30    2.20
   2  -9   2   -0.20    0.40
   2  -9   2   -0.40    0.30
   2  -9   2    0.10    0.20
  -2   9  -2   -0.20    0.40
  -2   9  -2   -1.60    2.40
   3  -9   2   -1.10    3.40
   3  -9   2   -0.30    0.30
   3  -9   2    1.20    3.90
   3  -9   2    0.40    0.40
   3  -9   2   -0.90    0.50
   3  -9   2    0.00    0.30
  -3   9  -2    0.80    0.70
  -3   9  -2    0.20    0.50
  -3   9  -2    1.50    4.00
   3   9   2    0.50    0.80
  -3   9  -2    0.20    0.60
   3   9   2    0.50    0.60
  -3   9  -2   -0.80    0.50
   4  -9   2    5.60    0.70
   4  -9   2    5.40    1.50
   4  -9   2    4.90    0.70
  -4  -9  -2    5.20    0.40
  -4   9  -2    3.70    0.80
  -4   9  -2    5.10    0.80
   4   9   2    4.80    0.70
   4   9   2    4.80    1.00
   4   9   2    4.80    1.00
   5  -9   2    0.50    0.60
  -5  -9  -2   -0.30    0.30
   5  -9   2    0.30    0.40
   5  -9   2   -0.40    1.00
  -5   9  -2   -0.20    0.60
   5   9   2   -0.40    1.00
  -5   9  -2   -0.40    0.70
   5   9   2    0.60    0.60
   5   9   2   -0.30    0.80
  -6  -9  -2   49.00    1.80
   6  -9   2   49.10    1.90
   6  -9   2   48.80    2.30
  -6   9  -2   48.50    2.20
   6   9   2   44.60    2.60
   6   9   2   48.70    2.40
   6   9   2   46.70    2.10
  -7  -9  -2   63.79    2.50
   7  -9   2   66.99    2.80
  -7  -9  -2   68.89    2.50
   7   9   2   66.99    2.70
  -7   9  -2   68.59    2.70
   7   9   2   68.19    2.90
  -8  -9  -2   12.50    1.00
   8  -9   2   11.20    1.30
  -8   9  -2   11.70    1.30
   8   9   2   13.50    1.50
   9  -9   2    0.90    0.50
  -9  -9  -2    2.60    0.50
   9   9   2    1.30    0.40
  -9   9  -2    1.70    0.60
 -10  -9  -2    6.00    0.80
  10  -9   2    4.80    0.70
 -10   9  -2    3.90    0.60
  10   9   2    4.20    0.60
 -10 -10   2    2.40    0.60
  10 -10  -2    3.20    0.50
  10  10  -2    2.40    0.40
 -10  10   2    2.70    0.60
  10  10  -2    2.80    0.60
  -9 -10   2    4.90    0.60
   9 -10  -2    5.90    0.90
  -9  10   2    3.20    0.60
   9  10  -2    3.80    0.70
   9  10  -2    3.70    0.60
   8 -10  -2   10.50    1.30
  -8 -10   2    7.80    1.10
  -8  10   2    9.30    1.10
   8  10  -2    9.50    1.30
   8  10  -2   10.40    1.10
   7 -10  -2    3.00    0.70
   7 -10  -2    2.80    0.80
  -7 -10   2    3.50    0.90
  -7 -10   2    4.20    0.60
   7  10  -2    3.80    0.70
   7  10  -2    3.20    0.80
  -7  10   2    2.90    0.70
   6 -10  -2  322.57    9.90
  -6 -10   2  330.67    9.60
   6 -10  -2  323.97   10.10
   6 -10  -2  335.57    9.40
   6  10  -2  336.27    9.60
  -6  10   2  311.67   10.00
  -6  10   2  334.27    9.80
   6  10  -2  313.47   10.00
   5 -10  -2    6.40    1.00
  -5 -10   2    8.40    0.60
   5 -10  -2   10.70    1.60
   5 -10  -2    7.40    0.80
  -5  10   2    7.70    1.00
  -5  10   2    8.00    1.20
   5  10  -2    9.60    1.10
   5  10  -2    5.20    0.90
   4 -10  -2    4.50    0.70
  -4 -10   2    4.60    0.40
   4 -10  -2    4.10    0.50
   4  10  -2    3.10    0.70
   4  10  -2    4.20    0.70
  -4  10   2    3.80    0.90
  -4  10   2    4.90    0.80
   3 -10  -2    0.00    0.30
   3 -10  -2    0.50    0.60
  -3 -10   2    0.00    0.10
  -3 -10   2    0.00    0.30
   3 -10  -2   -0.10    0.70
   3 -10  -2   -0.10    0.30
   3  10  -2   -0.20    0.70
   3  10  -2    0.60    0.90
  -3  10   2   -1.50    0.70
  -3  10   2   -0.90    0.60
   2 -10  -2   -0.50    0.30
   2 -10  -2    0.50    0.40
   2 -10  -2   -0.60    2.40
   2 -10  -2    1.10    0.40
  -2 -10   2    0.90    0.20
   2 -10  -2    1.20    2.90
   2 -10  -2    0.20    0.20
   2  10  -2    1.20    0.80
  -2  10   2    0.70    0.80
  -2  10   2   -0.10    0.40
  -2  10   2   -0.20    0.40
   1 -10  -2   23.60    0.90
   1 -10  -2   24.50    1.00
  -1 -10   2   19.70    2.20
  -1 -10   2   23.20    1.00
  -1 -10   2   24.70    0.80
   1 -10  -2   25.80    3.00
  -1 -10   2   25.20    0.90
   1 -10  -2   26.10    1.00
   1 -10  -2   19.60    3.20
  -1 -10   2   24.50    0.80
  -1 -10   2   25.10    2.20
  -1  10   2   23.70    0.90
  -1  10   2   24.40    0.90
   0 -10   2  175.08    6.70
   0 -10   2  176.88    6.70
   0 -10   2  182.58    4.70
   0 -10  -2  178.98    4.60
   0 -10  -2  169.78    4.60
   0 -10   2  170.68    4.70
   0 -10  -2  168.58    5.10
   0 -10  -2  178.38    5.10
   0 -10  -2  171.18    6.10
   0 -10  -2  170.48    6.10
   0 -10   2  175.18    5.10
   0  10  -2  170.08    4.60
   0  10  -2  167.28    4.60
   1 -10   2    0.10    0.40
   1 -10   2    0.80    0.30
   1 -10   2    0.00    0.30
   1 -10   2    0.30    2.10
  -1 -10  -2    0.20    0.10
   1 -10   2    0.60    2.10
   1 -10   2    0.30    0.20
  -1 -10  -2    0.50    0.20
  -1  10  -2   -0.90    2.30
  -1  10  -2    0.70    0.80
  -1  10  -2    0.50    0.30
  -1  10  -2    0.50    0.30
   2 -10   2    5.40    0.70
   2 -10   2    4.20    0.50
   2 -10   2    5.50    3.50
   2 -10   2    2.10    3.10
   2 -10   2    5.00    0.70
   2 -10   2    3.80    0.60
  -2  10  -2    5.10    0.80
  -2  10  -2    5.80    0.90
   2  10   2    4.70    0.80
  -2  10  -2    6.60    1.00
  -2  10  -2    4.30    3.50
   2  10   2    4.30    0.90
   3 -10   2   -0.30    0.30
   3 -10   2    0.40    0.40
   3  10   2    0.70    0.90
  -3  10  -2    0.30    0.50
  -3  10  -2   -0.20    0.70
   3  10   2    0.90    0.80
   3  10   2    0.10    0.60
   4 -10   2   32.60    1.40
   4 -10   2   34.70    1.70
   4  10   2   34.20    1.70
   4  10   2   32.40    1.90
  -4  10  -2   33.20    1.80
  -4  10  -2   34.40    1.60
   4  10   2   38.10    2.00
   5 -10   2   -0.10    0.40
  -5 -10  -2   -0.30    0.30
   5 -10   2   -1.70    1.00
   5 -10   2    0.40    0.60
   5  10   2    0.10    0.60
   5  10   2   -1.10    0.90
  -5  10  -2    0.00    0.60
  -5  10  -2    1.00    0.70
   5  10   2    0.20    0.70
   6 -10   2 1560.94   44.40
   6 -10   2 1612.94   43.60
   6  10   2 1486.85   45.20
   6  10   2 1580.04   45.50
   6  10   2 1646.14   43.40
  -6  10  -2 1604.44   44.40
   7 -10   2    2.60    0.90
  -7 -10  -2    1.10    0.70
   7 -10   2    1.90    0.80
  -7  10  -2    2.00    0.70
   7  10   2    1.60    0.60
   7  10   2    2.60    0.90
  -8 -10  -2   59.89    2.20
   8 -10   2   58.29    2.40
  -8  10  -2   57.79    2.50
   8  10   2   57.89    2.50
   8  10   2   56.59    2.30
  -9 -10  -2    1.00    0.60
   9 -10   2    1.30    0.50
  -9  10  -2    0.80    0.50
   9  10   2    1.80    0.50
 -10 -10  -2    2.20    0.60
  10 -10   2    2.40    0.50
  10  10   2    3.90    0.60
 -10  10  -2    3.50    0.60
  10 -11  -2   14.50    0.90
 -10 -11   2   12.80    1.10
  10  11  -2   13.20    0.90
  10  11  -2   13.40    1.00
 -10  11   2   13.50    1.00
  -9 -11   2   -0.90    0.60
   9 -11  -2   -0.70    0.50
  -9  11   2    0.80    0.50
   9  11  -2   -0.20    0.50
   9  11  -2    0.50    0.40
   8 -11  -2    2.70    0.70
  -8 -11   2    4.70    0.80
   8  11  -2    4.30    0.80
   8  11  -2    2.70    0.70
  -8  11   2    3.50    0.70
  -7 -11   2    1.70    0.90
   7 -11  -2    1.80    0.60
   7 -11  -2   -0.10    0.80
  -7 -11   2    0.10    0.80
   7  11  -2    1.10    0.60
  -7  11   2    0.30    0.60
   7  11  -2    1.30    0.70
  -6 -11   2  240.18    7.00
   6 -11  -2  233.18    7.40
   6 -11  -2  237.28    6.90
   6 -11  -2  230.78    7.60
   6  11  -2  234.58    7.00
  -6  11   2  222.38    7.30
   6  11  -2  233.18    7.50
  -6  11   2  233.08    7.20
   5 -11  -2    9.40    0.90
  -5 -11   2    9.40    0.60
   5 -11  -2    9.10    1.10
   5  11  -2    9.40    1.20
  -5  11   2    9.20    1.10
   5  11  -2   12.60    1.20
  -5  11   2    8.90    1.10
  -4 -11   2   61.29    1.90
   4 -11  -2   61.49    2.30
   4 -11  -2   62.59    2.20
   4  11  -2   62.79    3.10
  -4  11   2   64.59    2.60
   4  11  -2   59.19    2.50
  -4  11   2   60.19    2.30
   4  11  -2   61.39    2.40
   3 -11  -2   17.90    1.00
   3 -11  -2   18.20    1.00
  -3 -11   2   17.40    0.70
   3  11  -2   16.80    1.70
  -3  11   2   17.00    1.20
  -3  11   2   15.90    1.40
   3  11  -2   14.30    1.90
   3  11  -2   17.00    1.40
   2 -11  -2   30.20    1.30
  -2 -11   2   29.70    1.20
  -2 -11   2   31.90    1.10
   2 -11  -2   32.30    1.30
  -2  11   2   30.30    1.50
   2  11  -2   30.80    1.70
  -2  11   2   33.20    1.80
   2  11  -2   32.40    2.00
   1 -11  -2   10.40    2.60
  -1 -11   2   10.40    0.50
  -1 -11   2   10.70    0.50
   1 -11  -2   10.60    2.50
  -1 -11   2   10.80    0.50
   1 -11  -2    9.10    0.70
   1 -11  -2   10.90    0.60
   1 -11  -2   10.40    0.70
  -1 -11   2    8.00    1.70
   1 -11  -2    9.50    1.00
  -1  11   2   11.90    1.30
   1  11  -2   12.00    1.20
  -1  11   2   10.00    0.60
   1  11  -2   11.90    1.40
  -1  11   2   11.00    0.60
   0 -11   2  405.66   10.60
   0 -11   2  424.36   10.70
   0 -11  -2  415.16   11.60
   0 -11  -2  394.36   10.50
   0 -11   2  406.36   13.40
   0 -11   2  420.26   13.60
   0 -11  -2  430.36   10.50
   0 -11   2  417.16   11.60
   0  11  -2  383.46   12.00
   0  11   2  370.86   11.90
   0  11  -2  386.76   11.90
   0  11  -2  381.66   10.50
   0  11  -2  396.06   10.50
   1 -11   2    0.50    0.40
   1 -11   2    1.10    0.40
  -1 -11  -2    0.80    0.20
   1 -11   2   -3.40    2.70
   1 -11   2    0.40    0.40
   1 -11   2    3.50    3.10
   1 -11   2    0.60    0.20
  -1 -11  -2    1.00    0.30
  -1  11  -2    0.90    0.70
  -1  11  -2    0.90    0.40
  -1  11  -2    0.70    0.40
   1  11   2    1.40    0.90
   1  11   2    0.80    0.80
   1  11   2    0.90    0.70
  -1  11  -2   -0.90    2.90
  -1  11  -2    0.80    0.70
   2 -11   2   14.30    0.80
   2 -11   2   13.80    0.90
   2  11   2   13.50    1.40
   2  11   2   14.50    1.60
  -2  11  -2   15.40    1.30
  -2  11  -2   11.50    1.10
   2  11   2   15.50    1.30
   3 -11   2   -0.20    0.40
   3 -11   2    0.00    0.30
   3  11   2    1.00    0.90
   3  11   2   -0.30    0.70
  -3  11  -2   -0.10    0.50
   3  11   2    0.90    0.60
  -3  11  -2    0.20    0.60
   4 -11   2  104.19    3.30
   4  11   2  105.29    3.50
   4  11   2  102.99    3.70
  -4  11  -2  103.19    3.50
   4  11   2   99.59    3.70
  -4  11  -2  100.39    3.70
   5 -11   2    8.40    0.90
   5 -11   2    8.00    1.30
  -5 -11  -2    8.70    0.60
   5 -11   2   11.20    1.50
   5  11   2    9.30    1.10
  -5  11  -2   10.00    1.30
   5  11   2    9.80    1.40
  -5  11  -2    9.00    1.10
   5  11   2    9.00    1.50
   6 -11   2 1252.77   33.70
  -6 -11  -2 1211.08   34.60
   6 -11   2 1242.98   34.40
  -6  11  -2 1228.38   34.30
   6  11   2 1150.28   34.90
   6  11   2 1197.08   35.20
   6  11   2 1242.28   33.60
   7 -11   2    3.40    0.90
   7 -11   2    2.70    0.80
   7  11   2    4.40    0.90
   7  11   2    3.00    0.60
  -7  11  -2    3.50    0.70
  -8 -11  -2    5.20    0.80
   8 -11   2    2.90    0.70
   8  11   2    4.20    0.90
  -8  11  -2    3.30    0.60
   8  11   2    3.00    0.60
  -9 -11  -2   -0.40    0.60
   9 -11   2   -0.30    0.50
   9  11   2    0.10    0.40
  -9  11  -2    0.50    0.50
  10 -11   2   25.50    1.20
  10  11   2   24.30    1.10
 -10  11  -2   26.40    1.20
  10 -12  -2    2.40    0.50
 -10  12   2    2.70    0.50
  10  12  -2    2.80    0.50
   9 -12  -2    0.40    0.60
  -9 -12   2    0.50    0.70
   9  12  -2   -0.10    0.40
  -9  12   2    0.50    0.40
   9  12  -2    0.20    0.50
   8 -12  -2   18.10    1.40
  -8 -12   2   22.90    1.50
   8  12  -2   18.90    1.40
  -8  12   2   20.40    1.30
   8  12  -2   20.90    1.30
   7 -12  -2    3.90    1.00
  -7  12   2    3.10    0.70
   7  12  -2    3.40    0.80
   7  12  -2    3.50    0.70
   6 -12  -2  104.99    4.30
  -6 -12   2  103.79    3.40
   6 -12  -2  110.09    3.50
   6  12  -2  111.99    3.90
  -6  12   2   97.49    3.80
  -6  12   2  106.79    3.70
   6  12  -2  107.29    3.70
  -5 -12   2    3.40    0.40
   5 -12  -2    4.20    0.80
   5 -12  -2    3.40    0.60
   5  12  -2    3.90    0.80
  -5  12   2    2.80    0.90
   5  12  -2    3.70    0.70
  -5  12   2    3.50    0.70
   4 -12  -2  206.48    6.40
   4 -12  -2  207.68    6.10
  -4  12   2  202.08    6.30
   4  12  -2  211.78    6.30
  -4  12   2  207.38    6.60
   4  12  -2  199.78    6.60
   4  12  -2  204.88    6.60
   3 -12  -2    1.40    0.40
   3 -12  -2    1.70    0.40
  -3  12   2    1.80    0.70
   3  12  -2    2.60    0.90
   3  12  -2    1.40    1.00
  -3  12   2    2.00    0.60
   3  12  -2    1.50    0.70
   2 -12  -2    9.40    0.70
   2 -12  -2   10.40    0.90
  -2 -12   2   10.00    0.50
   2  12  -2    9.60    1.50
   2  12  -2   11.00    1.30
  -2  12   2    9.50    1.10
  -2  12   2   11.30    1.30
   1 -12  -2   19.60    0.90
   1 -12  -2   18.80    1.20
  -1 -12   2   16.60    1.90
  -1 -12   2   20.50    0.80
  -1 -12   2   19.80    2.20
   1  12  -2   20.30    1.40
  -1  12   2   21.20    1.60
   1  12  -2   18.70    1.60
  -1  12   2   19.10    1.40
  -1  12   2   19.50    1.40
   0 -12  -2   27.50    3.20
   0 -12   2   34.30    1.20
   0 -12  -2   33.90    1.20
   0 -12   2   31.80    1.50
   0  12   2   30.90    1.90
   0  12  -2   32.70    1.80
   0  12  -2   32.80    1.60
   0  12   2   31.90    2.10
   0  12  -2   34.50    1.70
   0  12   2   31.00    1.80
   1 -12   2    0.70    0.50
  -1 -12  -2    0.90    0.20
   1 -12   2    1.30    0.30
  -1  12  -2    1.10    0.60
   1  12   2    1.30    0.70
   1  12   2    1.30    0.80
   1  12   2    1.60    0.80
  -1  12  -2    1.20    0.70
   2 -12   2   31.70    1.40
   2 -12   2   33.40    1.40
  -2  12  -2   31.90    1.70
  -2  12  -2   32.70    1.50
   2  12   2   28.70    1.90
   2  12   2   31.50    1.80
   2  12   2   33.60    1.70
   3 -12   2    1.30    0.40
   3 -12   2    1.10    0.40
   3  12   2    1.40    0.60
  -3  12  -2    1.10    0.70
  -3  12  -2    1.40    0.60
   3  12   2    1.80    0.80
   3  12   2    1.20    0.80
   4 -12   2   59.19    2.20
   4  12   2   61.09    2.60
   4  12   2   56.89    2.60
  -4  12  -2   59.59    2.50
   4  12   2   59.59    2.40
  -4  12  -2   59.99    2.40
   5 -12   2    6.80    1.10
   5 -12   2    6.60    0.90
   5  12   2    6.40    0.90
   5  12   2    5.60    1.00
   5  12   2    4.70    0.90
  -5  12  -2    7.50    1.20
  -5  12  -2    5.20    0.80
   6 -12   2  439.96   13.30
  -6 -12  -2  436.56   13.00
   6 -12   2  472.85   12.80
   6  12   2  426.26   13.40
   6  12   2  460.25   12.90
  -6  12  -2  469.75   13.20
   6  12   2  439.26   13.50
   7 -12   2   21.80    1.80
   7 -12   2   22.40    1.50
  -7  12  -2   17.30    1.30
   7  12   2   19.80    1.70
   7  12   2   17.20    1.30
  -8 -12  -2    8.50    1.00
   8 -12   2    7.80    1.10
   8  12   2    7.70    0.80
   8  12   2    8.20    1.00
  -8  12  -2    8.70    1.00
   9 -12   2   12.90    1.10
  -9 -12  -2   13.70    1.40
   9  12   2   14.50    0.90
  -9  12  -2   15.00    1.00
  10 -13  -2    0.20    0.80
 -10  13   2    0.70    0.40
  10  13  -2   -0.30    0.40
   9 -13  -2   10.70    1.20
   9  13  -2   10.30    1.00
  -9  13   2   11.70    0.90
   9  13  -2   10.80    0.80
   8 -13  -2    2.30    0.90
   8  13  -2    2.30    0.50
   8  13  -2    1.00    0.60
  -8  13   2    1.70    0.50
   7 -13  -2    0.00    1.00
   7 -13  -2    3.20    0.60
  -7  13   2    1.90    0.60
   7  13  -2    1.60    0.60
   7  13  -2    1.90    0.70
   6 -13  -2   13.60    1.90
   6 -13  -2   16.70    1.20
  -6  13   2   18.00    1.60
   6  13  -2   19.30    1.50
   6  13  -2   17.20    1.30
  -6  13   2   17.20    1.30
   5 -13  -2   -0.70    0.80
   5 -13  -2   -0.70    0.40
   5  13  -2    0.80    0.60
  -5  13   2    0.10    0.50
  -5  13   2    0.20    0.80
   5  13  -2   -0.10    0.60
   4 -13  -2  172.78    5.60
   4 -13  -2  172.58    5.30
  -4  13   2  177.48    5.40
  -4  13   2  176.18    5.70
   4  13  -2  173.68    5.70
   4  13  -2  179.38    5.50
   4  13  -2  167.18    5.70
   3 -13  -2    0.80    0.40
   3 -13  -2    0.30    0.40
   3  13  -2    0.80    0.80
  -3  13   2    0.90    0.50
  -3  13   2   -0.60    0.70
   3  13  -2    0.30    0.70
   2 -13  -2   46.90    1.80
   2 -13  -2   47.70    1.80
  -2 -13   2   47.50    1.60
   2  13  -2   47.90    2.30
  -2  13   2   48.00    2.20
  -2  13   2   47.70    1.90
   2  13  -2   47.80    2.20
   1 -13  -2   -0.10    0.60
   1 -13  -2    1.10    0.30
  -1 -13   2    0.40    0.30
   1  13  -2    0.60    0.70
   1  13  -2    0.50    0.60
  -1  13   2    0.10    0.70
  -1  13   2    0.20    0.70
  -1  13   2    0.20    0.70
   0 -13  -2  158.08    4.80
   0 -13   2  163.78    4.80
   0 -13   2  155.48    4.70
   0  13  -2  149.29    4.80
   0  13  -2  159.18    5.20
   0  13   2  158.08    5.20
   0  13  -2  161.48    5.20
   0  13   2  157.98    5.10
   0  13   2  160.18    5.20
   1 -13   2    3.90    0.60
  -1 -13  -2    4.50    0.40
   1 -13   2    4.80    0.60
  -1  13  -2    4.50    0.70
   1  13   2    5.50    0.90
   1  13   2    3.50    0.90
  -1  13  -2    6.90    1.10
  -1  13  -2    3.90    0.80
   1  13   2    4.10    0.80
   2 -13   2    1.00    0.40
   2 -13   2    1.20    0.40
   2  13   2    1.20    0.60
  -2  13  -2    0.80    0.50
   2  13   2    1.40    0.80
  -2  13  -2    0.00    0.60
   2  13   2   -0.10    0.70
   3 -13   2    4.10    0.60
   3 -13   2    3.70    0.60
   3  13   2    5.50    0.80
   3  13   2    5.30    0.90
  -3  13  -2    4.50    0.70
   3  13   2    3.90    0.90
  -3  13  -2    4.50    0.80
   4 -13   2   17.30    1.10
  -4  13  -2   17.10    1.20
   4  13   2   16.60    1.30
   4  13   2   17.40    1.60
  -4  13  -2   17.40    1.50
   4  13   2   16.30    1.60
   5 -13   2   -0.30    1.00
   5 -13   2    1.10    0.50
   5  13   2    0.70    0.60
  -5  13  -2    0.40    0.60
  -5  13  -2    1.90    0.70
   5  13   2    2.00    0.80
   5  13   2    1.30    0.80
   6 -13   2    0.70    0.50
   6 -13   2    0.80    1.40
  -6  13  -2    1.00    0.60
   6  13   2    2.10    1.00
   6  13   2    0.90    0.80
   6  13   2    0.70    0.50
   7 -13   2   -0.30    1.00
   7 -13   2    0.10    0.70
  -7  13  -2    0.60    0.60
   7  13   2    0.40    0.50
   7  13   2   -0.20    0.70
   8 -13   2   17.00    1.40
   8  13   2   14.30    1.40
   8  13   2   15.20    1.00
  -8  13  -2   12.50    1.00
   9 -13   2    1.70    0.60
  -9  13  -2    0.10    0.40
   9  13   2    0.40    0.40
   9 -14  -2   -0.40    0.90
   9  14  -2    0.80    0.40
  -9  14   2    0.80    0.40
  -8  14   2   15.20    1.00
   8  14  -2   14.20    1.00
   8  14  -2   14.10    1.20
   7 -14  -2    0.20    0.50
   7  14  -2    1.80    0.70
   7  14  -2    0.80    0.60
  -7  14   2    1.40    0.60
   6 -14  -2   32.10    1.50
   6  14  -2   29.70    1.60
   6  14  -2   30.60    1.80
  -6  14   2   28.60    1.60
  -6  14   2   28.30    1.80
   5 -14  -2    4.10    1.10
   5 -14  -2    4.20    0.70
  -5  14   2    4.50    0.70
   5  14  -2    3.60    0.80
   5  14  -2    4.80    0.80
  -5  14   2    5.20    0.90
   4 -14  -2  218.38    7.10
   4 -14  -2  225.38    6.70
  -4  14   2  234.28    7.20
   4  14  -2  224.38    7.20
   4  14  -2  226.08    7.20
   4  14  -2  219.98    6.80
  -4  14   2  233.58    6.90
   3 -14  -2   13.30    1.00
   3 -14  -2   13.10    1.00
   3  14  -2   14.10    1.50
  -3  14   2   12.60    1.30
   3  14  -2   13.20    1.30
   3  14  -2   12.00    1.30
  -3  14   2   12.30    1.10
  -2 -14   2    3.30    0.50
   2 -14  -2    3.20    0.50
   2 -14  -2    2.70    0.60
   2  14  -2    1.90    0.70
  -2  14   2    2.80    0.80
   2  14  -2    2.70    0.80
  -2  14   2    2.70    0.60
   1 -14  -2    3.90    0.60
  -1 -14   2    4.30    0.50
   1 -14  -2    4.60    0.70
   1  14  -2    2.40    0.80
  -1  14   2    3.60    0.80
  -1  14   2    4.80    0.80
  -1  14   2    2.80    0.80
   1  14  -2    4.70    0.80
   0 -14   2   98.39    3.30
   0 -14   2  104.79    3.30
   0 -14  -2  105.59    3.20
   0  14  -2  107.39    3.70
   0  14  -2  105.39    3.70
   0  14   2   96.79    3.70
   0  14   2   99.79    3.70
   0  14   2   99.39    3.70
   1 -14   2    1.10    0.40
   1 -14   2    2.50    0.60
  -1 -14  -2    1.60    0.30
  -1  14  -2    1.40    0.70
   1  14   2    1.00    0.80
   1  14   2    2.30    0.80
  -1  14  -2    2.00    0.60
  -1  14  -2    2.00    0.80
   1  14   2    3.50    0.90
   2 -14   2   20.50    1.20
   2 -14   2   20.10    1.20
   2  14   2   19.50    1.50
   2  14   2   20.00    1.50
  -2  14  -2   19.80    1.20
  -2  14  -2   23.40    1.50
   2  14   2   20.90    1.70
   3 -14   2    5.10    0.80
   3 -14   2    5.20    0.80
  -3  14  -2    5.90    0.90
   3  14   2    5.10    0.90
  -3  14  -2    5.10    0.70
   3  14   2    5.20    0.90
   3  14   2    4.90    0.80
   4 -14   2    9.00    1.30
   4 -14   2    8.10    0.90
  -4  14  -2    8.30    1.10
   4  14   2    8.00    1.00
  -4  14  -2    8.20    1.20
   4  14   2    9.00    1.10
   4  14   2    8.20    1.10
   5 -14   2   -2.10    1.40
   5 -14   2    0.50    0.50
   5  14   2   -0.40    0.80
   5  14   2    0.50    0.70
   5  14   2    0.90    0.60
  -5  14  -2   -0.30    0.50
  -5  14  -2    0.00    0.60
   6 -14   2    8.80    0.90
   6  14   2    6.70    1.00
   6  14   2    5.50    1.10
   6  14   2    6.90    1.00
  -6  14  -2    7.60    1.10
   7 -14   2    2.50    0.80
  -7  14  -2    1.40    0.50
   7  14   2    1.50    0.80
   7  14   2    1.50    0.50
   8 -14   2   29.70    1.70
   8  14   2   29.30    1.30
  -8  14  -2   27.80    1.30
   8  14   2   22.80    1.70
   9 -14   2    2.40    0.90
  -9  14  -2    0.50    0.40
   9  14   2   -0.50    0.30
   9  15  -2    2.90    0.50
   9  15  -2    2.80    0.50
  -9  15   2    2.70    0.40
  -8  15   2   12.50    0.90
   8  15  -2   15.00    1.10
   8  15  -2   13.50    0.90
   7 -15  -2    2.60    0.60
  -7  15   2    2.50    0.50
   7  15  -2    2.60    0.60
   7  15  -2    4.00    0.70
   6 -15  -2   -0.40    0.40
  -6  15   2    0.40    0.50
   6  15  -2    0.50    0.60
  -6  15   2   -0.30    0.80
   6  15  -2   -0.80    0.60
   5 -15  -2   21.70    1.20
  -5  15   2   18.90    1.50
   5  15  -2   20.60    1.60
  -5  15   2   18.50    1.30
   5  15  -2   19.00    1.40
   4 -15  -2    8.90    0.90
   4 -15  -2    7.70    1.00
   4  15  -2   10.90    1.40
  -4  15   2    8.70    1.00
   4  15  -2    8.40    1.30
  -4  15   2    7.70    1.30
   4  15  -2    9.00    1.20
   3 -15  -2    1.00    0.60
   3 -15  -2    0.00    0.50
   3  15  -2    0.70    0.80
   3  15  -2    0.10    0.60
  -3  15   2    0.60    0.70
  -3  15   2    0.30    0.50
   2 -15  -2    8.10    0.90
  -2 -15   2    8.50    0.70
   2 -15  -2    6.70    0.90
  -2  15   2    9.10    1.00
  -2  15   2    8.20    1.30
   2  15  -2    7.90    1.30
  -2  15   2    8.50    1.20
   2  15  -2    9.20    1.20
  -1 -15   2    1.70    0.40
   1 -15  -2    1.50    0.60
   1 -15  -2    1.70    0.40
  -1  15   2    1.20    0.80
   1  15  -2    1.70    0.70
  -1  15   2    1.30    0.70
   1  15  -2    2.30    0.70
   0 -15   2   63.19    2.30
   0 -15   2   62.19    2.40
   0 -15  -2   65.19    2.20
   0  15   2   65.29    3.10
   0  15  -2   65.39    2.70
   0  15   2   63.69    2.70
   0  15  -2   66.39    2.70
   0  15   2   68.19    2.70
   1 -15   2    0.60    0.40
  -1 -15  -2    0.20    0.40
   1 -15   2   -0.20    0.50
   1  15   2    0.20    0.80
  -1  15  -2    0.50    0.60
   1  15   2    0.10    0.60
  -1  15  -2    0.70    0.70
  -1  15  -2    0.50    0.60
   1  15   2    0.60    0.80
   2 -15   2  270.67    7.90
   2 -15   2  269.37    8.30
   2  15   2  266.77    8.40
   2  15   2  259.37    8.00
  -2  15  -2  275.37    8.00
  -2  15  -2  281.37    8.50
  -2  15  -2  275.27    8.50
   2  15   2  270.27    8.50
   3 -15   2   13.80    1.30
   3 -15   2   17.60    1.10
   3  15   2   14.70    1.60
  -3  15  -2   17.00    1.50
   3  15   2   16.40    1.30
   3  15   2   17.80    1.50
  -3  15  -2   16.30    1.20
   4 -15   2   11.10    1.00
   4 -15   2   10.10    1.60
   4  15   2   10.10    1.40
   4  15   2   10.60    1.40
   4  15   2    8.50    1.10
  -4  15  -2   12.70    1.10
  -4  15  -2   12.30    1.30
   5 -15   2    9.20    0.90
   5  15   2    9.90    1.10
   5  15   2    9.40    1.40
  -5  15  -2    9.80    1.10
  -5  15  -2    9.10    1.30
   5  15   2   10.30    1.40
   6 -15   2   34.10    1.50
  -6  15  -2   33.90    1.70
   6  15   2   35.40    1.70
   6  15   2   29.60    1.90
   7 -15   2   32.30    1.70
  -7  15  -2   34.60    1.50
   7  15   2   31.90    1.80
   7  15   2   33.50    1.50
   8  15   2  160.08    4.80
  -8  15  -2  163.88    4.90
  -8  16   2   31.20    1.30
   8  16  -2   28.70    1.30
   7 -16  -2    1.30    0.60
  -7  16   2    0.30    0.40
   7  16  -2    0.10    0.50
   7  16  -2    1.80    0.60
   6 -16  -2    2.60    0.50
  -6  16   2    3.10    0.60
   6  16  -2    2.00    0.60
   6  16  -2    2.40    0.60
   5 -16  -2    0.20    0.40
   5  16  -2   -0.20    0.60
   5  16  -2   -0.50    0.60
  -5  16   2    0.30    0.70
  -5  16   2    0.10    0.50
   4 -16  -2   20.60    1.20
   4  16  -2   19.40    1.80
  -4  16   2   21.80    1.60
  -4  16   2   20.50    1.30
   4  16  -2   20.50    1.60
   4  16  -2   22.60    1.70
   3 -16  -2   84.59    2.90
   3 -16  -2   80.09    3.10
  -3  16   2   83.49    3.20
   3  16  -2   80.09    3.20
  -3  16   2   83.89    2.80
   3  16  -2   83.69    3.30
  -3  16   2   86.39    3.20
  -2 -16   2   70.79    2.40
   2 -16  -2   69.89    2.70
   2 -16  -2   71.49    2.60
  -2  16   2   74.49    2.50
  -2  16   2   73.39    2.90
   2  16  -2   75.29    3.00
  -2  16   2   72.89    2.90
   2  16  -2   74.69    3.00
   1 -16  -2    6.00    0.80
   1 -16  -2    7.90    0.90
  -1 -16   2    5.50    0.80
  -1  16   2    7.30    1.00
  -1  16   2    5.90    0.90
   1  16  -2    6.00    0.90
   1  16  -2    8.70    1.20
   0 -16   2   36.60    1.70
   0 -16   2   37.70    1.60
   0 -16  -2   39.10    1.60
   0  16  -2   37.00    2.00
   0  16   2   38.40    2.00
   0  16   2   37.90    2.00
   0  16  -2   37.80    1.90
  -1 -16  -2   18.10    1.10
   1 -16   2   21.00    1.30
   1 -16   2   20.00    1.30
   1  16   2   20.20    1.70
  -1  16  -2   21.20    1.50
   1  16   2   20.30    1.60
  -1  16  -2   17.10    1.50
   1  16   2   21.80    1.60
  -1  16  -2   18.70    1.40
   2 -16   2    3.20    0.60
   2 -16   2    3.50    0.70
   2  16   2    3.60    0.90
  -2  16  -2    3.50    0.70
   2  16   2    3.20    0.90
  -2  16  -2    4.70    0.90
   2  16   2    4.30    0.80
  -2  16  -2    4.10    0.60
   3 -16   2    6.80    0.90
   3 -16   2    5.00    1.00
  -3  16  -2    6.60    0.90
  -3  16  -2    5.20    0.70
   3  16   2    7.10    1.00
   3  16   2    6.30    0.90
  -3  16  -2    5.40    0.90
   3  16   2    5.70    0.80
   4 -16   2    3.30    0.60
   4  16   2    2.40    0.80
  -4  16  -2    3.90    0.80
  -4  16  -2    3.00    0.60
   4  16   2    3.00    0.80
   4  16   2    2.40    0.70
   5 -16   2    2.90    0.60
   5  16   2    3.30    0.70
   5  16   2    2.40    0.80
  -5  16  -2    3.70    0.80
  -5  16  -2    3.90    0.70
   5  16   2    2.90    0.90
   6 -16   2   12.20    1.00
   6  16   2   14.60    1.50
   6  16   2   11.00    1.00
  -6  16  -2   10.00    0.90
   7 -16   2   13.90    1.50
   7  16   2   16.10    1.00
  -7  16  -2   17.00    1.00
   7  16   2   19.50    1.60
  -8  16  -2    9.30    0.80
   8  16   2    9.30    0.70
  -8  16  -2   10.30    0.70
   8  17  -2    0.20    0.60
   8  17  -2   -0.80    0.50
  -8  17   2   -0.20    0.30
  -8  17   2   -0.40    0.40
   7 -17  -2    1.40    0.60
  -7  17   2    0.60    0.40
   7  17  -2    0.70    0.60
  -7  17   2    1.70    0.50
   7  17  -2    0.40    0.50
   6 -17  -2    2.20    0.50
   6  17  -2    1.80    0.60
  -6  17   2    1.90    0.50
   6  17  -2    3.10    0.70
   5 -17  -2   13.30    1.00
  -5  17   2   12.00    1.00
  -5  17   2   14.60    1.30
   5  17  -2   14.30    1.40
   5  17  -2   10.90    1.30
  -5  17   2   13.20    1.20
   4 -17  -2   58.39    2.20
  -4  17   2   57.29    2.10
   4  17  -2   56.09    2.60
   4  17  -2   57.39    2.50
  -4  17   2   58.09    2.50
  -4  17   2   57.09    2.50
   3 -17  -2   13.40    1.00
   3  17  -2   11.10    1.30
   3  17  -2   14.00    1.50
  -3  17   2   11.60    1.10
  -3  17   2   11.60    1.30
  -3  17   2   13.30    1.30
   2 -17  -2   18.60    1.20
  -2 -17   2   17.00    1.30
   2 -17  -2   18.50    1.50
  -2  17   2   18.80    1.50
  -2  17   2   18.90    1.50
   2  17  -2   18.80    1.50
   2  17  -2   17.70    1.50
   1 -17  -2   -0.10    0.70
  -1 -17   2    1.90    0.60
   1 -17  -2    0.60    0.60
   1  17  -2    1.10    0.70
  -1  17   2    1.10    0.70
  -1  17   2    0.40    0.60
   1  17  -2    0.80    0.70
   0 -17   2    0.20    0.60
   0 -17   2    0.70    0.60
   0 -17  -2    0.50    0.60
   0  17   2    0.30    0.70
   0  17   2   -0.40    0.60
   0  17  -2   -0.30    0.70
   0  17  -2    0.40    0.60
   1 -17   2    0.00    0.50
   1 -17   2    0.70    0.70
  -1 -17  -2    0.40    0.70
   1  17   2   -0.40    1.00
   1  17   2    0.90    0.70
  -1  17  -2    2.10    0.80
   1  17   2   -0.20    0.70
  -1  17  -2    0.70    0.70
   2 -17   2   56.79    2.60
   2 -17   2   70.59    2.40
   2  17   2   62.89    2.60
  -2  17  -2   62.59    2.30
  -2  17  -2   63.89    2.70
   2  17   2   63.39    2.70
   2  17   2   61.89    2.70
  -2  17  -2   62.29    2.70
   3 -17   2    0.10    0.40
   3  17   2   -1.00    0.70
  -3  17  -2   -0.40    0.60
  -3  17  -2    0.10    0.60
  -3  17  -2    0.50    0.50
   3  17   2    0.40    0.70
   3  17   2    0.80    0.70
   4 -17   2   17.00    1.10
   4  17   2   19.60    1.60
  -4  17  -2   17.80    1.20
   4  17   2   17.90    1.40
  -4  17  -2   15.40    1.30
   4  17   2   18.60    1.50
  -4  17  -2   19.80    1.50
   5 -17   2    6.00    0.80
  -5  17  -2    5.50    0.90
   5  17   2    4.60    0.70
   5  17   2    4.20    0.90
   5  17   2    4.30    0.90
  -5  17  -2    4.60    0.70
   6 -17   2    6.00    0.90
  -6  17  -2    4.50    0.70
   6  17   2    5.80    0.90
   6  17   2    6.20    0.80
  -6  17  -2    7.10    0.90
  -7  17  -2    9.60    0.80
  -7  17  -2    8.70    0.80
   7  17   2    9.50    0.80
   8  17   2   28.30    1.10
  -8  17  -2   25.70    1.10
  -8  17  -2   28.30    1.20
   7 -18  -2    5.20    0.80
   7  18  -2    6.30    0.90
  -7  18   2    7.40    0.80
   6 -18  -2    9.90    0.90
   6  18  -2    8.60    1.00
  -6  18   2    8.10    0.90
  -6  18   2    8.70    0.80
   5 -18  -2   10.00    0.90
  -5  18   2   12.00    1.00
   5  18  -2    8.40    1.00
  -5  18   2    8.60    1.00
  -5  18   2    8.00    0.80
   4 -18  -2   54.19    2.00
   4  18  -2   52.69    2.40
  -4  18   2   56.59    2.30
  -4  18   2   58.29    2.40
  -4  18   2   51.69    1.90
   4  18  -2   46.40    2.30
   3 -18  -2   -0.20    0.40
   3  18  -2    0.40    0.80
   3  18  -2   -0.80    0.60
  -3  18   2    0.10    0.60
  -3  18   2   -1.00    0.60
   2 -18  -2   34.70    1.50
   2  18  -2   38.10    2.00
  -2  18   2   34.80    1.90
   2  18  -2   33.20    1.90
  -2  18   2   35.00    1.90
   1 -18  -2   46.40    1.80
  -1  18   2   44.30    2.20
  -1  18   2   45.30    2.20
   1  18  -2   46.90    2.20
   1  18  -2   42.00    2.10
   0 -18   2  101.99    3.30
   0 -18  -2   98.59    3.30
   0  18  -2  100.79    3.70
   0  18   2  100.89    3.70
   0  18  -2  100.19    3.70
   0  18   2   96.69    3.60
   1 -18   2    1.70    0.50
   1  18   2    2.70    0.80
   1  18   2    2.60    0.80
  -1  18  -2    1.50    0.70
  -1  18  -2    2.50    0.70
   2 -18   2   12.50    1.00
   2  18   2   13.50    1.30
   2  18   2   14.70    1.60
  -2  18  -2   13.40    1.30
  -2  18  -2   13.20    1.30
   2  18   2   13.30    1.40
   3 -18   2    2.60    0.50
   3  18   2    2.40    0.80
  -3  18  -2    2.70    0.70
   3  18   2    3.30    0.90
  -3  18  -2    3.10    0.60
   3  18   2    3.60    0.90
  -3  18  -2    3.90    0.80
   4 -18   2   51.69    2.00
   4  18   2   48.80    2.30
  -4  18  -2   51.99    1.90
  -4  18  -2   53.09    2.20
   4  18   2   53.19    2.10
   4  18   2   50.89    2.20
  -4  18  -2   50.29    2.20
   5 -18   2    0.30    0.40
   5  18   2    0.10    0.70
  -5  18  -2   -0.50    0.40
  -5  18  -2    0.10    0.50
   5  18   2    0.50    0.80
   5  18   2    0.40    0.50
   6 -18   2    6.60    0.90
  -6  18  -2    7.80    0.70
  -6  18  -2    8.30    0.80
   6  18   2    9.50    0.90
  -7  18  -2   22.60    1.00
   7  18   2   24.30    1.10
  -7  18  -2   24.50    1.10
   7  19  -2    0.60    0.50
  -7  19   2    2.50    0.50
   6 -19  -2   28.40    1.30
   6  19  -2   30.60    1.50
  -6  19   2   27.20    1.20
   5 -19  -2    0.00    0.40
  -5  19   2    0.30    0.50
  -5  19   2   -0.20    0.50
   5  19  -2    0.00    0.50
   4 -19  -2    4.10    0.60
   4  19  -2    3.30    0.90
   4  19  -2    2.90    0.60
  -4  19   2    3.50    0.70
  -4  19   2    3.60    0.60
   3 -19  -2    2.30    0.50
   3  19  -2    2.40    0.70
   3  19  -2    2.00    0.80
  -3  19   2    3.60    0.70
  -3  19   2    2.70    0.70
   2 -19  -2   60.39    2.10
   2  19  -2   57.89    2.50
   2  19  -2   59.69    2.50
  -2  19   2   55.29    2.40
  -2  19   2   54.59    2.50
   1 -19  -2    8.00    1.00
  -1  19   2    7.70    1.20
   1  19  -2    6.00    0.90
   1  19  -2    7.60    1.20
  -1  19   2    7.50    1.30
   0 -19  -2   79.49    2.80
   0 -19   2   77.89    2.70
   0  19  -2   72.69    3.00
   0  19   2   75.49    3.00
   0  19   2   74.89    3.00
   0  19  -2   79.59    3.00
   1 -19   2    4.00    0.60
  -1  19  -2    5.40    0.90
  -1  19  -2    3.80    0.70
   1  19   2    4.80    0.80
   1  19   2    4.90    0.90
   2 -19   2  127.09    3.90
   2  19   2  118.09    4.20
  -2  19  -2  119.99    4.30
  -2  19  -2  130.39    4.30
   2  19   2  110.19    4.20
   3 -19   2    2.30    0.50
  -3  19  -2    3.00    0.70
  -3  19  -2    3.40    0.70
   3  19   2    2.40    0.80
   3  19   2    1.50    0.80
   4 -19   2    3.40    0.50
   4  19   2    4.10    0.80
  -4  19  -2    5.90    0.90
  -4  19  -2    4.10    0.60
   4  19   2    3.60    0.70
  -4  19  -2    3.40    0.50
   4  19   2    1.90    0.70
   5 -19   2   17.60    1.00
  -5  19  -2   16.20    0.90
   5  19   2   20.10    1.70
  -5  19  -2   17.70    1.10
   5  19   2   17.60    1.20
   5  19   2   18.30    1.50
   6 -19   2   17.00    1.20
  -6  19  -2   17.30    0.90
  -6  19  -2   18.80    1.10
   6  19   2   21.30    1.20
   6 -20  -2   24.80    1.20
  -6  20   2   21.20    1.10
   6  20  -2   20.30    1.20
   5 -20  -2    0.70    0.40
  -5  20   2    0.70    0.50
   4 -20  -2   21.60    1.10
  -4  20   2   18.90    1.20
  -4  20   2   20.20    1.30
   4  20  -2   21.60    1.30
   3 -20  -2    0.70    0.40
  -3  20   2   -0.30    0.50
   3  20  -2   -0.20    0.50
   3  20  -2   -0.40    0.70
  -3  20   2    0.50    0.60
   2 -20  -2  115.59    3.70
  -2  20   2  114.69    4.00
  -2  20   2  118.69    4.00
   2  20  -2  122.59    4.10
   2  20  -2  112.99    4.00
   1 -20  -2    0.90    0.60
   1  20  -2    0.00    0.50
  -1  20   2   -0.40    0.60
   1  20  -2    0.80    0.60
  -1  20   2    0.40    0.50
   0 -20   2   24.60    1.40
   0 -20  -2   24.50    1.60
   0  20  -2   26.20    1.50
   0  20   2   24.60    1.50
   0  20  -2   25.40    1.50
   0  20   2   24.50    1.50
   1 -20   2   -0.40    0.50
  -1  20  -2    0.00    0.50
  -1  20  -2    0.20    0.50
   1  20   2    0.00    0.50
   1  20   2    0.90    0.60
   2 -20   2    5.10    0.80
  -2  20  -2    6.00    1.00
   2  20   2    7.00    1.00
   2  20   2    7.80    1.20
  -2  20  -2    6.80    0.90
   3 -20   2   12.20    0.90
   3  20   2   11.60    1.10
   3  20   2    9.80    1.30
  -3  20  -2   11.50    1.00
  -3  20  -2   12.30    1.00
   4 -20   2   12.70    0.90
   4  20   2   11.70    1.20
  -4  20  -2   12.80    1.00
   4  20   2    9.80    1.50
   5 -20   2    5.80    0.80
  -5  20  -2    7.30    0.80
  -6  20  -2   14.10    0.90
   5 -21  -2    3.50    0.50
   5  21  -2    2.80    0.60
  -5  21   2    1.80    0.50
   4 -21  -2   -0.10    0.40
  -4  21   2    1.10    0.50
  -4  21   2    0.50    0.50
   3 -21  -2    1.20    0.40
  -3  21   2    1.30    0.60
   3  21  -2    1.40    0.50
   3  21  -2    1.50    0.70
  -3  21   2    0.40    0.50
   2 -21  -2   12.40    0.90
  -2  21   2   11.90    1.10
   2  21  -2   11.80    1.10
   2  21  -2   12.70    1.10
  -2  21   2   13.60    1.00
   1 -21  -2   14.30    1.10
  -1  21   2   15.00    1.20
  -1  21   2   16.20    1.10
   1  21  -2   15.40    1.20
   1  21  -2   14.60    1.10
   0 -21  -2   85.59    3.00
   0 -21   2   85.89    2.90
   0  21  -2   88.79    3.10
   0  21  -2   85.49    3.10
   0  21   2   83.29    3.10
   0  21   2   90.99    3.10
   1 -21   2   34.40    1.50
   1  21   2   32.70    1.60
   1  21   2   31.80    1.70
  -1  21  -2   34.80    1.60
  -1  21  -2   34.80    1.60
   2 -21   2    3.20    0.50
   2  21   2    3.20    0.80
  -2  21  -2    5.30    0.90
  -2  21  -2    3.50    0.60
   2  21   2    3.50    0.60
   3 -21   2    6.30    0.80
  -3  21  -2    6.70    0.80
   3  21   2    6.40    1.00
  -3  21  -2    7.20    0.80
   3  21   2    9.60    1.00
   4 -21   2  115.49    3.50
  -4  21  -2  113.19    3.70
   4  21   2  109.29    3.60
   5 -21   2    1.10    0.50
  -5  21  -2    0.50    0.40
   4 -22  -2    0.60    0.50
  -4  22   2    0.00    0.60
   4  22  -2    1.10    0.50
   3 -22  -2    8.10    0.80
   3  22  -2    6.00    0.90
  -3  22   2    7.00    0.80
  -3  22   2    5.60    0.70
   2 -22  -2   19.40    1.10
  -2  22   2   22.20    1.20
   2  22  -2   19.30    1.20
  -2  22   2   21.50    1.30
   2  22  -2   19.70    1.20
   1 -22  -2    8.60    1.10
  -1  22   2   11.10    0.90
   1  22  -2   12.50    1.00
   1  22  -2   11.60    1.00
  -1  22   2   11.00    1.10
   0 -22   2  112.19    3.50
   0  22   2  112.19    3.80
   0  22   2  110.49    3.70
   0  22  -2  116.29    3.80
   0  22  -2  115.29    3.80
   1 -22   2   -0.40    0.50
  -1  22  -2    0.90    0.50
   1  22   2    1.20    0.80
   1  22   2    0.40    0.50
  -1  22  -2    0.70    0.50
   2 -22   2   12.80    0.90
   2  22   2   13.00    1.00
  -2  22  -2   12.90    1.00
  -2  22  -2   11.10    0.90
   3 -22   2    0.90    0.40
  -3  22  -2    0.00    0.40
   3  22   2    1.40    0.60
   4 -22   2   33.30    1.30
  -4  22  -2   34.70    1.40
   3  23  -2    1.90    0.50
  -2  23   2   63.99    2.20
   2  23  -2   63.49    2.20
   2  23  -2   60.09    2.20
   1  23  -2    0.10    0.50
   1  23  -2    0.20    0.40
  -1  23   2    0.00    0.40
   0  23  -2   18.00    1.00
   0  23   2   16.60    1.00
   0  23  -2   18.20    1.10
   1 -23   2    1.50    0.60
  -1  23  -2    2.90    0.50
   1  23   2    2.80    0.50
  -1  23  -2    2.70    0.50
   2 -23   2   21.80    1.20
  -2  23  -2   23.80    1.10
 -11   0   3   16.70    1.00
  11   0  -3   18.60    1.00
  11   0  -3   19.50    1.00
 -10   0   3   -0.20    0.40
  10   0  -3    0.10    0.50
  10   0  -3    0.10    0.50
   9   0  -3   11.20    1.10
  -9   0   3   10.60    1.00
   9   0  -3   11.20    1.10
  -8   0   3    0.30    0.50
   8   0  -3   -0.10    0.70
  -8   0   3   -1.30    0.60
   8   0  -3    0.10    0.50
   7   0  -3   23.60    1.60
   7   0  -3   24.00    1.40
  -7   0   3   25.40    1.30
  -7   0   3   24.20    1.30
   6   0  -3    0.00    0.50
  -6   0   3    0.10    0.30
   6   0  -3    1.30    0.60
  -6   0   3    0.40    0.40
  -5   0   3  342.67    9.30
   5   0  -3  344.97   12.70
  -5   0   3  339.97    9.80
  -5   0   3  345.07    9.30
   5   0  -3  345.67    9.30
   5   0  -3  330.87   12.50
   5   0  -3  349.96    9.30
  -5   0   3  364.26   10.10
   4   0  -3    0.00    0.20
  -4   0   3   -0.40    0.40
   4   0  -3   -0.10    0.20
  -4   0   3    0.20    0.20
   4   0  -3    0.40    1.30
  -4   0   3    0.20    0.20
  -4   0   3   -0.20    0.20
   4   0  -3    0.30    1.60
   4   0  -3    0.00    0.20
  -4   0   3    0.70    1.50
   3   0  -3  934.31   23.90
  -3   0   3  886.81   26.10
  -3   0   3  922.01   27.60
  -3   0   3  916.81   23.90
   3   0  -3  926.11   27.50
   3   0  -3  915.21   26.00
  -3   0   3  927.51   23.90
  -2   0   3   -0.10    0.20
  -2   0   3    0.20    0.10
  -2   0   3   -0.10    0.10
  -2   0   3    0.00    0.10
   2   0  -3   -0.10    0.10
   2   0  -3    0.00    0.10
  -2   0   3    0.40    0.70
   2   0  -3    0.10    1.00
   2   0  -3    0.00    0.10
  -1   0   3    1.30    0.20
   1   0  -3    1.40    0.20
  -1   0   3    1.30    0.20
   1   0  -3    1.70    0.90
  -1   0   3    1.60    0.60
  -1   0   3    1.50    0.20
   1   0  -3    1.10    0.20
   1   0  -3    1.60    0.30
  -1   0   3    1.50    0.20
   1   0  -3    1.50    0.20
   0   0   3   -1.20    0.10
   0   0  -3   -0.80    0.10
   0   0  -3   -1.00    0.10
   0   0   3   -0.20    0.60
   0   0  -3   -0.90    0.10
   0   0  -3   -1.10    0.10
   0   0   3   -1.10    0.10
   0   0  -3   -0.90    0.60
   0   0   3   -1.00    0.10
   1   0   3   76.19    2.90
   1   0   3   73.19    2.00
  -1   0  -3   73.49    2.00
   1   0   3   65.99    2.20
  -1   0  -3   72.99    2.20
  -1   0  -3   72.09    2.20
   1   0   3   72.59    2.20
  -1   0  -3   71.59    2.00
   1   0   3   73.29    2.00
  -1   0  -3   70.39    3.00
   2   0   3    0.00    0.10
   2   0   3   -0.40    0.90
   2   0   3    0.20    0.10
  -2   0  -3    0.20    0.20
  -2   0  -3    0.30    0.10
  -2   0  -3    0.10    0.20
  -2   0  -3    0.40    1.10
   2   0   3    0.00    0.10
   3   0   3  162.08    4.90
  -3   0  -3  162.28    4.50
   3   0   3  167.58    6.40
   3   0   3  169.18    4.50
  -3   0  -3  168.08    4.90
  -3   0  -3  158.58    6.40
  -3   0  -3  167.98    4.50
   4   0   3   -0.20    0.30
  -4   0  -3   -0.30    0.30
   4   0   3    0.40    2.00
  -4   0  -3    0.00    1.80
  -4   0  -3    0.00    0.40
  -4   0  -3    0.20    0.20
   4   0   3   -0.70    1.80
  -4   0  -3   -0.40    0.20
   4   0   3    0.00    0.30
   5   0   3    0.40    0.50
   5   0   3    7.30    3.60
  -5   0  -3    0.20    3.80
   5   0   3    0.50    1.00
  -5   0  -3    0.80    0.40
  -5   0  -3    0.80    0.40
   5   0   3   -0.10    0.50
  -5   0  -3    0.40    0.30
  -5   0  -3   -0.20    0.50
   5   0   3    0.10    0.60
   5   0   3    2.90    3.50
  -6   0  -3    0.50    0.40
   6   0   3   -0.20    0.50
   6   0   3    0.80    0.70
  -7   0  -3    3.10    0.70
   7   0   3    2.20    0.60
   7   0   3    4.10    0.80
  -7   0  -3    2.20    0.50
  -8   0  -3   -1.30    1.00
   8   0   3    1.30    0.50
   8   0   3   -1.20    0.60
  -8   0  -3   -0.30    0.50
   9   0   3    0.80    0.60
  -9   0  -3    0.50    0.40
   9   0   3    0.20    0.70
 -10   0  -3    0.20    0.40
  10   0   3   -0.10    0.40
 -11   0  -3    1.60    0.60
  11  -1  -3    2.80    0.50
  11  -1  -3    3.70    0.50
 -11  -1   3    4.00    0.60
 -11   1   3    3.00    0.60
  11   1  -3    3.30    0.50
  11   1  -3    3.10    0.50
  10  -1  -3    4.30    0.60
 -10  -1   3    5.20    0.80
  10  -1  -3    3.40    0.60
  10   1  -3    3.60    0.60
 -10   1   3    5.00    0.80
  10   1  -3    4.40    0.60
  -9  -1   3    0.50    0.50
   9  -1  -3    0.30    0.50
   9  -1  -3    0.80    0.60
   9   1  -3    0.40    0.50
   9   1  -3    0.40    0.50
  -9   1   3    0.80    0.50
   8  -1  -3   95.69    3.30
  -8  -1   3   95.69    3.20
  -8  -1   3   91.39    3.40
  -8   1   3   93.59    3.20
  -8   1   3   86.59    3.40
   8   1  -3   92.79    3.50
   8   1  -3   96.89    3.30
  -7  -1   3   24.30    1.30
   7  -1  -3   25.20    1.40
   7  -1  -3   24.50    1.60
  -7  -1   3   24.50    1.20
   7   1  -3   23.80    1.40
  -7   1   3   24.40    1.40
  -7   1   3   25.00    1.30
   7   1  -3   24.80    1.60
   6  -1  -3  216.68    6.70
  -6  -1   3  227.48    6.70
   6  -1  -3  219.88    7.00
  -6  -1   3  225.48    6.50
  -6   1   3  224.58    6.50
  -6   1   3  231.48    6.70
  -6   1   3  221.48    6.50
   6   1  -3  215.28    6.60
  -6   1   3  214.08    6.40
  -5  -1   3  112.19    3.50
   5  -1  -3  113.09    6.50
   5  -1  -3  118.79    3.40
   5  -1  -3  110.89    3.40
  -5  -1   3  115.79    3.60
   5  -1  -3  113.09    6.50
  -5  -1   3  116.89    3.40
  -5  -1   3  113.19    3.40
   5  -1  -3  115.89    3.60
   5   1  -3  110.99    6.00
   5   1  -3  117.69    3.30
   5   1  -3  110.39    3.30
  -5   1   3  111.99    3.50
   5   1  -3  121.09    6.30
  -5   1   3  113.39    3.40
  -5   1   3  111.89    3.60
   4  -1  -3   15.50    0.70
   4  -1  -3   15.90    2.30
  -4  -1   3   15.20    0.70
   4  -1  -3   15.00    2.20
   4  -1  -3   15.90    0.80
   4  -1  -3   16.40    0.70
  -4  -1   3   17.60    2.20
  -4  -1   3   13.00    0.90
  -4  -1   3   15.40    0.70
  -4  -1   3   14.40    0.70
  -4   1   3   13.90    0.70
  -4   1   3   12.20    2.10
   4   1  -3   18.30    2.70
   4   1  -3   15.30    2.30
  -4   1   3   15.00    0.70
  -4   1   3   15.70    0.70
   4   1  -3   16.00    0.70
   4   1  -3   14.80    0.70
   3  -1  -3  100.99    4.50
   3  -1  -3  101.19    2.80
  -3  -1   3   99.09    4.20
  -3  -1   3   99.99    3.00
  -3  -1   3   99.19    2.80
   3  -1  -3  102.49    2.80
  -3  -1   3   99.79    2.80
   3  -1  -3   96.69    4.30
  -3  -1   3   95.39    3.10
   3  -1  -3  101.59    3.00
  -3   1   3  100.09    2.80
  -3   1   3   99.99    3.00
   3   1  -3  101.79    2.80
   3   1  -3  100.29    2.80
  -3   1   3   98.79    4.40
  -3   1   3  104.59    2.80
   3   1  -3   98.29    4.20
   3   1  -3   98.19    4.20
  -2  -1   3    5.30    0.30
   2  -1  -3    4.00    1.20
   2  -1  -3    5.50    0.40
  -2  -1   3    5.70    1.10
  -2  -1   3    5.60    0.30
   2  -1  -3    5.40    0.40
   2  -1  -3    5.40    0.30
   2  -1  -3    4.70    1.00
  -2  -1   3    5.90    0.30
  -2  -1   3    5.90    0.40
  -2   1   3    4.90    0.30
  -2   1   3    4.90    0.30
   2   1  -3    5.40    0.30
  -2   1   3    5.20    0.40
   2   1  -3    5.60    0.30
  -2   1   3    4.10    1.10
   2   1  -3    5.20    0.30
   2   1  -3    5.50    1.10
   1  -1  -3   -0.10    0.10
   1  -1  -3   -0.10    0.10
   1  -1  -3   -0.20    0.80
  -1  -1   3    0.10    0.70
  -1  -1   3   -0.20    0.10
  -1  -1   3   -0.20    0.10
   1  -1  -3   -0.10    0.10
  -1  -1   3   -0.10    0.10
  -1  -1   3    0.00    0.10
   1  -1  -3   -0.10    0.10
  -1   1   3    0.00    0.10
   1   1  -3    0.40    0.80
   1   1  -3    0.00    0.10
   1   1  -3   -0.10    0.10
  -1   1   3   -0.10    0.10
   1   1  -3   -0.10    0.10
  -1   1   3    0.00    0.10
   1   1  -3   -0.10    0.10
  -1   1   3    0.00    0.10
  -1   1   3    0.20    0.60
   0  -1   3  777.52   20.60
   0  -1  -3  821.42   23.30
   0  -1  -3  752.62   20.60
   0  -1   3  793.22   22.50
   0  -1   3  748.03   20.60
   0  -1   3  767.32   22.50
   0  -1   3  890.11   23.40
   0  -1  -3  843.22   22.50
   0  -1  -3  797.22   20.60
   0  -1  -3  766.62   22.50
   0   1   3  764.02   22.50
   0   1  -3  788.42   20.60
   0   1   3  796.02   20.60
   0   1  -3  804.72   20.60
   0   1   3  822.22   22.50
   0   1  -3  840.02   22.50
   0   1  -3  831.52   23.40
   0   1   3  699.43   23.20
  -1  -1  -3    6.20    0.30
   1  -1   3    5.90    0.40
  -1  -1  -3    6.90    0.30
  -1  -1  -3    6.50    0.40
   1  -1   3    6.50    0.40
  -1  -1  -3    6.00    1.00
   1  -1   3    6.60    0.30
  -1  -1  -3    6.40    0.30
   1  -1   3    7.20    1.10
   1  -1   3    6.20    0.30
  -1   1  -3    6.60    0.30
   1   1   3    6.60    0.30
  -1   1  -3    6.60    0.40
  -1   1  -3    5.90    1.20
   1   1   3    6.20    0.40
  -1   1  -3    6.60    0.40
  -1   1  -3    6.50    0.30
  -2  -1  -3  117.99    3.20
  -2  -1  -3  118.09    3.50
   2  -1   3  116.89    3.20
   2  -1   3  116.79    3.20
  -2  -1  -3  116.79    4.50
  -2  -1  -3  120.49    3.20
  -2  -1  -3  110.99    3.50
   2  -1   3  122.29    4.70
   2  -1   3  119.19    3.50
  -2   1  -3  120.19    3.20
  -2   1  -3  116.69    3.20
  -2   1  -3  115.59    4.70
   2   1   3  116.69    3.20
  -2   1  -3  117.99    3.50
  -3  -1  -3    0.70    1.30
   3  -1   3    3.50    1.50
   3  -1   3    0.90    0.20
  -3  -1  -3    2.30    0.30
  -3  -1  -3    1.20    0.40
  -3  -1  -3    1.30    0.20
   3  -1   3    1.30    0.30
  -3  -1  -3    1.60    0.30
   3  -1   3    1.70    0.30
  -3   1  -3    2.40    0.40
   3   1   3    2.00    0.30
  -3   1  -3    1.50    0.30
  -3   1  -3    1.70    1.50
  -3   1  -3    1.50    0.30
   3   1   3    2.50    1.30
   3   1   3    1.70    0.30
   4  -1   3    2.60    2.20
   4  -1   3    0.80    0.30
  -4  -1  -3    2.70    1.90
   4  -1   3    0.50    0.30
  -4  -1  -3    0.70    0.20
  -4  -1  -3    0.60    0.40
  -4  -1  -3    0.80    0.30
  -4  -1  -3    0.50    0.20
   4  -1   3    3.00    2.20
   4  -1   3    0.60    0.30
  -4   1  -3    0.80    0.30
   4   1   3    0.60    2.00
   4   1   3    0.70    0.30
   4   1   3    0.10    0.30
  -4   1  -3    0.40    0.20
   4   1   3   -2.30    1.90
  -4   1  -3    0.00    0.30
  -4   1  -3    0.50    0.30
  -4   1  -3    2.10    2.10
   5  -1   3    1.60    3.90
  -5  -1  -3   -2.10    3.70
   5  -1   3   -0.40    0.50
   5  -1   3    0.00    0.50
   5  -1   3    0.60    0.60
  -5  -1  -3    0.30    0.40
  -5  -1  -3    0.60    0.30
   5  -1   3   -2.80    3.70
  -5  -1  -3    0.20    0.40
  -5  -1  -3    0.60    0.50
  -5   1  -3    0.90    0.50
   5   1   3    0.50    0.50
   5   1   3    4.30    3.50
   5   1   3    1.00    0.60
  -5   1  -3   -1.70    3.70
  -5   1  -3    0.30    0.40
  -5   1  -3    1.30    0.50
   5   1   3    1.10    3.90
   5   1   3    0.70    0.50
   6  -1   3    5.80    0.80
   6  -1   3    6.00    1.00
  -6  -1  -3    4.60    0.70
  -6  -1  -3    4.20    0.60
   6   1   3    6.30    1.00
   6   1   3    4.20    0.90
   6   1   3    5.50    0.90
  -6   1  -3    5.60    0.80
  -6   1  -3    5.70    0.80
  -7  -1  -3    0.60    0.50
   7  -1   3    0.80    0.80
  -7  -1  -3    0.10    0.40
   7  -1   3    0.30    0.50
   7   1   3   -0.30    0.70
  -7   1  -3    0.40    0.50
  -7   1  -3   -0.10    0.60
   7   1   3    1.30    0.60
  -8  -1  -3   -1.60    0.90
  -8  -1  -3    0.10    0.50
   8  -1   3    0.60    0.60
   8  -1   3   -0.10    0.70
   8   1   3    0.60    0.50
  -8   1  -3    0.20    0.50
   8   1   3    0.70    0.70
  -8   1  -3   -0.80    1.10
   9  -1   3    0.20    0.50
   9  -1   3   -0.60    0.70
  -9  -1  -3    0.50    0.40
   9   1   3    0.30    0.50
   9   1   3   -0.30    0.60
  -9   1  -3    0.80    0.50
  10  -1   3   16.00    1.00
 -10  -1  -3   15.10    1.00
  10   1   3   14.40    0.90
 -10   1  -3   14.40    1.00
  10   1   3   13.90    1.10
  11  -1   3   19.40    0.90
  12  -2  -3   19.90    0.90
  12   2  -3   19.30    0.90
  11  -2  -3    0.40    0.50
 -11  -2   3    1.10    0.50
  11  -2  -3    0.50    0.40
 -11   2   3    2.70    0.70
  11   2  -3    0.30    0.40
  11   2  -3    1.40    0.40
  10  -2  -3   39.20    1.70
  10  -2  -3   40.80    1.80
 -10  -2   3   36.50    1.60
 -10   2   3   39.30    1.70
  10   2  -3   37.70    1.60
  10   2  -3   37.70    1.70
   9  -2  -3   20.90    1.40
   9  -2  -3   20.50    1.40
  -9  -2   3   20.70    1.20
  -9   2   3   20.20    1.20
   9   2  -3   21.80    1.70
   9   2  -3   20.70    1.40
   9   2  -3   19.60    1.30
   8  -2  -3   69.49    2.60
  -8  -2   3   67.49    2.50
  -8  -2   3   60.19    2.60
  -8   2   3   65.19    2.90
   8   2  -3   67.29    2.50
   8   2  -3   72.89    2.90
  -8   2   3   67.29    2.50
   7  -2  -3    5.60    0.80
  -7  -2   3    6.90    0.80
   7  -2  -3    7.20    1.20
  -7  -2   3    7.90    0.80
  -7   2   3    7.20    1.00
  -7   2   3    5.60    1.30
   7   2  -3    6.70    1.00
  -7   2   3    7.10    0.80
   7   2  -3    6.10    0.90
  -6  -2   3  177.98    5.40
   6  -2  -3  176.78    5.50
  -6  -2   3  177.48    5.20
   6  -2  -3  167.18    5.60
  -6   2   3  172.78    5.30
  -6   2   3  177.58    5.50
  -6   2   3  184.78    5.20
   6   2  -3  169.78    5.60
   6   2  -3  176.68    5.40
  -6   2   3  172.98    5.30
  -5  -2   3   31.60    1.20
  -5  -2   3   32.30    1.30
   5  -2  -3   32.50    4.70
  -5  -2   3   32.00    1.30
  -5  -2   3   31.40    1.20
   5  -2  -3   31.60    1.50
   5  -2  -3   31.30    1.30
   5  -2  -3   30.30    4.70
   5  -2  -3   30.10    1.30
   5  -2  -3   31.30    1.40
   5   2  -3   31.30    4.10
  -5   2   3   31.60    1.30
  -5   2   3   31.80    1.30
  -5   2   3   30.00    1.40
   5   2  -3   30.80    1.20
  -4  -2   3  342.67    9.10
  -4  -2   3  337.07   11.40
   4  -2  -3  336.07   11.90
   4  -2  -3  345.77   12.00
   4  -2  -3  350.16    9.20
   4  -2  -3  353.66    9.20
  -4  -2   3  351.06    9.90
  -4  -2   3  310.77   10.00
   4  -2  -3  346.87    9.90
  -4  -2   3  341.27    9.10
  -4   2   3  343.57    9.90
  -4   2   3  352.96    9.20
   4   2  -3  339.37   11.50
   4   2  -3  348.87    9.10
  -4   2   3  344.57   11.80
  -4   2   3  346.77    9.10
   4   2  -3  334.77    9.80
  -4   2   3  332.37    9.60
   3  -2  -3   19.20    0.80
  -3  -2   3   20.70    1.90
   3  -2  -3   17.90    0.70
   3  -2  -3   17.80    0.80
  -3  -2   3   18.30    0.70
  -3  -2   3   18.40    0.70
  -3  -2   3   18.70    0.70
  -3  -2   3   18.70    0.80
   3  -2  -3   18.70    2.40
   3  -2  -3   18.80    1.90
   3   2  -3   17.80    2.00
  -3   2   3   18.20    0.70
  -3   2   3   17.90    0.70
  -3   2   3   20.00    2.30
   3   2  -3   18.60    0.70
   3   2  -3   18.90    0.70
  -3   2   3   18.70    0.80
   2  -2  -3  153.88    4.20
   2  -2  -3  157.88    5.60
   2  -2  -3  160.58    4.20
  -2  -2   3  153.38    4.50
  -2  -2   3  157.18    4.10
   2  -2  -3  143.89    5.50
  -2  -2   3  157.98    4.10
   2  -2  -3  154.58    4.50
  -2  -2   3  156.48    4.50
  -2  -2   3  152.78    5.40
   2   2  -3  157.38    5.40
  -2   2   3  153.38    5.60
  -2   2   3  152.28    4.20
   2   2  -3  156.18    4.10
  -2   2   3  150.78    4.50
  -2   2   3  153.68    4.20
  -1  -2   3    0.80    0.10
  -1  -2   3    0.00    0.70
   1  -2  -3    0.80    0.10
   1  -2  -3    0.80    0.20
   1  -2  -3    1.60    0.90
   1  -2  -3    0.90    0.10
  -1  -2   3    0.70    0.10
   1  -2  -3    0.70    0.10
  -1  -2   3    0.70    0.10
  -1  -2   3    0.70    0.10
   1   2  -3    0.80    0.20
  -1   2   3    0.70    0.80
  -1   2   3    0.80    0.10
  -1   2   3    0.80    0.10
   1   2  -3    1.00    0.10
  -1   2   3    0.70    0.10
   1   2  -3    0.60    0.80
  -1   2   3    0.70    0.20
   0  -2  -3 4281.17  119.39
   0  -2   3 4006.30  109.29
   0  -2  -3 4255.17  109.29
   0  -2   3 4404.66  121.69
   0  -2  -3 4430.26  121.39
   0  -2  -3 4095.89  119.39
   0  -2   3 4130.19  119.49
   0  -2  -3 4177.88  109.29
   0  -2   3 4274.97  109.29
   0  -2   3 4252.67  119.39
   0   2   3 4152.58  119.39
   0   2   3 4073.79  109.29
   0   2  -3 4244.48  109.29
   0   2  -3 4429.56  119.39
   0   2  -3 4168.58  109.29
   0   2  -3 4161.88  119.39
   0   2  -3 4467.05  121.79
  -1  -2  -3   21.30    0.70
   1  -2   3   19.90    0.80
  -1  -2  -3   21.60    0.70
   1  -2   3   20.80    1.90
  -1  -2  -3   20.90    0.70
   1  -2   3   20.40    0.80
   1  -2   3   21.70    0.70
  -1  -2  -3   22.00    1.50
  -1  -2  -3   21.30    0.70
   1   2   3   21.00    0.70
   1   2   3   20.80    0.70
  -1   2  -3   22.20    1.90
  -1   2  -3   21.60    0.70
  -1   2  -3   22.10    0.80
  -1   2  -3   21.30    0.70
   1   2   3   21.60    0.70
  -2  -2  -3   13.40    0.60
  -2  -2  -3   14.20    0.50
  -2  -2  -3   13.80    0.50
  -2  -2  -3   14.60    0.60
   2  -2   3   14.50    0.60
  -2  -2  -3   15.10    1.60
   2  -2   3   13.30    1.60
   2  -2   3   13.80    0.60
   2  -2   3   14.30    0.60
  -2   2  -3   13.90    0.60
  -2   2  -3   14.50    0.60
   2   2   3   14.00    0.50
  -2   2  -3   14.50    2.10
   2   2   3   13.90    1.60
  -2   2  -3   13.70    0.60
   2   2   3   14.50    0.50
   3  -2   3   -0.10    0.20
  -3  -2  -3    0.30    0.30
  -3  -2  -3    0.50    0.20
   3  -2   3    0.20    0.20
   3  -2   3    0.40    0.20
  -3  -2  -3    0.00    0.20
  -3  -2  -3   -0.10    0.10
  -3  -2  -3    0.00    1.30
   3  -2   3    0.10    1.10
  -3   2  -3    0.50    0.40
   3   2   3    0.00    0.20
  -3   2  -3    0.00    0.20
  -3   2  -3    0.40    0.20
  -3   2  -3    0.50    1.60
   3   2   3    0.10    0.20
  -3   2  -3    0.10    0.20
   4  -2   3  129.09    3.80
  -4  -2  -3  127.49    3.90
   4  -2   3  130.29    4.00
   4  -2   3  131.49    6.50
   4  -2   3  140.29    6.70
  -4  -2  -3  135.99    4.00
   4  -2   3  131.49    3.80
  -4  -2  -3  129.99    3.70
  -4  -2  -3  131.19    6.00
  -4  -2  -3  130.59    3.70
  -4   2  -3  131.99    3.90
  -4   2  -3  128.29    3.80
   4   2   3  130.49    3.70
   4   2   3  130.79    6.00
  -4   2  -3  122.79    6.60
  -4   2  -3  130.79    3.80
   4   2   3  131.09    3.70
  -5  -2  -3   10.00    0.60
   5  -2   3    7.00    1.10
   5  -2   3   12.40    4.40
  -5  -2  -3    8.30    0.80
  -5  -2  -3    6.90    3.90
   5  -2   3    9.80    1.10
  -5  -2  -3    9.80    1.00
   5  -2   3    6.90    4.20
   5  -2   3    9.50    1.10
  -5  -2  -3   10.40    0.80
   5   2   3    8.20    1.30
  -5   2  -3   11.20    0.80
  -5   2  -3   13.10    4.40
  -5   2  -3    8.60    1.10
  -5   2  -3   11.10    1.00
   5   2   3    8.10    0.90
   5   2   3    9.40    0.90
   5   2   3    9.60    3.70
   5   2   3    9.20    1.10
   6  -2   3   25.60    1.40
  -6  -2  -3   24.90    1.20
   6  -2   3   25.40    1.90
  -6  -2  -3   22.30    1.20
   6   2   3   25.30    1.80
   6   2   3   25.20    1.40
  -6   2  -3   23.80    1.30
  -6   2  -3   25.10    1.20
   6   2   3   24.60    1.50
  -7  -2  -3    2.90    0.60
   7  -2   3    3.20    0.70
   7  -2   3    2.70    1.00
  -7  -2  -3    3.00    0.60
   7   2   3    3.30    0.80
   7   2   3    3.70    0.70
  -7   2  -3    3.40    0.60
   7   2   3    2.10    0.60
  -7   2  -3    3.10    0.80
  -8  -2  -3   14.80    1.10
   8  -2   3   14.10    1.60
  -8  -2  -3   10.10    1.50
   8  -2   3   13.40    1.20
  -8   2  -3   14.40    1.10
   8   2   3   13.90    1.10
   8   2   3   17.30    1.30
  -8   2  -3   12.00    1.60
  -9  -2  -3    5.30    0.80
   9  -2   3    4.00    0.70
   9   2   3    5.10    0.80
  -9   2  -3    3.40    0.60
   9   2   3    4.40    0.70
 -10  -2  -3   76.49    2.60
  10  -2   3   78.39    2.70
 -10   2  -3   76.69    2.60
  10   2   3   79.29    2.50
  10   2   3   79.49    2.60
 -11  -2  -3   10.80    0.90
  11  -3  -3    0.30    0.40
 -11  -3   3    0.30    0.40
  11  -3  -3    0.70    0.60
  11   3  -3    1.50    0.40
  10  -3  -3    5.30    0.70
  10  -3  -3    7.10    0.90
 -10  -3   3    7.20    0.80
 -10   3   3    7.10    0.90
  10   3  -3    5.40    0.80
  10   3  -3    5.20    0.80
  -9  -3   3    2.30    0.60
   9  -3  -3    2.70    0.60
  -9   3   3    5.20    1.40
   9   3  -3    2.60    0.60
   9   3  -3    2.70    0.80
  -9   3   3    2.70    0.60
   9   3  -3    2.50    0.70
  -8  -3   3  294.07    8.60
   8  -3  -3  305.67    8.90
  -8  -3   3  291.47    9.00
  -8   3   3  274.67    9.20
  -8   3   3  297.07    8.60
   8   3  -3  296.27    8.70
  -8   3   3  284.67    9.10
   8   3  -3  298.47    8.70
   8   3  -3  295.27    9.20
   7  -3  -3    0.10    0.60
  -7  -3   3    1.00    0.50
  -7  -3   3    0.40    0.40
  -7   3   3    0.90    0.60
  -7   3   3    0.20    0.40
   7   3  -3    0.30    0.60
   7   3  -3    0.10    0.50
  -7   3   3    0.40    1.00
   6  -3  -3    6.50    0.90
  -6  -3   3    5.60    0.70
   6  -3  -3    4.70    0.80
  -6  -3   3    6.00    0.60
  -6   3   3    5.10    0.90
   6   3  -3    6.10    0.90
  -6   3   3    6.10    1.30
  -6   3   3    6.80    0.80
   6   3  -3    7.00    1.00
  -6   3   3    7.40    1.10
  -6   3   3    6.30    0.80
  -5  -3   3   25.60    1.00
   5  -3  -3   25.00    1.30
   5  -3  -3   23.80    1.20
  -5  -3   3   24.00    1.10
   5  -3  -3   28.80    4.00
   5  -3  -3   28.60    4.80
  -5  -3   3   24.50    1.10
  -5  -3   3   25.40    1.00
   5  -3  -3   24.90    1.20
   5  -3  -3   25.20    1.30
  -5   3   3   24.10    1.10
   5   3  -3   26.40    1.10
   5   3  -3   23.90    3.20
   5   3  -3   25.40    1.10
  -5   3   3   25.20    1.20
  -5   3   3   25.30    1.10
  -5   3   3   20.80    1.20
   5   3  -3   24.40    4.10
  -4  -3   3    0.40    0.20
  -4  -3   3    0.00    0.20
   4  -3  -3    0.50    0.40
   4  -3  -3   -0.70    1.70
   4  -3  -3   -0.30    0.20
   4  -3  -3   -0.30    0.30
   4  -3  -3    0.50    2.00
   4  -3  -3   -0.30    0.30
  -4  -3   3    0.00    0.40
  -4  -3   3    0.30    0.20
  -4  -3   3   -0.10    1.30
   4   3  -3    0.50    1.60
  -4   3   3    0.30    0.40
   4   3  -3   -0.40    1.40
  -4   3   3    0.60    1.40
  -4   3   3    0.10    0.30
  -4   3   3   -0.20    0.20
   4   3  -3    0.10    0.20
  -4   3   3   -0.20    0.20
   4   3  -3    0.40    0.20
   3  -3  -3   64.19    3.80
   3  -3  -3   65.99    2.00
  -3  -3   3   67.09    2.10
  -3  -3   3   67.29    1.90
   3  -3  -3   65.69    3.40
  -3  -3   3   68.39    3.20
  -3  -3   3   67.79    2.10
   3  -3  -3   67.19    2.00
   3  -3  -3   66.99    2.10
   3   3  -3   68.99    3.20
  -3   3   3   66.59    2.10
  -3   3   3   67.89    2.00
  -3   3   3   67.69    3.40
   3   3  -3   66.69    1.90
   3   3  -3   66.99    1.90
   3   3  -3   66.69    3.20
  -3   3   3   68.79    2.00
  -2  -3   3  463.45   14.40
   2  -3  -3  477.15   13.60
  -2  -3   3  488.05   12.40
   2  -3  -3  470.15   12.50
   2  -3  -3  474.75   14.80
  -2  -3   3  478.05   13.50
   2  -3  -3  494.35   12.50
  -2  -3   3  472.95   13.50
   2  -3  -3  470.65   14.80
  -2   3   3  484.95   12.50
   2   3  -3  468.25   12.40
   2   3  -3  477.85   12.40
  -2   3   3  486.25   13.60
   2   3  -3  470.85   14.40
  -2   3   3  469.95   14.80
  -2   3   3  465.15   12.40
   1  -3  -3    9.90    0.40
  -1  -3   3   10.50    0.40
  -1  -3   3    9.60    1.20
   1  -3  -3    9.80    0.50
   1  -3  -3   10.60    0.40
   1  -3  -3   10.60    0.40
  -1  -3   3   11.10    0.40
   1  -3  -3   10.60    1.50
  -1  -3   3   10.20    0.40
  -1  -3   3   10.80    0.40
  -1   3   3   10.10    0.40
   1   3  -3   10.90    0.40
   1   3  -3    9.60    0.40
   1   3  -3   10.30    0.40
   1   3  -3    9.80    1.30
   0  -3  -3  490.15   14.00
   0  -3   3  503.25   14.10
   0  -3  -3  455.35   12.90
   0  -3  -3  518.75   14.10
   0  -3   3  505.55   15.00
   0  -3   3  521.55   12.90
   0  -3   3  507.35   14.10
   0  -3  -3  452.65   14.80
   0  -3  -3  493.05   12.90
   0  -3   3  502.95   12.90
   0   3   3  483.75   14.90
   0   3   3  512.45   12.90
   0   3  -3  511.45   12.90
   0   3   3  464.85   12.90
   0   3  -3  508.25   15.00
   0   3  -3  488.35   12.90
  -1  -3  -3   40.40    2.00
   1  -3   3   42.70    1.30
  -1  -3  -3   41.90    1.30
  -1  -3  -3   42.90    1.20
  -1  -3  -3   42.30    1.20
  -1  -3  -3   43.50    1.30
   1  -3   3   44.00    2.50
   1  -3   3   43.60    1.40
   1  -3   3   41.70    1.30
   1   3   3   42.60    1.20
  -1   3  -3   42.50    1.30
  -1   3  -3   45.10    2.50
   1   3   3   41.20    2.00
   1   3   3   43.20    1.20
  -1   3  -3   42.30    1.30
  -1   3  -3   42.90    1.40
   2  -3   3  174.18    6.50
   2  -3   3  172.78    4.60
   2  -3   3  164.98    4.60
  -2  -3  -3  175.78    4.50
  -2  -3  -3  174.28    4.90
  -2  -3  -3  171.88    5.80
   2  -3   3  166.28    5.00
  -2  -3  -3  172.48    4.50
  -2  -3  -3  175.98    5.00
   2   3   3  169.98    4.50
   2   3   3  172.08    4.50
  -2   3  -3  168.58    5.00
  -2   3  -3  162.28    6.40
  -2   3  -3  171.48    4.60
   2   3   3  172.58    5.70
  -2   3  -3  162.88    4.60
   3  -3   3    1.90    1.70
  -3  -3  -3    2.70    0.30
  -3  -3  -3    4.50    1.30
   3  -3   3    2.90    0.40
  -3  -3  -3    2.90    0.30
   3  -3   3    2.60    0.40
   3  -3   3    2.90    0.50
  -3  -3  -3    3.40    0.50
  -3  -3  -3    3.20    0.30
   3   3   3    2.10    1.20
  -3   3  -3    1.70    1.60
   3   3   3    2.90    0.30
   3   3   3    2.80    0.30
  -3   3  -3    2.50    0.40
   3   3   3    1.70    1.30
  -3   3  -3    2.80    0.40
  -3   3  -3    2.40    0.40
  -4  -3  -3   75.09    4.30
  -4  -3  -3   70.39    2.10
   4  -3   3   67.89    2.30
   4  -3   3   70.19    2.30
   4  -3   3   70.09    5.20
   4  -3   3   70.59    2.30
  -4  -3  -3   65.89    2.30
   4  -3   3   67.59    2.30
   4  -3   3   73.29    5.30
  -4  -3  -3   72.99    2.10
  -4  -3  -3   71.99    2.30
   4   3   3   69.89    4.30
   4   3   3   68.89    4.30
  -4   3  -3   66.79    2.20
   4   3   3   70.09    2.10
  -4   3  -3   72.29    2.30
   4   3   3   70.79    2.10
  -4   3  -3   70.09    2.20
  -4   3  -3   71.29    2.30
  -4   3  -3   65.69    5.30
   5  -3   3    1.50    0.70
   5  -3   3    3.10    0.70
   5  -3   3    1.80    4.90
  -5  -3  -3    2.80    0.40
  -5  -3  -3    2.50    0.50
   5  -3   3   -3.40    4.40
   5  -3   3    1.20    0.70
   5  -3   3    1.60    0.60
   5   3   3    2.90    1.10
   5   3   3    2.50    0.70
  -5   3  -3    3.10    0.60
  -5   3  -3    2.10    0.40
  -5   3  -3    2.70    0.50
  -5   3  -3    2.00    0.70
   5   3   3    4.50    0.70
  -5   3  -3    1.10    4.90
   6  -3   3    1.60    0.70
  -6  -3  -3    0.80    0.50
  -6  -3  -3    1.30    0.40
   6   3   3    2.50    0.90
  -6   3  -3    0.90    0.40
  -6   3  -3    1.70    1.30
   6   3   3    1.90    0.60
   6   3   3    2.40    0.70
  -6   3  -3    0.90    0.50
  -7  -3  -3    5.30    0.80
  -7  -3  -3    3.60    0.60
   7  -3   3    5.00    0.80
   7   3   3    3.70    0.90
   7   3   3    3.20    0.60
   7   3   3    3.30    0.70
  -7   3  -3    3.70    0.60
  -7   3  -3    2.20    0.90
  -7   3  -3    4.50    1.30
  -8  -3  -3   39.40    2.10
  -8  -3  -3   40.60    1.80
   8  -3   3   44.50    2.00
  -8   3  -3   41.40    1.80
   8   3   3   41.40    1.90
   8   3   3   40.90    1.80
  -8   3  -3   45.40    3.30
   9  -3   3    3.70    0.70
  -9  -3  -3    5.10    0.70
   9   3   3    4.00    0.60
  -9   3  -3    3.20    0.60
   9   3   3    4.50    0.70
 -10  -3  -3   18.40    1.00
  10  -3   3   17.70    1.00
 -10   3  -3   16.50    1.20
  10   3   3   17.40    1.00
 -11  -3  -3    8.70    0.80
  11  -3   3    7.30    0.70
  11  -4  -3    0.80    0.40
 -11  -4   3    0.40    0.40
  11   4  -3    0.70    0.40
  10  -4  -3   74.49    2.70
  10  -4  -3   81.09    2.90
 -10  -4   3   79.39    2.70
  10   4  -3   80.99    2.60
 -10   4   3   82.99    3.60
 -10   4   3   78.79    2.70
  10   4  -3   80.99    2.80
   9  -4  -3   37.80    1.90
  -9  -4   3   40.30    1.70
  -9   4   3   34.30    2.40
   9   4  -3   36.10    1.60
  -9   4   3   38.70    1.70
   9   4  -3   37.90    1.80
   9   4  -3   40.00    2.10
   8  -4  -3   82.39    3.10
  -8  -4   3   79.79    3.00
  -8  -4   3   80.59    2.80
  -8   4   3   80.69    2.80
   8   4  -3   79.69    2.80
  -8   4   3   85.99    3.40
   8   4  -3   82.99    3.20
  -8   4   3   79.49    3.80
   8   4  -3   81.39    3.00
  -7  -4   3    8.60    0.90
   7  -4  -3    8.90    1.20
  -7  -4   3    8.90    0.80
  -7   4   3   10.60    1.30
  -7   4   3    7.10    1.10
   7   4  -3    9.00    1.30
   7   4  -3    7.60    1.00
  -7   4   3    9.30    0.90
  -6  -4   3   13.60    1.00
   6  -4  -3   15.10    1.40
   6  -4  -3   14.40    1.20
  -6  -4   3   14.20    0.80
   6  -4  -3   13.70    1.30
  -6   4   3   15.90    1.70
  -6   4   3   14.20    1.80
  -6   4   3   13.80    1.00
  -6   4   3   13.30    1.40
   6   4  -3   15.70    1.20
  -6   4   3   12.60    0.90
   6   4  -3   12.00    1.30
  -5  -4   3   56.29    1.80
   5  -4  -3   54.29    2.00
  -5  -4   3   51.49    1.90
   5  -4  -3   58.49    6.10
  -5  -4   3   55.59    1.90
   5  -4  -3   64.59    6.30
   5  -4  -3   55.49    2.10
   5  -4  -3   56.59    1.90
   5  -4  -3   57.99    2.00
   5   4  -3   57.89    4.70
   5   4  -3   51.09    2.30
   5   4  -3   53.59    1.80
  -5   4   3   54.19    1.90
   5   4  -3   51.99    1.80
  -5   4   3   54.79    2.00
  -5   4   3   53.29    2.00
  -5   4   3   54.99    2.00
   4  -4  -3  329.17    9.50
  -4  -4   3  338.27    8.90
   4  -4  -3  335.47   12.10
  -4  -4   3  331.07   11.20
   4  -4  -3  334.97   12.20
  -4  -4   3  339.27    9.70
   4  -4  -3  346.47    9.10
  -4  -4   3  317.37    9.80
  -4  -4   3  339.27    8.90
   4  -4  -3  347.57    9.10
   4  -4  -3  334.57    9.80
  -4   4   3  349.37    9.80
  -4   4   3  332.27    9.10
   4   4  -3  345.57    8.90
   4   4  -3  332.97   11.10
  -4   4   3  325.77    9.50
   4   4  -3  340.27   11.20
   4   4  -3  344.07    8.90
  -4   4   3  341.67    9.10
  -3  -4   3   50.99    1.50
   3  -4  -3   51.09    1.70
  -3  -4   3   50.19    2.70
   3  -4  -3   51.59    1.60
   3  -4  -3   50.89    3.50
   3  -4  -3   51.79    1.60
  -3  -4   3   55.09    1.70
   3  -4  -3   51.89    3.10
  -3  -4   3   51.49    1.50
  -3  -4   3   51.99    1.60
   3   4  -3   50.59    2.70
  -3   4   3   51.29    1.70
  -3   4   3   53.89    3.40
  -3   4   3   51.89    1.60
   3   4  -3   50.99    1.50
   3   4  -3   50.29    1.50
   3   4  -3   50.49    2.70
  -3   4   3   50.19    1.60
  -2  -4   3    0.30    0.10
  -2  -4   3    0.50    0.80
   2  -4  -3   -0.20    0.30
   2  -4  -3   -1.10    1.10
  -2  -4   3    0.00    0.10
   2  -4  -3    0.00    0.20
  -2  -4   3    0.10    0.10
  -2  -4   3    0.00    0.10
   2  -4  -3   -1.00    1.10
   2  -4  -3    0.00    0.20
   2  -4  -3   -0.10    0.10
  -2   4   3    0.00    0.10
  -2   4   3    0.90    1.10
  -2   4   3    0.30    0.20
   2   4  -3    0.00    0.10
   2   4  -3    0.50    0.80
   2   4  -3    0.20    0.10
  -2   4   3   -0.10    0.20
   1  -4  -3  203.68    6.80
  -1  -4   3  202.88    5.90
   1  -4  -3  206.78    5.40
   1  -4  -3  200.98    5.90
  -1  -4   3  205.38    6.70
  -1  -4   3  206.68    5.40
   1  -4  -3  199.38    5.90
  -1  -4   3  209.68    5.40
   1  -4  -3  207.78    5.40
  -1  -4   3  206.58    5.90
   1   4  -3  201.48    5.40
  -1   4   3  208.48    5.40
   1   4  -3  204.78    5.40
   1   4  -3  201.78    6.60
   0  -4   3  147.89    4.20
   0  -4  -3  142.89    3.90
   0  -4  -3  147.19    3.90
   0  -4  -3  145.49    4.20
   0  -4  -3  145.89    4.20
   0  -4   3  144.69    4.20
   0  -4  -3  147.09    4.90
   0  -4   3  145.99    5.10
   0  -4   3  148.59    3.90
   0  -4   3  138.39    3.90
   0   4   3  137.99    4.80
   0   4   3  151.08    3.80
   0   4   3  143.69    3.80
   0   4  -3  146.89    3.90
   0   4  -3  145.29    5.10
   1  -4   3  147.39    5.40
  -1  -4  -3  140.49    3.70
  -1  -4  -3  137.39    4.70
  -1  -4  -3  146.49    4.10
  -1  -4  -3  142.29    4.10
   1  -4   3  143.59    3.80
  -1  -4  -3  142.99    3.80
   1  -4   3  144.09    3.80
   1  -4   3  137.19    4.20
  -1   4  -3  137.69    4.10
  -1   4  -3  142.99    3.80
   1   4   3  139.69    3.70
  -1   4  -3  139.19    5.20
  -1   4  -3  140.69    3.80
   1   4   3  142.99    4.60
   1   4   3  140.29    3.70
  -2  -4  -3   75.69    2.30
  -2  -4  -3   78.09    2.30
   2  -4   3   74.69    2.40
   2  -4   3   74.89    2.20
  -2  -4  -3   76.59    2.10
  -2  -4  -3   77.09    3.00
  -2  -4  -3   78.49    2.10
   2  -4   3   77.99    3.90
   2  -4   3   76.69    2.20
  -2   4  -3   73.69    4.00
   2   4   3   78.19    2.10
  -2   4  -3   77.99    2.40
  -2   4  -3   76.69    2.20
   2   4   3   75.09    2.10
   2   4   3   72.59    2.90
  -3  -4  -3   -1.20    1.00
   3  -4   3   -0.10    0.20
   3  -4   3   -0.20    0.40
  -3  -4  -3   -0.20    0.30
  -3  -4  -3   -0.20    0.20
  -3  -4  -3   -0.30    0.10
   3  -4   3    0.00    0.20
  -3  -4  -3    0.00    0.10
   3  -4   3    1.90    1.90
  -3   4  -3   -0.10    0.30
  -3   4  -3    0.00    0.20
   3   4   3   -1.00    1.10
  -3   4  -3    0.30    0.20
   3   4   3    0.00    0.20
  -3   4  -3   -0.10    0.20
   3   4   3    0.20    1.10
  -3   4  -3    1.30    2.00
   3   4   3   -0.10    0.10
   4  -4   3  422.56   12.10
  -4  -4  -3  435.06   11.40
  -4  -4  -3  450.45   12.50
  -4  -4  -3  456.35   11.50
  -4  -4  -3  441.36   14.30
   4  -4   3  429.06   15.50
   4  -4   3  441.86   11.60
   4  -4   3  438.96   12.60
  -4  -4  -3  404.46   12.10
   4  -4   3  448.36   15.60
   4  -4   3  429.16   11.60
  -4   4  -3  424.56   11.60
   4   4   3  426.16   11.40
  -4   4  -3  427.16   12.60
   4   4   3  418.46   13.90
  -4   4  -3  417.86   15.50
  -4   4  -3  440.86   12.10
  -4   4  -3  430.56   11.60
   4   4   3  438.86   11.40
   5  -4   3    7.70    0.90
   5  -4   3   11.90    5.30
  -5  -4  -3    9.20    0.90
   5  -4   3   10.00    1.10
   5  -4   3    9.10    1.10
  -5  -4  -3   10.50    0.60
   5  -4   3    5.50    5.70
   5  -4   3    9.10    1.10
   5  -4   3    8.50    1.20
  -5   4  -3   11.60    5.60
  -5   4  -3   11.80    1.40
   5   4   3    9.90    1.10
  -5   4  -3   10.00    0.80
  -5   4  -3    8.80    1.30
   5   4   3   11.90    1.30
  -5   4  -3   10.60    1.30
   5   4   3    8.00    1.10
  -5   4  -3   12.30    0.80
  -6  -4  -3    6.70    0.70
   6  -4   3    7.50    1.10
  -6  -4  -3    6.90    0.90
   6   4   3    5.80    1.00
   6   4   3    7.50    1.00
   6   4   3    6.40    0.90
  -6   4  -3    7.80    0.80
  -6   4  -3    8.40    1.30
  -6   4  -3    6.90    1.00
   7  -4   3   39.70    1.90
  -7  -4  -3   38.80    1.70
  -7  -4  -3   33.90    1.70
   7   4   3   39.20    2.10
  -7   4  -3   36.60    2.30
  -7   4  -3   37.70    1.60
  -7   4  -3   35.60    2.30
   7   4   3   40.80    1.90
   7   4   3   38.20    1.70
  -8  -4  -3  120.59    4.40
   8  -4   3  133.69    4.30
  -8  -4  -3  112.39    4.00
  -8   4  -3  121.59    4.00
  -8   4  -3  131.99    4.60
   8   4   3  132.39    4.00
   8   4   3  133.19    4.20
   9  -4   3    0.80    0.60
  -9  -4  -3    1.20    0.40
   9   4   3   -0.30    0.50
   9   4   3    0.80    0.50
  -9   4  -3    0.70    0.50
 -10  -4  -3    1.70    0.40
  10  -4   3    0.90    0.40
  10   4   3    1.60    0.50
 -10   4  -3    1.40    1.10
  11  -4   3    3.00    0.40
 -11  -4  -3    3.60    0.50
 -11  -5   3    6.70    0.70
  11  -5  -3    4.20    0.70
  11   5  -3    5.30    0.60
 -10  -5   3  108.19    3.50
  10  -5  -3  110.69    3.50
  10  -5  -3  108.49    3.60
 -10   5   3  105.89    3.90
  10   5  -3  107.39    3.60
  10   5  -3  106.79    3.80
  -9  -5   3    5.40    0.90
   9  -5  -3    7.40    1.10
   9   5  -3    6.30    0.90
   9   5  -3    7.50    1.20
  -9   5   3    5.40    0.70
  -9   5   3    5.80    1.10
   9   5  -3    5.70    0.80
  -8  -5   3   45.70    1.90
   8  -5  -3   47.90    2.20
  -8  -5   3   42.30    2.00
   8   5  -3   47.00    2.30
   8   5  -3   47.20    1.90
  -8   5   3   46.90    2.40
   8   5  -3   46.80    2.10
  -8   5   3   47.80    1.90
   7  -5  -3    1.40    0.70
  -7  -5   3    0.80    0.40
  -7  -5   3    0.00    0.50
   7   5  -3    0.00    0.70
  -7   5   3    0.30    0.90
  -7   5   3    1.00    0.80
   7   5  -3    0.80    0.60
   7   5  -3    0.50    0.60
  -7   5   3    0.40    0.50
  -6  -5   3    3.50    0.60
   6  -5  -3    3.80    0.70
  -6  -5   3    4.70    0.60
   6  -5  -3    4.90    0.80
   6  -5  -3    4.00    0.60
   6   5  -3    4.20    0.70
  -6   5   3    5.40    0.80
  -6   5   3    3.00    1.10
  -6   5   3    4.30    0.70
  -6   5   3    4.50    1.30
   6   5  -3    4.90    0.80
  -6   5   3    8.30    1.40
   5  -5  -3   15.90    0.90
   5  -5  -3   12.70    4.30
   5  -5  -3   15.10    1.30
   5  -5  -3   13.00    1.50
   5  -5  -3   15.10    1.20
  -5  -5   3   14.20    0.80
   5  -5  -3   17.50    3.70
  -5  -5   3   15.30    0.70
   5  -5  -3   15.10    0.90
  -5  -5   3   14.70    1.10
  -5   5   3   12.70    1.40
  -5   5   3   15.10    1.20
   5   5  -3   14.80    0.80
   5   5  -3   20.90    3.00
   5   5  -3   14.70    0.80
   5   5  -3   10.20    2.70
   5   5  -3   14.20    1.30
  -5   5   3   15.30    0.90
  -5   5   3   14.70    0.90
  -5   5   3   14.60    1.20
   4  -5  -3  445.66   15.80
  -4  -5   3  445.76   13.30
  -4  -5   3  455.05   14.70
  -4  -5   3  475.55   13.30
  -4  -5   3  479.15   12.10
   4  -5  -3  469.75   12.90
   4  -5  -3  467.05   12.30
   4  -5  -3  459.95   15.90
   4  -5  -3  455.15   12.30
  -4  -5   3  460.85   12.10
   4  -5  -3  498.15   13.40
  -4   5   3  463.75   13.40
   4   5  -3  467.45   12.10
  -4   5   3  435.96   12.30
   4   5  -3  472.55   12.10
  -4   5   3  477.95   12.30
   4   5  -3  454.85   14.40
   4   5  -3  451.65   14.40
  -4   5   3  442.76   12.90
  -3  -5   3    0.00    0.10
   3  -5  -3   -1.80    1.20
   3  -5  -3    0.20    0.20
  -3  -5   3    0.30    0.10
   3  -5  -3    0.30    0.30
  -3  -5   3   -0.10    0.10
  -3  -5   3    0.20    0.20
   3  -5  -3    0.20    0.30
   3  -5  -3    0.00    1.20
  -3  -5   3    1.80    0.90
   3  -5  -3    0.00    0.20
  -3   5   3   -0.60    1.10
   3   5  -3   -0.60    1.00
  -3   5   3    0.00    0.20
  -3   5   3    0.00    0.20
  -3   5   3    0.50    0.20
   3   5  -3    0.10    0.10
   3   5  -3    1.30    1.00
   3   5  -3    0.00    0.10
  -2  -5   3    0.20    0.20
   2  -5  -3    0.10    0.20
  -2  -5   3    0.00    0.10
   2  -5  -3    0.50    0.90
   2  -5  -3    0.20    0.30
   2  -5  -3    1.20    1.00
  -2  -5   3    0.00    0.10
  -2  -5   3    0.20    0.10
  -2  -5   3    0.40    0.70
   2  -5  -3    0.10    0.20
   2  -5  -3    0.10    0.20
  -2   5   3    0.30    1.10
   2   5  -3   -0.10    0.10
  -2   5   3    0.40    0.20
   2   5  -3    0.20    0.80
   2   5  -3    0.10    0.10
  -2   5   3    0.10    0.20
  -2   5   3    0.20    0.20
  -1  -5   3  197.48    5.60
   1  -5  -3  195.98    5.20
   1  -5  -3  190.08    6.60
  -1  -5   3  197.48    5.10
   1  -5  -3  189.88    6.70
   1  -5  -3  193.18    5.20
  -1  -5   3  194.78    5.10
  -1  -5   3  194.28    6.40
  -1  -5   3  187.58    5.60
   1  -5  -3  193.38    5.60
   1  -5  -3  190.08    5.60
   1   5  -3  197.68    6.40
  -1   5   3  193.58    5.20
  -1   5   3  196.38    5.50
   1   5  -3  193.98    5.10
   1   5  -3  197.48    5.10
   0  -5  -3  448.46   13.30
   0  -5  -3  440.66   11.40
   0  -5   3  433.26   12.50
   0  -5   3  430.16   11.40
   0  -5   3  442.16   13.50
   0  -5   3  425.26   12.50
   0  -5  -3  435.46   12.40
   0  -5  -3  445.06   12.40
   0  -5   3  448.56   11.40
   0  -5  -3  443.46   11.40
   0   5   3  433.56   11.40
   0   5  -3  439.96   12.40
   0   5   3  425.76   13.10
   0   5  -3  433.36   13.50
   0   5  -3  430.76   11.40
   0   5   3  433.66   11.40
  -1  -5  -3  100.09    2.60
  -1  -5  -3   98.39    2.60
  -1  -5  -3   98.89    2.90
   1  -5   3  100.29    4.30
  -1  -5  -3   97.29    3.40
   1  -5   3  100.39    2.80
   1  -5   3   99.89    2.80
  -1  -5  -3   99.99    2.90
   1  -5   3   97.99    3.00
  -1   5  -3   96.79    2.70
   1   5   3   98.39    2.60
   1   5   3   99.79    2.60
  -1   5  -3   98.99    4.20
   1   5   3   92.99    3.20
  -1   5  -3   99.79    2.80
  -1   5  -3   99.09    2.90
  -2  -5  -3  800.92   23.30
  -2  -5  -3  816.32   20.60
  -2  -5  -3  828.22   20.60
  -2  -5  -3  774.82   22.50
   2  -5   3  777.32   20.70
   2  -5   3  732.63   21.90
   2  -5   3  821.32   22.60
   2  -5   3  791.92   20.70
  -2  -5  -3  765.02   22.50
   2  -5   3  776.12   24.40
  -2   5  -3  793.82   24.40
  -2   5  -3  798.62   22.60
   2   5   3  811.42   23.00
   2   5   3  798.52   20.50
  -2   5  -3  809.82   20.70
  -2   5  -3  815.32   20.70
   2   5   3  782.62   23.00
  -3  -5  -3   23.10    0.80
   3  -5   3   22.70    1.00
  -3  -5  -3   22.20    0.80
  -3  -5  -3   23.30    0.80
   3  -5   3   22.40    1.00
   3  -5   3   24.50    1.00
  -3  -5  -3   16.90    1.90
   3  -5   3   21.70    3.40
  -3  -5  -3   22.60    0.90
   3  -5   3   21.90    1.00
   3   5   3   23.50    0.70
  -3   5  -3   21.80    1.00
   3   5   3   23.40    0.70
  -3   5  -3   23.00    1.00
  -3   5  -3   18.90    2.90
   3   5   3   23.80    1.80
  -3   5  -3   22.80    1.00
  -3   5  -3   21.40    1.00
   3   5   3   22.90    1.80
   4  -5   3  499.95   14.30
   4  -5   3  502.45   13.80
   4  -5   3  489.35   13.20
  -4  -5  -3  524.35   15.90
   4  -5   3  498.65   17.60
  -4  -5  -3  494.55   13.00
   4  -5   3  482.45   13.20
  -4  -5  -3  511.95   14.20
  -4  -5  -3  507.95   13.00
   4  -5   3  478.95   17.50
  -4   5  -3  510.75   14.30
  -4   5  -3  507.75   13.80
  -4   5  -3  464.85   17.20
   4   5   3  495.25   12.90
   4   5   3  491.05   12.90
  -4   5  -3  506.45   13.30
  -4   5  -3  491.55   13.20
   4   5   3  428.36   13.80
   5  -5   3    1.30    0.70
  -5  -5  -3    2.10    0.60
   5  -5   3   -2.30    6.60
   5  -5   3    6.50    6.30
   5  -5   3    1.00    0.90
   5  -5   3    2.50    0.50
   5  -5   3    1.80    0.60
  -5  -5  -3    1.70    0.30
   5  -5   3    2.30    1.00
   5   5   3    1.00    1.00
  -5   5  -3    0.50    0.70
   5   5   3    1.60    0.60
  -5   5  -3    1.80    0.40
  -5   5  -3    2.00    0.50
  -5   5  -3    2.70    1.00
  -5   5  -3    1.60    0.80
  -5   5  -3   -0.60    6.20
   5   5   3    2.90    0.70
   5   5   3    1.70    1.00
   6  -5   3   29.80    1.70
  -6  -5  -3   28.80    1.30
  -6  -5  -3   28.20    1.40
   6   5   3   27.00    1.50
  -6   5  -3   26.40    1.70
  -6   5  -3   28.40    1.30
   6   5   3   30.50    1.50
   6   5   3   26.50    1.90
   6   5   3   28.20    2.10
  -6   5  -3   32.60    2.00
   7  -5   3   13.70    1.30
  -7  -5  -3   13.20    1.10
  -7  -5  -3   12.20    1.00
   7   5   3   12.60    1.10
   7   5   3   12.70    1.20
   7   5   3   13.30    1.60
  -7   5  -3   12.00    1.60
  -7   5  -3   13.60    1.00
  -7   5  -3   11.40    1.70
   8  -5   3   46.30    2.10
  -8  -5  -3   48.70    1.90
   8   5   3   46.20    2.30
   8   5   3   49.40    1.90
  -8   5  -3   43.00    2.50
  -8   5  -3   47.20    1.90
   8   5   3   46.70    2.00
  -9  -5  -3    1.40    0.50
   9  -5   3    0.40    0.50
  -9   5  -3    1.70    1.00
   9   5   3    0.80    0.50
  -9   5  -3    1.20    0.70
  10  -5   3   20.40    1.10
 -10  -5  -3   23.00    1.10
  10   5   3   21.10    1.10
 -11  -5  -3    5.30    0.80
  11  -5   3    4.90    0.60
 -11  -6   3    9.40    0.80
  11  -6  -3   10.50    0.80
  11   6  -3    8.50    0.70
  10  -6  -3    0.00    0.70
  10  -6  -3   -0.10    0.50
 -10  -6   3    0.00    0.40
  10   6  -3    0.20    0.50
 -10   6   3    0.90    0.80
  10   6  -3    0.70    0.40
  -9  -6   3    0.30    0.50
   9  -6  -3    0.50    0.60
   9   6  -3    0.20    0.60
  -9   6   3    0.60    0.80
  -9   6   3    0.90    0.90
   9   6  -3    0.70    0.60
   9   6  -3   -0.10    0.60
  -8  -6   3   34.80    1.80
  -8  -6   3   34.20    1.60
   8  -6  -3   34.50    1.90
   8   6  -3   36.70    1.60
  -8   6   3   36.20    1.70
   8   6  -3   36.50    2.00
  -8   6   3   36.80    2.10
   8   6  -3   38.50    1.90
  -7  -6   3    0.60    0.50
   7  -6  -3    0.40    0.70
  -7  -6   3   -0.20    0.40
   7   6  -3    0.00    0.60
  -7   6   3    0.10    0.70
  -7   6   3   -0.40    0.50
   7   6  -3    0.40    0.60
   7   6  -3    0.50    0.60
  -6  -6   3    9.20    0.70
   6  -6  -3   10.20    0.90
  -6  -6   3   10.10    1.00
   6  -6  -3    8.70    1.30
   6  -6  -3   10.70    1.30
  -6   6   3   10.40    0.90
   6   6  -3   10.30    1.20
   6   6  -3    9.50    1.20
  -6   6   3   11.80    1.30
   6   6  -3   10.80    1.10
  -6   6   3   10.60    1.30
  -5  -6   3    0.20    0.20
   5  -6  -3   -0.70    0.30
  -5  -6   3    0.00    0.70
   5  -6  -3    0.60    0.70
   5  -6  -3    0.70    0.70
   5  -6  -3    0.10    0.40
   5  -6  -3    1.30    0.90
  -5  -6   3    1.40    0.40
   5  -6  -3    3.70    4.80
   5  -6  -3   -6.60    4.50
  -5  -6   3    0.10    0.40
  -5   6   3    0.20    0.40
  -5   6   3    1.00    0.50
  -5   6   3    0.50    0.70
   5   6  -3    0.40    0.30
   5   6  -3    1.50    2.20
   5   6  -3    0.40    0.60
   5   6  -3    0.10    0.30
  -5   6   3    0.20    0.70
   5   6  -3   -1.60    2.50
  -4  -6   3  239.38    6.30
   4  -6  -3  236.08    6.80
  -4  -6   3  257.17    6.30
   4  -6  -3  226.28    6.60
  -4  -6   3  238.78    8.20
   4  -6  -3  236.08    7.00
   4  -6  -3  229.58    9.80
  -4  -6   3  245.58    6.90
  -4  -6   3  228.38    7.00
   4  -6  -3  241.38    9.70
   4  -6  -3  235.28    6.60
   4   6  -3  235.78    6.20
   4   6  -3  239.08    6.20
  -4   6   3  224.68    6.80
  -4   6   3  233.48    6.60
  -4   6   3  240.78    7.00
  -4   6   3  232.88    6.50
  -3  -6   3    8.30    0.40
   3  -6  -3    8.10    0.70
  -3  -6   3    8.90    0.40
  -3  -6   3    9.40    1.60
   3  -6  -3    9.00    0.70
   3  -6  -3    8.60    0.60
   3  -6  -3    8.50    1.90
   3  -6  -3    8.10    2.00
   3  -6  -3    9.00    0.60
  -3  -6   3    8.40    0.50
  -3  -6   3    8.60    0.40
   3   6  -3    8.50    1.40
   3   6  -3    7.30    1.10
  -3   6   3    9.20    0.60
   3   6  -3    8.50    0.40
   3   6  -3    8.20    0.40
  -3   6   3    8.90    0.60
   2  -6  -3   28.30    1.30
   2  -6  -3   30.30    1.00
  -2  -6   3   28.10    1.90
   2  -6  -3   29.80    1.10
   2  -6  -3   30.70    1.10
   2  -6  -3   28.80    2.60
  -2  -6   3   29.70    1.00
  -2  -6   3   31.40    1.00
   2  -6  -3   35.20    2.60
  -2  -6   3   30.80    0.90
  -2  -6   3   30.50    0.90
   2   6  -3   29.80    0.90
  -2   6   3   33.30    2.50
  -2   6   3   30.90    1.00
   2   6  -3   29.90    0.90
   2   6  -3   30.10    1.80
  -2   6   3   30.30    1.00
   1  -6  -3   51.09    1.50
  -1  -6   3   51.99    1.50
  -1  -6   3   51.99    1.50
  -1  -6   3   50.49    1.60
   1  -6  -3   50.89    1.60
   1  -6  -3   49.20    2.70
  -1  -6   3   55.19    2.50
   1  -6  -3   49.50    1.70
  -1  -6   3   50.69    1.60
  -1   6   3   51.69    2.70
  -1   6   3   51.49    1.50
   1   6  -3   50.99    1.40
   1   6  -3   51.69    2.50
   1   6  -3   50.79    1.40
  -1   6   3   49.70    1.50
   0  -6   3   19.70    0.70
   0  -6  -3   19.40    0.60
   0  -6   3   18.40    0.80
   0  -6  -3   20.40    1.50
   0  -6  -3   19.30    0.70
   0  -6   3   19.00    0.70
   0  -6   3   19.00    0.70
   0  -6  -3   19.40    1.50
   0  -6  -3   20.20    0.60
   0  -6  -3   19.20    0.70
   0  -6   3   19.80    1.80
   0   6  -3   17.10    2.00
   0   6   3   20.30    0.60
   0   6  -3   19.50    0.70
   0   6  -3   19.40    0.70
   0   6   3   19.50    1.50
   0   6   3   19.30    0.60
   1  -6   3   36.30    1.20
  -1  -6  -3   38.60    1.10
  -1  -6  -3   37.40    1.10
  -1  -6  -3   38.30    1.10
   1  -6   3   38.10    1.20
   1  -6   3   38.60    2.70
   1  -6   3   37.30    1.30
  -1  -6  -3   36.50    1.70
  -1  -6  -3   37.20    1.10
   1  -6   3   35.60    1.40
  -1   6  -3   37.40    1.20
  -1   6  -3   37.70    1.20
  -1   6  -3   39.10    2.80
  -2  -6  -3   57.59    2.20
   2  -6   3   52.69    1.80
  -2  -6  -3   56.39    1.50
   2  -6   3   56.69    3.80
   2  -6   3   54.19    1.70
   2  -6   3   53.49    1.70
  -2  -6  -3   54.89    1.60
  -2  -6  -3   56.89    1.50
  -2  -6  -3   55.39    1.70
   2  -6   3   54.39    1.80
  -2   6  -3   55.19    3.80
  -2   6  -3   52.89    1.70
  -2   6  -3   54.59    1.70
  -2   6  -3   54.29    1.80
   3  -6   3    3.20    0.40
  -3  -6  -3    2.40    1.00
  -3  -6  -3    3.80    0.30
  -3  -6  -3    3.30    0.40
  -3  -6  -3    3.40    0.30
   3  -6   3    3.70    0.50
  -3  -6  -3    3.70    0.30
   3  -6   3    2.70    0.40
   3  -6   3    5.00    2.40
   3  -6   3    4.10    0.60
  -3   6  -3    3.90    0.50
  -3   6  -3    8.80    2.60
  -3   6  -3    3.20    0.40
  -3   6  -3    2.80    0.40
  -3   6  -3    4.30    0.60
   4  -6   3 1377.16   37.50
  -4  -6  -3 1419.46   40.40
  -4  -6  -3 1385.46   35.40
   4  -6   3 1388.86   35.70
   4  -6   3 1314.47   42.60
  -4  -6  -3 1406.36   38.70
  -4  -6  -3 1421.46   35.40
   4  -6   3 1408.56   38.90
   4  -6   3 1357.26   42.60
   4  -6   3 1366.96   35.70
  -4   6  -3 1233.48   42.30
  -4   6  -3 1379.46   35.70
  -4   6  -3 1369.66   37.50
  -4   6  -3 1387.16   38.90
  -4   6  -3 1368.16   35.70
   4   6   3 1339.87   37.20
  -4   6  -3 1308.17   38.20
  -4   6  -3 1320.17   39.00
   5  -6   3    0.70    0.50
  -5  -6  -3    1.00    0.30
   5  -6   3    1.30    0.60
   5  -6   3    0.70    1.20
  -5  -6  -3    1.20    0.60
   5  -6   3    1.20    0.80
   5  -6   3    1.40    7.90
   5  -6   3   -0.60    1.10
   5  -6   3    1.10    7.60
   5   6   3    2.50    1.00
   5   6   3    0.70    0.70
  -5   6  -3    1.70    1.00
   5   6   3    1.20    0.60
   5   6   3    0.80    1.00
  -5   6  -3    1.30    1.20
  -5   6  -3    2.10    0.80
  -5   6  -3    1.20    0.60
  -5   6  -3  -11.70    7.60
  -5   6  -3    1.90    0.50
   6  -6   3   15.80    1.40
  -6  -6  -3   17.50    1.20
   6  -6   3   16.50    1.40
  -6  -6  -3   18.80    1.00
   6   6   3   18.40    1.30
  -6   6  -3   17.40    1.60
   6   6   3   18.60    1.80
  -6   6  -3   16.80    1.10
  -6   6  -3   19.50    1.70
   6   6   3   13.70    1.80
   6   6   3   18.40    1.30
   7  -6   3   -0.60    0.60
  -7  -6  -3    0.20    0.50
   7   6   3    0.00    0.50
  -7   6  -3   -0.20    0.50
  -7   6  -3    0.10    0.80
   7   6   3    0.30    0.60
   7   6   3   -0.30    0.80
  -8  -6  -3   65.89    2.30
   8  -6   3   64.59    2.60
  -8   6  -3   64.79    2.80
  -8   6  -3   61.79    2.40
   8   6   3   62.99    2.80
   8   6   3   64.79    2.50
  -9  -6  -3    3.70    0.50
   9   6   3    4.00    0.60
  -9   6  -3    3.80    0.90
 -10  -6  -3   15.30    1.00
  10  -6   3   16.10    1.00
 -10   6  -3   20.00    1.90
  10   6   3   16.90    1.00
  11  -6   3    0.90    0.30
  11  -7  -3    5.40    0.70
 -11  -7   3    4.20    0.50
  11   7  -3    4.10    0.60
 -11   7   3    3.50    0.90
  10  -7  -3    3.70    0.60
 -10  -7   3    3.70    0.50
  10   7  -3    3.80    0.70
  10   7  -3    4.40    0.70
 -10   7   3    3.30    0.70
   9  -7  -3   18.80    1.40
   9  -7  -3   15.80    1.40
  -9  -7   3   19.60    1.20
   9   7  -3   18.50    1.30
   9   7  -3   17.80    1.50
  -9   7   3   14.80    1.50
   8  -7  -3  132.89    4.50
  -8  -7   3  133.89    4.20
  -8  -7   3  125.79    4.40
   8   7  -3  131.99    4.60
  -8   7   3  127.09    4.50
   8   7  -3  132.69    4.30
   7  -7  -3   44.00    1.90
  -7  -7   3   43.40    1.80
   7  -7  -3   43.40    2.10
  -7  -7   3   43.40    1.80
  -7   7   3   47.10    2.10
   7   7  -3   45.10    2.00
   7   7  -3   44.00    2.20
  -7   7   3   43.40    1.90
   7   7  -3   42.30    1.80
  -6  -7   3   10.20    1.10
   6  -7  -3    7.80    1.30
   6  -7  -3    9.50    0.90
   6  -7  -3    9.80    1.40
  -6  -7   3    9.10    0.70
   6   7  -3    9.90    1.10
   6   7  -3    9.40    1.20
  -6   7   3   11.90    1.20
   6   7  -3    9.40    0.90
  -6   7   3    9.70    1.10
   5  -7  -3    1.20    1.00
   5  -7  -3    1.10    0.40
   5  -7  -3    2.20    0.90
   5  -7  -3  -10.80    5.50
   5  -7  -3    1.00    0.90
   5  -7  -3    1.00    0.40
   5  -7  -3    0.80    6.10
  -5   7   3    1.00    0.80
  -5   7   3    1.40    0.70
  -5   7   3    1.30    0.70
  -5   7   3    0.10    0.90
   5   7  -3    0.20    0.60
  -5   7   3    1.70    0.70
   5   7  -3    1.30    0.50
   4  -7  -3    3.70    0.50
  -4  -7   3    3.80    0.40
   4  -7  -3    4.00    0.60
   4  -7  -3    3.90    0.50
  -4  -7   3    4.00    0.40
   4  -7  -3    7.00    3.40
  -4  -7   3    4.10    0.40
   4  -7  -3    4.10    3.10
  -4   7   3    3.50    0.80
  -4   7   3    3.00    0.60
   4   7  -3    3.40    0.90
  -4   7   3    4.50    0.60
  -4   7   3    3.70    0.60
   3  -7  -3    3.70    0.40
   3  -7  -3    2.30    0.40
  -3  -7   3    2.90    0.30
   3  -7  -3    1.90    2.10
   3  -7  -3    3.80    2.20
  -3  -7   3    2.90    0.30
   3  -7  -3    3.30    0.40
  -3  -7   3    2.40    0.30
  -3  -7   3    3.00    1.10
   3  -7  -3    2.70    0.40
  -3  -7   3    2.50    0.30
  -3   7   3    2.70    0.40
  -3   7   3    2.60    0.40
  -3   7   3    3.10    0.40
  -2  -7   3   64.69    1.70
  -2  -7   3   64.79    2.80
   2  -7  -3   66.69    3.80
   2  -7  -3   60.59    1.90
  -2  -7   3   64.29    1.80
  -2  -7   3   62.49    1.90
   2  -7  -3   62.69    2.00
   2  -7  -3   61.69    3.60
   2  -7  -3   57.99    2.00
   2  -7  -3   63.59    1.90
  -2   7   3   63.19    1.90
   2   7  -3   61.59    1.70
  -2   7   3   62.39    1.90
   2   7  -3   62.49    2.40
   1  -7  -3   31.80    1.10
   1  -7  -3   26.00    1.00
   1  -7  -3   32.40    1.00
  -1  -7   3   31.40    1.00
  -1  -7   3   34.40    2.10
  -1  -7   3   30.70    1.00
  -1  -7   3   31.80    1.10
  -1  -7   3   31.50    1.00
   1  -7  -3   28.80    2.30
   1  -7  -3   25.80    2.10
   1  -7  -3   31.50    1.20
   1   7  -3   35.10    2.10
   1   7  -3   30.90    0.90
   1   7  -3   31.50    0.90
   0  -7   3   12.30    1.90
   0  -7  -3   11.20    1.50
   0  -7   3   13.30    0.50
   0  -7  -3   12.40    0.50
   0  -7   3   12.40    0.70
   0  -7  -3   12.60    0.50
   0  -7  -3   13.70    0.60
   0  -7   3   13.00    0.50
   0  -7  -3   12.90    0.50
   0  -7  -3   13.00    1.50
   0   7   3   13.50    0.50
   0   7  -3   11.70    0.50
   0   7   3   12.50    0.40
   1  -7   3   44.60    1.40
   1  -7   3   44.80    1.50
   1  -7   3   39.80    1.70
  -1  -7  -3   45.30    1.20
   1  -7   3   45.20    3.00
  -1  -7  -3   44.20    1.90
   1  -7   3   42.60    1.40
  -1  -7  -3   45.00    1.40
  -1  -7  -3   44.10    1.30
  -1  -7  -3   45.10    1.20
  -1  -7  -3   44.50    1.90
  -1   7  -3   43.10    1.40
  -1   7  -3   43.90    1.40
  -1   7  -3   43.00    1.40
  -1   7  -3   47.00    3.20
   2  -7   3  224.48    8.60
  -2  -7  -3  230.58    6.30
   2  -7   3  216.18    6.00
   2  -7   3  209.38    6.30
   2  -7   3  221.98    6.50
   2  -7   3  223.08    6.00
  -2  -7  -3  226.18    6.60
  -2   7  -3  217.38    6.50
  -2   7  -3  212.18    6.00
  -2   7  -3  219.18    8.60
  -2   7  -3  227.38    6.00
  -3  -7  -3    9.60    0.40
   3  -7   3    8.50    0.80
   3  -7   3    8.80    0.70
   3  -7   3    9.40    0.90
   3  -7   3   11.50    3.00
  -3  -7  -3    9.40    0.60
   3  -7   3   11.10    0.80
   3  -7   3    9.40    3.20
  -3   7  -3    8.10    0.80
  -3   7  -3    9.60    3.20
  -3   7  -3    9.60    0.80
  -3   7  -3    9.30    0.80
   4  -7   3 1561.34   41.00
  -4  -7  -3 1563.44   38.60
   4  -7   3 1487.65   41.90
   4  -7   3 1446.36   46.70
  -4  -7  -3 1553.04   42.30
  -4  -7  -3 1531.05   38.60
   4  -7   3 1493.15   39.10
   4  -7   3 1451.95   39.00
   4  -7   3 1552.54   42.50
   4  -7   3 1435.16   46.60
  -4   7  -3 1527.55   39.00
  -4   7  -3 1453.95   40.90
  -4   7  -3 1565.34   42.60
   4   7   3 1480.05   40.70
   4   7   3 1419.56   42.60
  -4   7  -3 1496.95   42.50
  -4   7  -3 1494.65   41.70
  -4   7  -3 1389.66   46.50
  -4   7  -3 1429.06   39.00
   5  -7   3    7.40    1.00
  -5  -7  -3    5.80    0.50
   5  -7   3    4.50    0.70
   5  -7   3    4.40    0.60
   5   7   3    4.70    1.10
  -5   7  -3    5.30    0.80
   5   7   3    4.50    0.70
   5   7   3    6.30    1.10
  -5   7  -3    6.10    0.90
  -5   7  -3    5.80    0.90
   6  -7   3   12.30    1.40
  -6  -7  -3   10.00    1.10
   6  -7   3    9.50    1.20
   6   7   3   11.00    1.30
   6   7   3   11.10    1.10
  -6   7  -3   11.80    1.10
  -6   7  -3   11.30    1.40
   6   7   3   14.10    1.70
   7  -7   3   13.20    1.40
  -7  -7  -3    8.20    1.10
  -7  -7  -3   11.60    1.10
   7   7   3   11.60    1.60
   7   7   3   12.10    1.10
  -7   7  -3   10.40    1.20
  -7   7  -3   11.90    1.40
   8  -7   3   11.30    1.20
  -8  -7  -3   13.70    1.00
   8   7   3   14.10    1.60
   8   7   3   10.00    1.10
  -8   7  -3   12.00    1.50
  -9  -7  -3   23.10    1.20
   9  -7   3   22.80    1.30
   9   7   3   23.30    1.20
  -9   7  -3   19.20    1.50
 -10  -7  -3    0.70    0.40
  10  -7   3    0.00    0.40
 -10   7  -3    1.30    0.80
  10   7   3   -0.40    0.40
 -11  -8   3    3.30    0.50
  11  -8  -3    3.70    0.50
  11   8  -3    3.60    0.50
 -11   8   3    2.00    0.80
  10  -8  -3   37.60    1.70
 -10  -8   3   37.90    1.60
 -10   8   3   39.10    1.70
  10   8  -3   40.30    1.80
  10   8  -3   38.50    1.60
   9  -8  -3    1.40    0.70
  -9  -8   3    0.60    0.50
  -9   8   3    0.90    0.60
   9   8  -3    1.10    0.60
   9   8  -3    0.70    0.70
  -8  -8   3  295.07    8.20
   8  -8  -3  287.17    8.60
  -8  -8   3  244.08    8.70
   8   8  -3  290.27    8.80
   8   8  -3  285.07    8.40
  -8   8   3  281.57    8.60
   7  -8  -3    1.70    0.60
  -7  -8   3    0.60    0.50
  -7  -8   3    0.80    0.60
   7  -8  -3    0.80    0.80
   7   8  -3    0.20    0.60
  -7   8   3    0.60    0.60
   7   8  -3    0.10    0.70
   6  -8  -3   -0.30    0.70
  -6  -8   3    0.00    0.70
   6  -8  -3    0.00    0.40
  -6  -8   3    0.20    0.30
   6   8  -3    0.20    0.60
   6   8  -3   -0.40    0.50
  -6   8   3   -0.20    0.60
   5  -8  -3   18.10    1.10
   5  -8  -3   15.00    2.00
  -5  -8   3   18.20    0.80
   5  -8  -3   17.90    1.00
   5   8  -3   15.90    1.30
  -5   8   3   18.60    1.30
   4  -8  -3   52.09    2.00
   4  -8  -3   55.89    2.00
   4  -8  -3   54.59    1.90
   4  -8  -3   51.29    6.40
   4  -8  -3   60.09    7.20
   4  -8  -3   56.39    2.20
  -4  -8   3   54.79    1.60
  -4  -8   3   55.49    1.80
   4   8  -3   52.49    2.20
   4   8  -3   53.19    2.30
  -4   8   3   51.89    2.10
  -4   8   3   53.59    2.00
   3  -8  -3    2.00    2.30
  -3  -8   3    1.20    0.30
   3  -8  -3    2.10    0.40
   3  -8  -3    0.20    2.70
  -3  -8   3    1.60    0.20
   3  -8  -3    1.80    0.40
  -3  -8   3    2.00    0.30
   3  -8  -3    1.70    0.40
  -3  -8   3    3.10    1.10
  -3  -8   3    1.30    0.20
  -3   8   3    0.90    0.40
  -3   8   3    1.80    0.40
  -2  -8   3  132.29    4.70
  -2  -8   3  126.39    3.90
   2  -8  -3  131.69    4.00
  -2  -8   3  135.49    3.50
   2  -8  -3  124.09    3.90
   2  -8  -3  133.79    5.80
  -2  -8   3  131.99    3.50
   2  -8  -3  130.19    6.00
   2  -8  -3  131.09    3.70
  -2  -8   3  132.89    3.90
   2  -8  -3  133.69    3.70
  -2   8   3  132.19    3.70
   1  -8  -3  109.59    3.00
   1  -8  -3  106.79    3.00
   1  -8  -3  108.69    4.60
  -1  -8   3  107.19    2.90
  -1  -8   3  104.89    4.20
  -1  -8   3  104.59    3.20
   1  -8  -3  105.09    3.30
   1  -8  -3  104.09    4.60
  -1  -8   3  107.59    2.90
   1  -8  -3  108.99    3.20
  -1  -8   3  108.59    3.20
   1   8  -3  107.59    2.90
   1   8  -3  106.29    2.90
  -1   8   3  106.49    3.00
  -1   8   3  109.99    3.00
   1   8  -3  105.59    4.00
   0  -8   3  122.99    3.70
   0  -8  -3  129.69    4.60
   0  -8  -3  123.49    3.30
   0  -8  -3  123.29    3.30
   0  -8   3  119.59    4.90
   0  -8   3  125.69    3.40
   0  -8   3  114.99    3.70
   0  -8  -3  123.89    4.50
   0  -8   3  121.79    3.40
   0  -8  -3  124.99    3.60
   0  -8  -3  121.39    3.60
   0   8   3  125.89    3.20
   0   8  -3  122.99    3.40
   0   8  -3  115.99    3.30
   0   8  -3  120.19    4.90
   0   8   3  123.49    3.20
  -1  -8  -3   -0.10    0.10
   1  -8   3    0.20    0.20
   1  -8   3   -0.20    0.20
   1  -8   3    0.30    1.50
   1  -8   3    0.00    0.20
  -1  -8  -3   -0.20    0.50
  -1  -8  -3    0.60    0.60
   1  -8   3    0.90    0.40
  -1  -8  -3    0.00    0.20
  -1   8  -3   -0.40    0.20
  -1   8  -3   -0.30    1.70
  -1   8  -3    0.60    0.30
   2  -8   3  110.19    3.40
   2  -8   3  102.19    5.70
   2  -8   3  116.39    3.50
   2  -8   3  113.79    3.30
   2  -8   3  112.59    3.30
  -2   8  -3  110.99    3.40
  -2   8  -3  109.59    3.20
  -2   8  -3  113.09    3.20
  -2   8  -3  107.39    5.90
   3  -8   3   28.30    4.40
  -3  -8  -3   28.70    1.10
   3  -8   3   29.20    1.40
   3  -8   3   27.20    4.20
   3  -8   3   32.30    1.30
   3  -8   3   32.10    1.40
   3  -8   3   30.80    1.30
   3   8   3   29.20    1.60
  -3   8  -3   29.40    1.40
  -3   8  -3   29.60    1.40
  -3   8  -3   28.90    1.40
  -3   8  -3   29.30    1.80
  -3   8  -3   25.40    4.30
  -3   8  -3   30.10    1.60
   4  -8   3  236.98    7.00
   4  -8   3  227.18    7.20
   4  -8   3  219.58   13.30
   4  -8   3  242.08    6.70
  -4  -8  -3  240.08    6.70
   4  -8   3  219.58    6.70
   4  -8   3  232.38   13.10
   4  -8   3  225.38    6.70
  -4   8  -3  234.38    7.00
   4   8   3  219.48    7.20
   4   8   3  223.58    7.20
  -4   8  -3  234.28    7.20
   4   8   3  227.38    6.80
   5  -8   3   32.30    1.80
   5  -8   3   33.20    1.50
   5  -8   3   35.60    2.00
  -5   8  -3   33.80    1.80
   5   8   3   31.20    2.00
   5   8   3   29.70    2.10
   5   8   3   34.40    1.70
  -6  -8  -3  186.38    5.70
  -6  -8  -3  180.18    5.60
   6  -8   3  188.78    6.00
   6  -8   3  190.88    5.60
   6   8   3  185.28    6.10
   6   8   3  178.68    6.10
   6   8   3  190.78    5.80
  -6   8  -3  190.18    6.00
  -7  -8  -3   11.40    1.10
  -7  -8  -3    8.90    1.10
   7  -8   3   10.40    1.30
  -7   8  -3    8.20    1.30
   7   8   3   10.20    1.20
   7   8   3   10.30    1.10
  -8  -8  -3    1.00    0.50
   8  -8   3    0.70    0.70
   8   8   3   -0.10    0.50
   8   8   3    0.80    0.80
  -8   8  -3    0.50    0.70
  -9  -8  -3    1.40    0.50
   9  -8   3    0.70    0.50
   9   8   3    0.70    0.40
  -9   8  -3    0.60    0.60
  10  -8   3    4.10    0.50
 -10  -8  -3    3.60    0.50
  10   8   3    4.00    0.60
 -10   8  -3    5.60    0.80
  11  -9  -3    1.40    0.40
 -11  -9   3    0.70    0.50
 -11   9   3    2.30    0.60
 -10  -9   3   20.40    1.10
  10  -9  -3   18.80    1.10
  10   9  -3   20.40    1.20
 -10   9   3   17.70    1.20
  10   9  -3   20.50    1.10
  -9  -9   3    0.50    0.50
   9  -9  -3    0.80    0.50
  -9   9   3   -0.10    0.60
   9   9  -3    0.40    0.60
   9   9  -3   -0.20    0.50
   8  -9  -3  242.48    7.70
  -8  -9   3  257.47    7.40
   8   9  -3  250.77    7.90
   8   9  -3  249.97    7.50
  -8   9   3  247.78    7.70
  -7  -9   3   16.40    1.30
  -7  -9   3   18.70    1.20
   7  -9  -3   20.30    1.70
   7  -9  -3   18.80    1.30
   7   9  -3   18.60    1.60
   7   9  -3   19.40    1.40
  -7   9   3   20.00    1.50
   6  -9  -3   73.39    2.60
   6  -9  -3   73.89    3.10
   6  -9  -3   65.89    3.00
  -6  -9   3   70.49    2.70
  -6  -9   3   78.09    2.50
  -6   9   3   77.19    2.80
   6   9  -3   77.99    3.00
   6   9  -3   78.39    2.80
   5  -9  -3   17.20    1.10
  -5  -9   3   15.40    0.80
   5  -9  -3   18.20    2.20
   5  -9  -3   14.60    1.00
  -5   9   3   16.70    1.30
  -5   9   3   14.30    2.10
   5   9  -3   15.60    1.20
   5   9  -3   16.80    1.30
   4  -9  -3    6.70    0.70
   4  -9  -3    6.90    0.70
  -4  -9   3    6.60    0.50
   4   9  -3    7.40    0.90
   4   9  -3    6.70    0.90
  -4   9   3    6.00    1.20
  -4   9   3    6.20    0.80
   3  -9  -3    6.90    0.80
   3  -9  -3    6.90    0.90
   3  -9  -3    8.10    0.60
  -3  -9   3    8.10    0.40
   3  -9  -3    8.80    0.70
  -3  -9   3    7.00    0.60
   3  -9  -3    8.80    3.40
   3  -9  -3    6.40    2.80
  -3   9   3    8.40    0.90
  -3   9   3    7.00    0.90
   3   9  -3    7.40    0.90
   2  -9  -3  280.87   10.30
  -2  -9   3  277.67    7.00
  -2  -9   3  263.07    7.70
   2  -9  -3  271.17    7.30
   2  -9  -3  253.17    7.60
   2  -9  -3  269.17    7.20
   2  -9  -3  273.67    7.80
  -2  -9   3  267.37    8.50
  -2  -9   3  277.17    7.00
   2  -9  -3  255.07    9.90
  -2  -9   3  267.77    7.70
  -2   9   3  261.27    7.20
  -2   9   3  257.57    7.20
   1  -9  -3   18.90    0.80
   1  -9  -3   16.60    2.60
  -1  -9   3   20.50    2.30
   1  -9  -3   18.20    1.10
   1  -9  -3   18.80    0.80
  -1  -9   3   18.90    0.70
   1  -9  -3   21.60    2.50
  -1  -9   3   20.30    0.70
  -1  -9   3   19.20    0.70
  -1  -9   3   18.60    0.90
   1  -9  -3   18.90    0.80
  -1   9   3   18.60    0.70
   1   9  -3   18.60    0.60
   1   9  -3   19.10    1.80
  -1   9   3   19.50    0.80
   1   9  -3   19.20    0.60
   0  -9  -3   63.39    3.10
   0  -9  -3   65.79    2.10
   0  -9   3   76.69    3.80
   0  -9   3   64.39    1.90
   0  -9   3   59.69    2.20
   0  -9   3   65.29    1.90
   0  -9  -3   64.59    2.00
   0  -9  -3   61.39    3.10
   0  -9   3   67.39    2.10
   0  -9  -3   65.49    1.80
   0  -9  -3   65.79    1.80
   0   9  -3   65.69    1.90
   0   9  -3   64.09    1.90
   0   9  -3   66.09    3.70
   1  -9   3  118.59    3.40
   1  -9   3  115.19    3.60
  -1  -9  -3  122.59    3.60
   1  -9   3  124.59    3.70
   1  -9   3  125.89    5.90
  -1  -9  -3  122.09    3.50
  -1   9  -3  123.19    3.40
  -1   9  -3  120.49    5.90
  -1   9  -3  116.79    3.40
   2  -9   3   62.79    2.10
   2  -9   3   64.59    2.10
   2  -9   3   63.19    2.10
   2  -9   3   60.59    5.50
   2  -9   3   67.99    5.10
   2  -9   3   63.69    2.10
  -2   9  -3   68.19    5.40
  -2   9  -3   63.09    2.10
  -2   9  -3   57.99    2.30
  -2   9  -3   59.49    2.50
  -2   9  -3   62.99    2.10
   3  -9   3    9.50    1.20
   3  -9   3   10.10    1.20
   3  -9   3    9.70    0.80
   3  -9   3    5.20    4.60
   3  -9   3    8.50    4.70
   3  -9   3   10.20    0.80
   3   9   3   11.10    1.40
  -3   9  -3    8.70    1.10
  -3   9  -3    9.40    1.20
  -3   9  -3   10.00    1.30
   3   9   3   10.20    1.10
   4  -9   3   44.70    1.80
   4  -9   3   40.90    2.80
   4  -9   3   45.60    1.70
   4   9   3   45.70    2.00
   4   9   3   44.30    2.30
   4   9   3   45.30    2.20
  -4   9  -3   43.60    2.10
  -4   9  -3   45.60    2.00
   5  -9   3   25.40    1.30
   5  -9   3   27.30    1.70
   5  -9   3   27.30    2.00
  -5   9  -3   25.20    1.60
   5   9   3   27.30    1.90
   5   9   3   26.50    1.50
   5   9   3   26.10    1.90
  -6  -9  -3   73.99    2.60
   6  -9   3   74.39    3.00
  -6  -9  -3   74.69    2.80
   6  -9   3   76.09    2.60
   6   9   3   73.79    3.20
  -6   9  -3   75.59    2.90
   6   9   3   73.29    2.80
   6   9   3   76.39    3.10
  -7  -9  -3    8.40    1.20
  -7  -9  -3    4.50    0.80
   7  -9   3    4.50    0.80
   7   9   3    7.00    1.10
   7   9   3    5.20    0.80
  -7   9  -3    6.00    0.90
  -8  -9  -3   13.00    1.10
   8  -9   3   13.60    1.30
  -8   9  -3   14.30    1.30
   8   9   3   13.30    1.20
   8   9   3   13.20    1.60
  -9  -9  -3    2.10    0.50
   9  -9   3    2.80    0.50
  -9   9  -3    2.00    0.60
   9   9   3    2.30    0.50
  10  -9   3    0.90    0.40
 -10  -9  -3    0.30    0.50
  10   9   3    1.10    0.40
 -10   9  -3    0.00    0.60
  10 -10  -3   26.30    1.30
 -10 -10   3   25.60    1.30
  10  10  -3   25.90    1.40
  10  10  -3   26.90    1.20
 -10  10   3   28.20    1.30
   9 -10  -3    0.50    0.50
  -9 -10   3   -0.10    0.50
   9  10  -3    1.30    0.50
  -9  10   3    0.70    0.50
   9  10  -3    0.00    0.50
  -8 -10   3   20.00    1.30
   8 -10  -3   21.20    1.60
   8  10  -3   22.50    1.60
  -8  10   3   20.30    1.40
   8  10  -3   19.40    1.40
   7 -10  -3    3.30    0.70
  -7 -10   3    2.10    0.60
  -7 -10   3    3.00    0.80
   7 -10  -3    1.70    0.90
   7  10  -3    1.90    0.60
   7  10  -3    2.10    0.80
  -7  10   3    2.70    0.70
   6 -10  -3  150.78    4.60
   6 -10  -3  147.99    5.10
   6 -10  -3  152.58    5.20
  -6 -10   3  148.29    4.60
   6  10  -3  145.79    5.10
  -6  10   3  148.09    4.90
   6  10  -3  151.18    4.80
   5 -10  -3   49.10    2.10
  -5 -10   3   50.59    1.70
   5 -10  -3   49.10    1.90
  -5  10   3   49.80    2.50
   5  10  -3   48.80    2.10
   5  10  -3   48.30    2.20
  -5  10   3   50.89    2.10
   4 -10  -3   49.10    1.80
  -4 -10   3   50.09    1.60
   4 -10  -3   50.29    1.90
   4  10  -3   46.60    2.10
  -4  10   3   44.80    2.40
  -4  10   3   50.09    2.00
   4  10  -3   45.90    2.10
   3 -10  -3   32.50    1.30
   3 -10  -3   31.70    1.30
  -3 -10   3   32.60    1.10
  -3  10   3   30.10    1.90
  -3  10   3   32.60    1.60
   3  10  -3   32.00    1.80
   2 -10  -3    9.20    0.70
   2 -10  -3   10.30    0.60
   2 -10  -3    9.30    0.80
   2 -10  -3   14.80    3.20
   2 -10  -3   14.90    2.80
  -2 -10   3   13.60    1.80
  -2 -10   3   10.10    0.50
  -2 -10   3    9.80    0.70
   2 -10  -3    9.50    0.80
   2  10  -3   12.40    1.30
  -2  10   3   10.00    0.80
  -2  10   3    9.50    0.80
  -2  10   3    8.90    1.40
  -1 -10   3   91.09    4.20
   1 -10  -3   89.59    2.70
   1 -10  -3   88.59    2.50
  -1 -10   3   88.99    2.70
   1 -10  -3   81.39    2.80
   1 -10  -3   92.29    2.60
  -1 -10   3   89.39    2.50
   1 -10  -3   89.89    4.70
   1 -10  -3   88.99    4.90
   1  10  -3   79.89    3.10
  -1  10   3   85.49    2.50
  -1  10   3   86.59    2.50
   0 -10   3   54.89    2.00
   0 -10  -3   47.10    3.00
   0 -10  -3   56.89    1.80
   0 -10  -3   55.49    1.90
   0 -10   3   57.19    1.70
   0 -10   3   60.99    1.90
   0 -10  -3   60.79    1.70
   0 -10  -3   57.99    1.60
   0 -10  -3   59.29    3.30
   0 -10   3   52.19    4.00
   0  10  -3   57.29    1.70
   0  10  -3   56.09    1.70
   0  10  -3   53.49    2.30
   0  10   3   52.49    2.40
   0  10  -3   53.19    3.80
   1 -10   3    0.80    0.40
   1 -10   3   -3.30    2.40
  -1 -10  -3    0.90    0.30
   1 -10   3    2.20    0.40
   1 -10   3   -0.10    0.40
   1 -10   3    1.20    0.30
  -1 -10  -3    1.10    0.20
  -1  10  -3    1.80    0.40
  -1  10  -3    2.40    0.80
  -1  10  -3    1.20    0.40
  -1  10  -3    1.80    2.80
   1  10   3    1.50    0.80
   2 -10   3   70.09    6.90
   2 -10   3   76.29    2.40
   2 -10   3   72.19    2.50
   2 -10   3   69.09    6.60
   2 -10   3   75.69    2.50
   2 -10   3   69.69    2.40
  -2  10  -3   74.79    2.80
   2  10   3   72.69    2.80
   2  10   3   76.59    2.70
  -2  10  -3   70.69    2.60
   3 -10   3   13.50    0.90
   3 -10   3   13.90    0.90
  -3  10  -3   15.50    1.20
   3  10   3   14.60    1.40
   3  10   3   13.40    1.20
  -3  10  -3   15.30    1.40
   3  10   3   12.50    1.90
   4 -10   3    0.70    0.50
  -4 -10  -3    0.60    0.20
   4 -10   3   -0.30    0.40
   4  10   3    0.20    0.60
   4  10   3    1.20    0.90
   4  10   3   -0.10    0.80
  -4  10  -3    0.20    0.70
  -4  10  -3    0.70    0.60
  -5 -10  -3    6.50    0.60
   5 -10   3    6.40    0.90
   5 -10   3    6.00    1.30
   5 -10   3    7.50    1.10
  -5  10  -3    5.30    0.80
   5  10   3    8.00    1.20
   5  10   3    8.10    1.20
   5  10   3    7.60    1.00
   6 -10   3    8.50    1.00
  -6 -10  -3    7.30    0.90
   6 -10   3    9.90    1.20
   6  10   3    6.50    1.20
   6  10   3    9.50    1.10
  -6  10  -3    9.20    1.20
   6  10   3    7.60    1.10
  -7 -10  -3   25.00    1.50
   7 -10   3   23.50    1.70
   7  10   3   24.80    1.80
   7  10   3   25.40    1.50
  -7  10  -3   25.70    1.60
  -8 -10  -3   20.30    1.20
   8 -10   3   16.70    1.30
  -8  10  -3   21.80    1.40
   8  10   3   21.00    1.30
   8  10   3   17.80    1.60
  -9 -10  -3    5.60    0.90
   9 -10   3    4.00    0.60
  -9  10  -3    3.90    0.60
   9  10   3    5.30    0.70
  10 -10   3    1.90    0.40
 -10  10  -3    1.30    0.50
  10  10   3    3.30    0.50
  10 -11  -3    0.40    0.50
 -10 -11   3    0.20    0.60
  10  11  -3    1.50    0.40
 -10  11   3    1.70    0.50
  10  11  -3    1.90    0.50
  -9 -11   3    2.00    0.60
   9  11  -3    2.20    0.50
   9  11  -3    2.10    0.60
  -9  11   3    2.70    0.60
   8 -11  -3    1.00    0.70
  -8 -11   3    1.50    0.70
   8  11  -3    1.40    0.60
   8  11  -3    1.20    0.70
  -8  11   3    0.90    0.60
   7 -11  -3    0.90    0.90
  -7 -11   3    0.50    0.70
   7 -11  -3    0.20    0.60
  -7 -11   3    1.10    0.80
   7  11  -3    0.80    0.60
   7  11  -3    1.20    0.70
  -7  11   3   -0.60    0.60
   6 -11  -3    0.60    0.50
   6 -11  -3    0.30    1.10
   6 -11  -3    1.10    1.20
  -6 -11   3    0.60    0.50
  -6  11   3    0.70    0.60
  -6  11   3    0.30    1.10
   6  11  -3    1.00    0.70
   6  11  -3    0.30    0.60
   5 -11  -3    3.70    0.60
   5 -11  -3    2.90    0.70
  -5 -11   3    3.40    0.60
  -5  11   3    3.60    0.70
   5  11  -3    3.30    0.80
  -5  11   3    3.30    1.00
   5  11  -3    3.60    0.80
  -4 -11   3    7.00    0.50
   4 -11  -3    5.90    0.80
   4 -11  -3    7.00    0.80
   4  11  -3    7.50    1.00
  -4  11   3    6.30    1.00
  -4  11   3    6.20    1.00
   4  11  -3    7.70    1.20
  -3 -11   3    5.40    0.40
   3 -11  -3    6.30    0.70
   3 -11  -3    5.50    0.60
  -3  11   3    4.40    0.90
   3  11  -3    5.80    1.20
   3  11  -3    5.90    1.10
   3  11  -3    8.10    1.20
  -3  11   3    6.10    0.80
  -2 -11   3  221.08    6.10
   2 -11  -3  208.78    6.10
   2 -11  -3  220.48    6.30
   2  11  -3  206.28    6.60
  -2  11   3  206.68    6.30
   2  11  -3  201.18    6.60
  -2  11   3  205.28    6.60
  -1 -11   3  119.99    5.30
   1 -11  -3  118.59    3.30
  -1 -11   3  116.29    3.20
   1 -11  -3  104.69    5.90
  -1 -11   3  120.29    3.20
   1 -11  -3  112.29    3.50
  -1 -11   3  117.89    3.50
   1 -11  -3  117.49    3.50
   1 -11  -3  109.39    3.30
   1 -11  -3  116.29    6.30
   1  11  -3  116.19    3.90
   1  11  -3  107.89    4.00
  -1  11   3  109.99    3.90
  -1  11   3  113.39    3.20
  -1  11   3  113.89    3.20
   0 -11   3   87.29    2.80
   0 -11   3   88.59    2.70
   0 -11  -3   79.99    4.10
   0 -11   3   92.09    2.60
   0 -11   3   77.49    5.40
   0 -11  -3   82.59    2.40
   0 -11   3   80.49    5.70
   0 -11  -3   87.99    4.20
   0 -11  -3   89.49    2.70
   0 -11  -3   89.29    2.40
   0 -11   3   81.39    2.50
   0  11   3   83.79    3.10
   0  11  -3   84.39    2.50
   0  11  -3   83.69    3.10
   0  11  -3   83.89    2.50
   0  11  -3   86.99    3.10
   1 -11   3   21.30    1.10
  -1 -11  -3   20.40    1.00
   1 -11   3   20.50    1.00
  -1 -11  -3   21.20    0.80
  -1  11  -3   21.20    1.30
  -1  11  -3   20.30    1.50
   1  11   3   20.40    1.50
   1  11   3   20.60    1.50
   2 -11   3    2.90    0.40
   2 -11   3    3.60    0.50
  -2  11  -3    3.80    0.70
   2  11   3    3.50    0.70
   2  11   3    3.40    0.80
  -2  11  -3    3.40    0.70
   2  11   3    3.50    1.10
   3 -11   3    0.20    0.40
   3 -11   3   -0.20    0.40
  -3  11  -3    0.10    0.60
   3  11   3   -0.30    0.50
   3  11   3    0.10    1.00
   3  11   3    0.40    0.70
  -3  11  -3    0.80    0.50
   4 -11   3   63.69    2.30
   4 -11   3   64.89    2.50
   4  11   3   63.49    2.50
  -4  11  -3   61.69    2.50
  -4  11  -3   63.69    2.60
   4  11   3   62.39    2.70
   4  11   3   64.39    2.70
   5 -11   3   17.60    1.70
  -5 -11  -3   16.50    0.90
   5 -11   3   15.60    2.20
   5 -11   3   19.00    1.20
  -5  11  -3   17.40    1.40
   5  11   3   18.40    1.30
   5  11   3   17.10    1.70
   5  11   3   15.70    1.70
   6 -11   3    2.20    1.00
   6 -11   3    4.00    0.70
  -6 -11  -3    2.90    0.60
   6  11   3    2.30    0.60
   6  11   3    3.30    1.00
   6  11   3    2.70    0.90
  -6  11  -3    2.30    0.60
  -7 -11  -3    8.90    1.00
   7 -11   3    9.60    1.40
   7 -11   3    7.50    1.10
  -7  11  -3    8.60    1.20
   7  11   3    9.00    1.10
   7  11   3    9.40    1.10
   8 -11   3    2.80    0.60
  -8 -11  -3    3.30    0.70
  -8  11  -3    3.60    0.70
   8  11   3    2.00    0.50
   8  11   3    2.70    0.90
  -9 -11  -3   -1.30    0.60
   9 -11   3    0.20    0.50
  -9  11  -3   -0.60    0.50
   9  11   3   -0.20    0.40
  10  11   3    0.50    0.30
 -10  11  -3    0.90    0.50
  10 -12  -3    1.80    0.50
  10  12  -3    3.70    0.60
 -10  12   3    3.00    0.50
  10  12  -3    2.60    0.50
  -9 -12   3    4.80    0.70
   9 -12  -3    3.80    0.70
  -9  12   3    6.00    0.80
   9  12  -3    5.90    0.90
   9  12  -3    4.60    0.70
   8 -12  -3   -0.10    0.70
  -8 -12   3    0.50    0.80
  -8  12   3    0.80    0.50
   8  12  -3    1.20    0.50
   8  12  -3    0.00    0.60
   7 -12  -3    1.90    1.00
   7 -12  -3    3.00    0.60
   7  12  -3    2.20    0.60
  -7  12   3    2.20    0.60
   7  12  -3    1.40    0.70
   6 -12  -3    1.80    0.50
  -6 -12   3    0.40    0.60
   6 -12  -3    0.20    1.30
   6  12  -3    0.70    0.60
  -6  12   3    3.00    1.00
  -6  12   3    1.00    0.60
   6  12  -3    1.30    0.60
  -5 -12   3   79.79    2.60
   5 -12  -3   78.49    3.10
   5 -12  -3   80.89    2.80
  -5  12   3   78.09    2.90
   5  12  -3   81.99    2.90
  -5  12   3   77.29    3.10
   5  12  -3   76.89    3.10
   4 -12  -3    0.00    0.40
   4 -12  -3   -0.80    0.50
  -4 -12   3   -0.20    0.30
   4  12  -3    0.90    0.60
   4  12  -3    0.60    0.80
  -4  12   3   -0.20    0.70
  -4  12   3    0.70    0.50
   3 -12  -3    6.50    0.80
  -3 -12   3    7.50    0.50
   3 -12  -3    5.30    0.70
  -3  12   3    6.90    1.00
   3  12  -3    7.60    1.20
   3  12  -3    4.80    1.20
  -3  12   3    6.00    0.90
   3  12  -3    6.90    1.20
  -2 -12   3   18.90    0.80
   2 -12  -3   18.30    1.00
   2 -12  -3   18.90    0.90
   2  12  -3   16.40    1.70
  -2  12   3   18.50    1.50
  -2  12   3   16.60    1.90
  -2  12   3   18.40    1.20
   2  12  -3   18.70    1.40
  -1 -12   3    2.80    0.40
   1 -12  -3    3.00    0.60
   1 -12  -3    2.70    0.40
  -1  12   3    5.20    1.00
  -1  12   3    1.90    0.90
  -1  12   3    3.40    0.80
  -1  12   3    3.10    0.70
   1  12  -3    2.80    0.70
   1  12  -3    3.70    0.80
   0 -12   3  580.04   16.20
   0 -12  -3  565.54   17.60
   0 -12   3  621.44   16.70
   0 -12  -3  627.64   16.60
   0 -12  -3  523.65   17.40
   0  12  -3  582.04   17.00
   0  12   3  560.74   17.00
   0  12  -3  594.04   17.00
   0  12  -3  561.24   16.30
   0  12   3  565.14   16.20
   0  12   3  594.24   17.00
   1 -12   3    1.70    0.50
   1 -12   3    1.40    0.30
  -1 -12  -3    2.30    0.30
  -1  12  -3    1.60    0.60
   1  12   3    2.20    1.00
   1  12   3    1.90    0.70
   1  12   3    3.00    0.80
  -1  12  -3    1.90    0.70
   2 -12   3  150.38    4.70
   2 -12   3  149.09    4.50
  -2  12  -3  141.09    4.90
   2  12   3  149.59    4.90
   2  12   3  143.99    5.00
   2  12   3  147.69    4.60
  -2  12  -3  146.29    4.60
   3 -12   3    5.00    0.80
   3 -12   3    5.10    0.80
   3  12   3    3.70    0.80
   3  12   3    4.90    0.80
  -3  12  -3    3.90    0.70
  -3  12  -3    4.00    0.80
   3  12   3    5.60    1.00
   4 -12   3   44.70    1.80
   4 -12   3   42.70    2.00
   4  12   3   44.40    2.00
   4  12   3   42.60    2.20
   4  12   3   44.40    2.20
  -4  12  -3   43.80    2.10
  -4  12  -3   44.80    2.00
   5 -12   3    7.50    0.90
   5 -12   3    4.20    1.10
   5  12   3    8.00    1.00
  -5  12  -3    8.10    1.30
   5  12   3    7.40    1.10
   5  12   3    6.90    1.00
  -5  12  -3    7.40    1.10
   6 -12   3    0.70    0.60
   6 -12   3    0.20    1.10
  -6  12  -3    0.80    0.60
   6  12   3    1.20    0.50
   6  12   3    1.80    0.90
   6  12   3   -0.40    0.90
   7 -12   3    2.00    0.90
   7  12   3    2.30    0.60
   7  12   3    1.70    0.90
  -7  12  -3    1.90    0.60
   8 -12   3    1.00    0.60
  -8 -12  -3    0.60    0.80
   8  12   3    1.90    0.90
  -8  12  -3    0.20    0.50
   8  12   3    0.30    0.40
  -9 -12  -3    0.60    0.80
   9 -12   3    1.60    0.60
  -9  12  -3    0.30    0.40
   9  12   3    0.70    0.40
  10 -13  -3    2.20    0.80
 -10  13   3    3.50    0.50
  10  13  -3    4.60    0.60
  10  13  -3    6.00    0.70
   9 -13  -3    2.70    0.70
  -9 -13   3    0.60    0.80
   9  13  -3    1.20    0.50
   9  13  -3    2.10    0.50
  -9  13   3    3.20    0.50
   8 -13  -3   10.50    1.40
  -8 -13   3   11.50    1.10
   8  13  -3   10.20    1.10
   8  13  -3    9.70    0.90
  -8  13   3    9.70    1.00
   7 -13  -3    5.30    1.10
   7 -13  -3    4.30    0.70
  -7  13   3    3.80    0.70
   7  13  -3    5.00    0.80
   7  13  -3    4.30    0.80
  -6 -13   3   15.80    1.40
   6 -13  -3   11.20    1.80
   6 -13  -3   16.20    1.10
   6  13  -3   17.40    1.30
  -6  13   3   15.40    1.20
  -6  13   3   14.40    1.70
   6  13  -3   18.20    1.50
   5 -13  -3   85.99    3.40
   5 -13  -3   86.39    3.00
  -5 -13   3   90.39    2.90
  -5  13   3   87.89    3.20
   5  13  -3   90.79    3.40
  -5  13   3   90.89    3.40
   5  13  -3   90.39    3.20
   4 -13  -3   17.00    1.20
  -4 -13   3   14.90    0.90
   4 -13  -3   19.60    1.10
   4  13  -3   17.30    2.10
  -4  13   3   17.90    1.50
  -4  13   3   18.70    1.20
   4  13  -3   18.20    1.50
   4  13  -3   19.90    1.60
  -3 -13   3   16.10    0.80
   3 -13  -3   15.20    1.00
   3 -13  -3   14.10    1.00
  -3  13   3   13.70    1.40
   3  13  -3   15.10    1.40
   3  13  -3   12.60    1.70
  -3  13   3   15.10    1.10
  -2 -13   3   34.60    1.30
   2 -13  -3   35.40    1.50
   2 -13  -3   33.70    1.50
  -2  13   3   34.10    1.90
   2  13  -3   35.70    2.00
  -2  13   3   35.40    1.60
   2  13  -3   34.60    1.80
  -1 -13   3    1.50    0.30
   1 -13  -3    1.00    0.60
   1 -13  -3    1.40    0.30
  -1  13   3    3.10    1.00
  -1  13   3    3.40    0.80
   1  13  -3    2.40    0.60
  -1  13   3    2.10    0.80
  -1  13   3    1.90    0.90
   1  13  -3    2.20    0.80
   0 -13  -3   24.90    1.00
   0 -13   3   22.40    1.30
   0 -13   3   23.30    1.10
   0  13   3   26.00    1.70
   0  13   3   21.60    1.70
   0  13  -3   22.80    1.50
   0  13  -3   24.40    1.50
   0  13   3   22.50    1.50
   0  13  -3   26.50    1.60
   1 -13   3    1.00    0.50
   1 -13   3    0.90    0.40
   1  13   3    0.40    0.90
   1  13   3    1.20    0.70
   1  13   3    0.30    0.70
  -1  13  -3    1.00    0.70
  -1  13  -3    0.50    0.60
  -1  13  -3    0.50    0.60
   2 -13   3    4.20    0.60
   2 -13   3    3.80    0.60
  -2  13  -3    4.60    0.70
   2  13   3    4.70    1.00
  -2  13  -3    3.70    0.80
   2  13   3    4.00    0.80
   2  13   3    4.90    0.80
   3 -13   3   19.30    1.10
   3 -13   3   20.70    1.30
  -3  13  -3   20.80    1.30
   3  13   3   21.60    1.60
   3  13   3   20.20    1.80
   3  13   3   18.60    1.40
  -3  13  -3   21.40    1.60
   4 -13   3  167.98    5.00
   4 -13   3  159.18    5.40
   4  13   3  164.08    5.40
  -4  13  -3  165.98    5.20
   4  13   3  164.78    5.20
   4  13   3  153.48    5.40
  -4  13  -3  165.18    5.50
   5 -13   3    3.10    0.60
   5 -13   3    3.70    1.20
   5  13   3    2.50    0.70
  -5  13  -3    3.90    0.80
   5  13   3    2.20    0.90
   5  13   3    3.00    0.90
  -5  13  -3    4.30    0.70
   6 -13   3   28.50    2.50
   6  13   3   30.60    1.60
   6  13   3   27.90    2.00
  -6  13  -3   29.60    1.60
   6  13   3   26.70    1.90
   7 -13   3    2.90    0.90
   7 -13   3    2.60    0.90
  -7  13  -3    2.20    0.60
   7  13   3    3.10    0.90
   7  13   3    2.30    0.60
   8 -13   3  253.77    7.60
   8  13   3  242.48    7.40
  -8  13  -3  260.97    7.50
   9 -13   3   -0.10    0.60
  -9  13  -3   -0.20    0.40
   9  13   3    0.60    0.40
   9 -14  -3    2.80    1.00
   9  14  -3    3.40    0.60
  -9  14   3    5.00    0.70
   8  14  -3    0.40    0.50
   8  14  -3    0.70    0.50
  -8  14   3    0.50    0.40
   7 -14  -3    0.00    0.50
   7  14  -3    0.90    0.50
  -7  14   3    0.20    0.60
   7  14  -3    0.10    0.60
   6 -14  -3    7.10    0.90
  -6  14   3    7.00    1.00
   6  14  -3    5.40    0.90
  -6  14   3    5.70    0.80
   6  14  -3    5.60    0.80
   5 -14  -3    5.50    1.10
   5 -14  -3    6.20    0.90
  -5  14   3    6.30    1.00
   5  14  -3    7.30    1.20
   5  14  -3    6.70    0.90
  -5  14   3    7.10    1.00
  -4 -14   3   45.60    1.60
   4 -14  -3   43.60    1.80
   4 -14  -3   44.60    2.10
  -4  14   3   45.60    2.20
   4  14  -3   39.80    2.50
   4  14  -3   47.30    2.20
   4  14  -3   44.50    2.20
  -4  14   3   45.90    1.90
  -3 -14   3   25.40    1.10
   3 -14  -3   27.20    1.40
   3 -14  -3   26.80    1.30
  -3  14   3   26.00    1.70
  -3  14   3   27.90    1.40
   3  14  -3   25.20    1.70
   3  14  -3   28.50    1.90
   2 -14  -3   64.39    2.30
  -2 -14   3   61.59    2.10
   2 -14  -3   64.99    2.30
   2  14  -3   64.99    2.70
  -2  14   3   64.39    2.70
  -2  14   3   65.59    2.70
   2  14  -3   62.79    2.70
  -1 -14   3   15.70    0.80
   1 -14  -3   15.10    1.20
   1 -14  -3   15.10    0.90
   1  14  -3   16.20    1.30
  -1  14   3   14.50    1.40
  -1  14   3   15.10    1.60
   1  14  -3   16.20    1.40
  -1  14   3   18.90    1.80
   0 -14   3    1.10    0.40
   0 -14   3    0.70    0.60
   0 -14  -3    0.50    0.30
   0  14   3    2.00    0.80
   0  14   3    1.20    0.70
   0  14  -3    1.90    0.60
   0  14  -3    1.40    0.70
   0  14   3    1.40    0.80
   0  14  -3    1.90    0.80
   1 -14   3    2.00    0.40
  -1 -14  -3    1.80    0.30
   1 -14   3    3.00    0.60
   1  14   3    0.10    0.90
  -1  14  -3    1.30    0.60
  -1  14  -3    2.10    0.80
  -1  14  -3    1.50    0.60
   1  14   3    2.50    0.80
   1  14   3    1.00    0.60
   2 -14   3    1.80    0.50
   2 -14   3    1.80    0.50
   2  14   3    0.90    0.70
   2  14   3    2.00    0.70
  -2  14  -3    1.20    0.60
   2  14   3    2.00    0.90
  -2  14  -3    1.50    0.70
   3 -14   3   24.40    1.50
   3 -14   3   24.30    1.30
  -3  14  -3   24.80    1.40
   3  14   3   22.80    1.50
   3  14   3   25.00    1.70
   3  14   3   26.50    1.90
  -3  14  -3   22.40    1.60
   4 -14   3   27.20    1.90
   4 -14   3   26.80    1.40
   4  14   3   27.70    1.60
  -4  14  -3   29.30    1.80
  -4  14  -3   27.70    1.50
   4  14   3   26.90    1.90
   4  14   3   27.90    1.80
   5 -14   3   34.90    1.60
   5  14   3   30.20    1.90
  -5  14  -3   33.90    1.70
   5  14   3   31.40    2.00
   5  14   3   33.60    1.70
   6  14   3    2.40    0.90
   6  14   3    1.60    1.00
   6  14   3    1.30    0.60
  -6  14  -3    0.90    0.60
   7 -14   3    1.10    1.00
   7 -14   3    1.70    0.90
   7  14   3   -0.10    0.40
   7  14   3    0.90    0.90
  -7  14  -3    0.50    0.50
   8 -14   3  322.67    9.70
  -8  14  -3  337.57    9.60
   8  14   3  332.37    9.40
   9  14   3    0.70    0.30
  -9  14  -3   -0.30    0.30
   9  15  -3    2.00    0.50
  -9  15   3    1.90    0.40
   9  15  -3    2.10    0.50
  -8  15   3    0.50    0.40
   8  15  -3    0.70    0.50
   8  15  -3    1.00    0.50
   7 -15  -3    1.60    0.60
   7  15  -3    0.60    0.50
  -7  15   3    1.50    0.50
   7  15  -3    0.80    0.50
   6 -15  -3    8.10    0.90
   6  15  -3    9.20    1.20
   6  15  -3   11.20    1.20
  -6  15   3    8.50    1.00
  -6  15   3    8.50    1.10
   5 -15  -3    0.40    0.40
   5  15  -3   -0.20    0.70
  -5  15   3    1.10    0.80
  -5  15   3    0.20    0.50
   5  15  -3    0.40    0.70
   4 -15  -3  450.35   12.60
   4 -15  -3  425.76   13.20
  -4  15   3  454.65   13.20
   4  15  -3  433.56   13.20
   4  15  -3  427.66   12.50
  -4  15   3  445.56   12.70
   4  15  -3  449.95   13.30
   3 -15  -3    6.00    0.90
  -3 -15   3    5.30    0.80
   3 -15  -3    6.30    1.00
   3  15  -3    5.00    1.00
   3  15  -3    6.00    0.90
  -3  15   3    5.80    0.90
  -3  15   3    6.00    1.00
   2 -15  -3  162.68    5.10
   2 -15  -3  157.58    4.90
  -2 -15   3  164.88    4.90
   2  15  -3  159.18    5.40
  -2  15   3  161.38    5.40
   2  15  -3  163.88    5.40
  -2  15   3  157.48    4.90
  -2  15   3  162.38    5.40
  -1 -15   3   37.30    1.50
   1 -15  -3   38.10    1.60
   1 -15  -3   40.00    1.70
   1  15  -3   38.30    2.00
  -1  15   3   41.30    2.00
  -1  15   3   38.10    2.40
  -1  15   3   39.90    2.10
   1  15  -3   37.90    2.00
   0 -15   3   90.19    3.10
   0 -15   3   92.79    3.10
   0 -15  -3   91.59    3.00
   0  15   3   89.89    3.50
   0  15  -3   95.39    3.50
   0  15   3   92.99    3.40
   0  15   3   93.69    3.50
   0  15  -3   94.79    3.50
   1 -15   3   57.19    2.20
  -1 -15  -3   58.69    2.00
   1 -15   3   59.49    2.20
   1  15   3   58.99    2.60
   1  15   3   55.69    2.40
  -1  15  -3   57.09    2.10
  -1  15  -3   59.49    2.50
   1  15   3   57.89    2.50
  -1  15  -3   59.89    2.60
   2 -15   3   92.59    3.10
   2 -15   3   89.49    3.30
  -2  15  -3   90.79    3.40
   2  15   3   90.09    3.50
  -2  15  -3   91.59    3.10
   2  15   3   96.29    3.30
   2  15   3   90.19    3.50
  -2  15  -3   93.49    3.50
   3 -15   3    1.20    0.50
   3 -15   3    1.10    0.70
   3  15   3    1.10    0.60
   3  15   3    1.50    0.90
  -3  15  -3    1.30    0.60
  -3  15  -3    0.80    0.70
   3  15   3    1.00    0.70
   4 -15   3    1.60    1.10
   4 -15   3    5.80    0.90
   4  15   3    3.80    0.80
   4  15   3    4.30    0.80
  -4  15  -3    4.40    0.70
  -4  15  -3    4.60    0.90
   4  15   3    4.60    1.00
   5 -15   3    7.70    0.90
   5  15   3    9.00    1.30
  -5  15  -3    7.80    1.00
   5  15   3    6.30    1.00
   6  15   3   -1.00    0.80
   6  15   3   -0.50    0.90
  -6  15  -3    1.30    0.50
   6  15   3    0.80    0.50
   7  15   3    5.90    0.80
  -7  15  -3    7.20    0.80
   8  15   3  454.05   12.80
  -8  15  -3  460.95   13.00
  -9  16   3    5.30    0.80
  -8  16   3    7.90    0.70
   8  16  -3    6.60    0.90
   8  16  -3    6.70    0.90
   7 -16  -3    3.10    0.60
   7  16  -3    3.40    0.70
   7  16  -3    5.60    0.90
  -7  16   3    4.70    0.70
   6 -16  -3    8.20    0.90
  -6  16   3    8.30    0.90
   6  16  -3   10.10    1.20
  -6  16   3    6.80    0.90
   6  16  -3    8.10    1.10
   5 -16  -3    2.70    0.50
   5  16  -3    1.20    0.70
  -5  16   3    2.00    0.80
  -5  16   3    1.80    0.60
   5  16  -3    2.30    0.80
   4 -16  -3   50.09    1.90
   4  16  -3   46.40    2.50
  -4  16   3   47.80    2.20
  -4  16   3   47.50    2.00
   4  16  -3   49.70    2.30
   3 -16  -3    4.60    0.80
   3 -16  -3    5.60    0.90
  -3 -16   3    5.30    0.70
  -3  16   3    4.60    0.90
   3  16  -3    3.90    0.80
  -3  16   3    4.50    0.70
   3  16  -3    4.70    0.90
  -3  16   3    4.50    0.90
   2 -16  -3   19.10    1.20
  -2 -16   3   20.80    1.10
   2 -16  -3   17.50    1.30
  -2  16   3   18.60    1.50
  -2  16   3   19.30    1.60
   2  16  -3   20.70    1.50
   2  16  -3   20.00    1.60
  -2  16   3   18.20    1.30
  -1 -16   3   -1.10    0.80
   1 -16  -3    0.40    0.60
   1 -16  -3   -0.50    0.50
  -1 -16   3   -0.30    0.50
  -1  16   3    0.60    0.70
  -1  16   3    0.30    0.70
   1  16  -3   -0.60    0.70
   1  16  -3    0.90    0.60
   0 -16   3   75.29    2.70
   0 -16  -3   79.39    2.70
   0 -16   3   75.69    2.70
   0  16  -3   76.49    3.10
   0  16  -3   82.39    3.10
   0  16   3   80.89    3.10
   0  16   3   77.89    3.10
   0  16   3   74.39    3.00
  -1 -16  -3    2.80    0.50
   1 -16   3    2.30    0.60
   1 -16   3    2.60    0.60
   1  16   3    3.80    0.80
  -1  16  -3    2.70    0.80
   1  16   3    2.50    0.90
  -1  16  -3    2.60    0.70
   1  16   3    3.10    0.80
  -1  16  -3    2.30    0.70
   2 -16   3  600.34   16.50
   2 -16   3  560.74   17.10
  -2  16  -3  572.24   16.50
   2  16   3  587.84   17.30
   2  16   3  589.34   16.40
  -2  16  -3  580.84   17.30
  -2  16  -3  592.94   17.30
   2  16   3  584.14   17.30
   3 -16   3    0.00    0.50
   3 -16   3   -1.10    0.90
   3  16   3    0.00    0.80
  -3  16  -3   -0.10    0.60
  -3  16  -3    0.40    0.50
  -3  16  -3    0.90    0.70
   3  16   3   -0.10    0.60
   3  16   3   -0.10    0.70
   4 -16   3    0.60    0.50
  -4  16  -3    1.50    0.60
   4  16   3    1.20    0.90
  -4  16  -3    0.80    0.70
   4  16   3    1.00    0.60
   4  16   3    1.00    0.70
   5 -16   3   27.50    1.30
  -5  16  -3   26.20    1.50
   5  16   3   29.50    1.70
   5  16   3   22.80    1.40
   5  16   3   27.00    1.90
   6  16   3   18.10    1.70
   7  16   3    3.70    0.60
  -7  16  -3    4.20    0.70
  -8  16  -3    0.90    0.30
   8  16   3    1.10    0.40
  -8  16  -3    0.20    0.40
  -8  17   3   -0.50    0.30
   8  17  -3   -0.30    0.40
  -8  17   3    1.10    0.50
   7 -17  -3    0.50    0.60
   7  17  -3    2.50    0.70
  -7  17   3    1.40    0.40
   7  17  -3    0.70    0.50
   6 -17  -3    0.30    0.40
   6  17  -3    0.70    0.50
  -6  17   3    0.60    0.40
   6  17  -3   -0.60    0.70
   5 -17  -3   -0.40    0.40
   5  17  -3   -0.40    0.60
  -5  17   3   -0.70    0.60
  -5  17   3   -0.40    0.60
   4 -17  -3  201.78    6.00
   4  17  -3  188.68    6.30
   4  17  -3  203.78    6.50
  -4  17   3  200.48    6.40
  -4  17   3  194.18    5.90
  -4  17   3  197.48    6.40
   3 -17  -3   10.00    0.90
   3  17  -3    9.50    1.30
  -3  17   3   12.00    1.30
  -3  17   3   10.00    1.00
   3  17  -3   10.40    1.40
  -3  17   3   12.30    1.30
   2 -17  -3  131.99    4.70
  -2 -17   3  134.89    4.50
  -2  17   3  146.69    4.80
  -2  17   3  142.99    4.90
   2  17  -3  145.09    4.90
   2  17  -3  145.89    4.80
  -1 -17   3    0.40    0.80
  -1 -17   3    1.50    0.70
   1 -17  -3    2.00    0.60
   1 -17  -3    1.00    0.70
   1  17  -3    1.30    0.70
  -1  17   3    0.20    0.70
   1  17  -3    0.90    0.70
  -1  17   3    0.60    0.70
   0 -17   3   55.49    2.10
   0 -17   3   49.40    2.20
   0 -17  -3   53.59    2.10
   0  17  -3   54.39    2.40
   0  17   3   52.89    2.40
   0  17   3   50.49    2.40
   0  17  -3   52.39    2.40
  -1 -17  -3   -0.20    0.70
   1 -17   3    1.00    0.80
   1 -17   3    0.10    0.60
  -1  17  -3    0.00    0.60
   1  17   3   -1.10    0.80
  -1  17  -3    1.10    0.70
   1  17   3    1.60    0.80
   1  17   3    0.30    0.60
   2 -17   3   30.00    1.40
   2  17   3   31.10    1.70
  -2  17  -3   29.50    1.80
  -2  17  -3   30.40    1.50
   2  17   3   28.90    1.80
   2  17   3   27.60    1.80
  -2  17  -3   30.80    1.80
   3 -17   3    2.30    0.50
  -3  17  -3    1.30    0.70
   3  17   3    2.00    0.70
  -3  17  -3    0.70    0.60
   3  17   3    2.50    0.80
   3  17   3    3.10    0.90
  -3  17  -3    2.20    0.60
   4 -17   3   77.69    2.70
  -4  17  -3   72.99    3.00
   4  17   3   71.99    3.00
  -4  17  -3   77.49    2.70
   4  17   3   79.59    3.00
  -4  17  -3   77.39    3.00
   4  17   3   74.79    2.80
   5 -17   3    3.60    0.60
   5  17   3    4.20    0.70
   5  17   3    3.70    1.00
   5  17   3    5.40    0.80
  -5  17  -3    3.40    0.60
  -5  17  -3    3.00    0.50
   6 -17   3   23.10    1.20
  -6  17  -3   24.30    1.20
  -6  17  -3   23.10    1.30
   6  17   3   23.90    1.30
   7  17   3    9.80    0.80
  -7  17  -3   11.40    0.90
  -7  17  -3   10.70    0.80
   7 -18  -3    0.70    0.70
  -7  18   3    0.80    0.50
  -7  18   3    0.40    0.40
   6 -18  -3   44.60    1.70
  -6  18   3   42.10    1.80
   6  18  -3   45.60    1.90
  -6  18   3   43.40    1.60
   5 -18  -3    1.00    0.40
   5  18  -3    0.70    0.60
  -5  18   3   -0.50    0.60
  -5  18   3    0.50    0.50
  -5  18   3   -0.60    0.50
   4 -18  -3    0.60    0.40
  -4  18   3   -0.40    0.60
   4  18  -3    0.10    0.60
  -4  18   3    0.20    0.50
  -4  18   3    0.40    0.60
   4  18  -3   -0.60    0.90
   3 -18  -3   31.30    1.40
  -3  18   3   31.20    1.80
   3  18  -3   29.30    1.70
   3  18  -3   25.20    1.80
  -3  18   3   28.60    1.70
   2 -18  -3   95.79    3.10
   2  18  -3   95.59    3.60
  -2  18   3   97.29    3.60
  -2  18   3   94.49    3.50
   2  18  -3   93.99    3.50
   1 -18  -3   24.30    1.30
  -1 -18   3   24.30    1.50
   1  18  -3   24.00    1.60
   1  18  -3   25.50    1.60
  -1  18   3   24.70    1.60
  -1  18   3   25.20    1.70
   0 -18  -3  122.19    4.00
   0 -18   3  128.09    4.00
   0  18   3  129.69    4.40
   0  18  -3  122.09    4.40
   0  18   3  122.19    4.30
   0  18  -3  124.19    4.40
   1 -18   3   16.30    1.10
  -1  18  -3   15.20    1.40
   1  18   3   17.90    1.60
   1  18   3   17.00    1.70
   1  18   3   13.40    1.40
  -1  18  -3   16.80    1.40
   2 -18   3   26.80    1.30
  -2  18  -3   28.00    1.70
   2  18   3   25.70    1.60
  -2  18  -3   26.80    1.70
   2  18   3   24.10    1.70
   2  18   3   24.90    1.80
   3 -18   3    4.20    0.60
  -3  18  -3    5.10    0.80
   3  18   3    4.60    0.90
   3  18   3    5.20    1.00
   3  18   3    5.30    0.80
  -3  18  -3    6.00    0.90
  -3  18  -3    4.50    0.80
   4 -18   3   23.40    1.30
   4  18   3   24.90    1.50
  -4  18  -3   25.60    1.20
   4  18   3   21.90    1.70
  -4  18  -3   25.10    1.40
  -4  18  -3   26.10    1.50
   4  18   3   25.10    1.40
   5 -18   3    3.80    0.60
   5  18   3    2.90    0.80
   5  18   3    2.90    0.60
  -5  18  -3    3.10    0.60
   6 -18   3    9.30    1.00
  -6  18  -3   11.30    0.80
   6  18   3   12.30    0.90
  -6  18  -3   12.10    0.90
   7  18   3   -0.20    0.40
  -7  18  -3    0.30    0.40
  -7  18  -3   -0.40    0.40
  -7  19   3    0.40    0.50
   6 -19  -3    0.00    0.50
   6  19  -3   -0.10    0.50
  -6  19   3    0.80    0.50
   5 -19  -3    6.00    0.80
  -5  19   3    5.60    0.90
   5  19  -3    5.00    0.90
  -5  19   3    6.00    0.90
   4 -19  -3   17.60    1.10
  -4  19   3   19.40    1.20
  -4  19   3   19.20    1.30
   4  19  -3   19.00    1.30
   3 -19  -3    4.70    0.80
   3  19  -3    4.10    0.70
  -3  19   3    3.70    0.80
   3  19  -3    5.10    0.90
  -3  19   3    4.70    0.80
   2 -19  -3   83.49    2.80
  -2  19   3   85.99    3.20
   2  19  -3   83.59    3.20
   2  19  -3   87.19    3.30
  -2  19   3   82.99    3.10
  -1 -19   3   30.20    1.60
   1 -19  -3   28.60    1.40
   1  19  -3   29.50    1.70
  -1  19   3   28.40    1.70
  -1  19   3   24.90    1.80
   1  19  -3   28.60    1.70
   0 -19   3   55.79    2.10
   0 -19  -3   55.19    2.20
   0  19  -3   56.69    2.40
   0  19   3   50.39    2.40
   0  19  -3   57.59    2.40
   0  19   3   57.09    2.50
   1 -19   3   47.80    1.80
   1  19   3   49.10    2.20
   1  19   3   43.60    2.20
  -1  19  -3   47.20    2.20
  -1  19  -3   48.10    2.20
   2 -19   3   28.60    1.30
   2  19   3   27.80    1.60
   2  19   3   29.40    1.80
  -2  19  -3   25.80    1.70
  -2  19  -3   28.30    1.60
   3 -19   3    1.60    0.50
   3  19   3    1.60    0.60
  -3  19  -3    1.70    0.60
   3  19   3    1.50    0.90
   3  19   3    1.20    0.70
  -3  19  -3    1.30    0.60
   4 -19   3   34.60    1.50
  -4  19  -3   31.90    1.30
   4  19   3   33.50    1.60
   4  19   3   36.40    1.70
  -4  19  -3   35.60    1.60
   5 -19   3    3.70    0.60
  -5  19  -3    4.70    0.70
  -5  19  -3    3.30    0.60
   5  19   3    3.80    0.80
   5  19   3    4.60    0.60
   6 -19   3    3.70    0.80
   6  19   3    3.30    0.60
  -6  19  -3    3.70    0.40
  -6  19  -3    4.20    0.60
   6 -20  -3    0.00    0.50
  -6  20   3   -0.50    0.50
   5 -20  -3    2.10    0.50
   5  20  -3    2.90    0.50
  -5  20   3    2.90    0.60
  -5  20   3    3.00    0.60
   4 -20  -3    1.40    0.40
  -4  20   3    0.40    0.50
   4  20  -3    0.80    0.50
  -4  20   3    1.20    0.60
   3 -20  -3    1.90    0.50
  -3  20   3    2.30    0.70
   3  20  -3    1.60    0.80
   3  20  -3    1.80    0.60
  -3  20   3    2.30    0.60
   2 -20  -3    9.20    0.90
   2  20  -3    9.30    1.10
  -2  20   3   11.60    1.20
  -2  20   3   11.10    1.10
   2  20  -3    9.20    1.00
   1 -20  -3   12.70    1.10
  -1 -20   3   15.00    1.30
   1  20  -3   14.20    1.20
  -1  20   3   11.50    1.30
   1  20  -3   13.70    1.20
  -1  20   3   12.70    1.20
   0 -20  -3   -0.60    0.80
   0 -20   3    1.50    0.60
   0  20   3    1.00    0.70
   0  20  -3    1.60    0.60
   0  20   3    2.10    0.60
   0  20  -3    1.10    0.50
   1 -20   3   14.90    1.00
   1  20   3   16.10    1.20
   1  20   3   16.80    1.50
  -1  20  -3   15.90    1.20
  -1  20  -3   16.70    1.20
   2 -20   3    3.60    0.50
  -2  20  -3    4.40    0.70
   2  20   3    2.70    0.90
  -2  20  -3    4.00    0.70
   2  20   3    4.10    0.70
   3 -20   3    0.20    0.40
  -3  20  -3   -0.10    0.40
  -3  20  -3   -0.20    0.50
   3  20   3    0.30    0.50
   4 -20   3    7.60    0.80
   4  20   3    6.70    1.00
  -4  20  -3    6.30    0.80
   4  20   3    6.30    1.00
   5 -20   3    0.80    0.50
  -5  20  -3    0.80    0.40
   5  20   3   -0.30    0.90
  -6  20  -3   24.70    1.10
   5 -21  -3   -0.60    0.40
  -5  21   3   -0.50    0.60
   5  21  -3    0.70    0.50
   4 -21  -3    7.10    0.70
   4  21  -3    6.40    0.80
  -4  21   3    5.90    0.80
  -4  21   3    6.50    1.00
   3 -21  -3    0.60    0.40
   3  21  -3   -0.80    0.80
  -3  21   3    0.50    0.60
   3  21  -3    0.70    0.50
  -3  21   3    0.70    0.50
   2 -21  -3    6.30    0.80
   2  21  -3    6.80    1.00
  -2  21   3    6.80    0.90
  -2  21   3    4.30    0.80
   2  21  -3    5.50    0.90
   1 -21  -3    1.60    0.60
  -1 -21   3    3.00    0.80
  -1  21   3    1.30    0.50
   1  21  -3    1.60    0.50
  -1  21   3    0.00    0.70
   1  21  -3    1.90    0.60
   0 -21   3   97.69    3.20
   0  21  -3  102.39    3.50
   0  21  -3  103.49    3.50
   0  21   3   96.39    3.50
   0  21   3  104.89    3.50
   1 -21   3    0.40    0.50
  -1  21  -3    0.40    0.50
   1  21   3   -0.10    0.80
   1  21   3   -0.30    0.40
  -1  21  -3    0.30    0.40
   2 -21   3    4.80    0.60
   2  21   3    4.60    0.70
  -2  21  -3    4.40    0.70
  -2  21  -3    3.90    0.60
   3 -21   3   -0.10    0.40
  -3  21  -3    0.30    0.40
  -3  21  -3    0.00    0.40
   3  21   3   -0.70    0.50
   4 -21   3   39.40    1.50
  -4  21  -3   41.90    1.60
   4  21   3   39.00    1.70
  -5  21  -3    4.90    0.70
   4 -22  -3    8.70    0.80
  -4  22   3    7.60    0.80
   4  22  -3    8.40    0.80
   3 -22  -3    2.50    0.50
  -3  22   3    3.20    0.80
  -3  22   3    1.50    0.50
   3  22  -3    2.80    0.50
   2 -22  -3  143.19    4.30
  -2  22   3  135.19    4.50
   2  22  -3  146.29    4.50
   2  22  -3  144.89    4.60
  -2  22   3  144.09    4.50
   1 -22  -3   29.30    1.50
   1  22  -3   30.80    1.50
  -1  22   3   28.00    1.80
  -1  22   3   31.60    1.50
   1  22  -3   30.50    1.40
   0 -22   3   16.40    1.20
   0  22   3   18.90    1.10
   0  22  -3   17.40    1.10
   0  22  -3   16.70    1.10
   1 -22   3   12.70    1.00
   1  22   3   14.40    1.00
  -1  22  -3   14.40    1.00
  -1  22  -3   15.60    1.00
   2 -22   3    0.10    0.40
  -2  22  -3    0.40    0.40
   2  22   3    0.10    0.50
  -2  22  -3    0.40    0.40
   3 -22   3    2.70    0.50
   3  22   3    1.00    0.50
  -3  22  -3    1.70    0.40
  -4  22  -3    0.30    0.40
  -3  23   3   -0.40    0.40
  -2  23   3   85.49    2.80
   2  23  -3   86.49    2.80
  -1  23   3    1.80    0.40
   1  23  -3    1.10    0.40
   1  23  -3    2.00    0.50
   0  23  -3   84.49    2.90
   0  23   3   87.19    2.90
   0  23  -3   88.49    2.90
   1 -23   3   22.20    1.30
  -1  23  -3   24.90    1.10
  -1  23  -3   24.90    1.20
   1  23   3   24.10    1.20
   2  23   3   14.90    0.90
  -2  23  -3   15.20    0.90
  12   0  -4  152.08    4.40
  11   0  -4   -0.70    0.40
  11   0  -4   -0.10    0.40
  10   0  -4   76.49    2.80
 -10   0   4   76.49    2.70
  10   0  -4   78.99    2.80
   9   0  -4    0.10    0.50
  -9   0   4   -0.30    0.40
   8   0  -4   14.60    1.40
   8   0  -4   13.20    1.20
  -8   0   4   13.70    1.10
  -8   0   4   12.60    1.40
   7   0  -4   -0.10    0.50
  -7   0   4    0.20    0.40
  -7   0   4    1.00    0.50
  -6   0   4  713.83   19.50
   6   0  -4  676.93   20.40
  -6   0   4  709.33   20.20
   6   0  -4  692.63   19.80
  -5   0   4   -0.60    0.40
  -5   0   4   -0.60    0.20
   5   0  -4   -1.10    0.40
  -5   0   4   -0.90    0.40
  -5   0   4   -0.50    0.30
   5   0  -4   -2.90    2.70
   5   0  -4   -0.30    0.50
   5   0  -4   -2.40    2.70
  -5   0   4   -3.30    2.20
   5   0  -4   -0.20    0.40
   4   0  -4   20.10    3.00
   4   0  -4   21.20    0.90
  -4   0   4   19.40    0.90
  -4   0   4   20.70    1.00
[truncated: 977,314 more chars]
